# Supplementary material for: The mechanism of m6A methylation analysis of the transcriptome to regulate the diameter of Alpine Merino wool fiber
Source: Anim Biosci. 2025 Aug 25;39(2):250347. doi: 10.5713/ab.25.0347 (PMC12877394; doi:10.5713/ab.25.0347)
Supplement: Supplementary file 1 [file ab-25-0347-Supplementary-1.xlsx]

## Sheet: Sheet1
Sample Name	SF	EF	M
Number of Peaks	18683	16824	18550
Total Length of Peaks(bp)	10340817	8732466	10107694
Average Length of Peaks(bp)	553.49	219.05	544.89
Median Length of Peaks(bp)	397	351	394
Percentage of Genome(%)	0.4	0.33	0.39
