# Supplementary material for: The mechanism of m6A methylation analysis of the transcriptome to regulate the diameter of Alpine Merino wool fiber
Source: Anim Biosci. 2025 Aug 25;39(2):250347. doi: 10.5713/ab.25.0347 (PMC12877394; doi:10.5713/ab.25.0347)
Supplement: Supplementary file 2 [file ab-25-0347-Supplementary-2.xlsx]

## Sheet: Sheet1
id	genomic_length	circRNA_length	type	best-transcript	transcript_position	gene	Dbxref	product	GO_id	GO_term	pathway	pathway_description	TF_family
circRNA_0001|NC_001941.1:13057_13552_-	496	496	intergenic
circRNA_0002|NC_001941.1:14326_14481_-	156	156	intergenic
circRNA_0003|NC_019458.2:146997_148082_-	1086	1086	sense-overlapping	XM_012105914.2	NC_019458.2:133789_158785_-	D2HGDH	101000000	D-2-hydroxyglutarate dehydrogenase	GO:0004458,GO:0005739,GO:0019516,GO:0022904,GO:0051990,GO:0071949	D-lactate dehydrogenase (cytochrome) activity|mitochondrion|lactate oxidation|respiratory electron transport chain|(R)-2-hydroxyglutarate dehydrogenase activity|FAD binding
circRNA_0004|NC_019458.2:199408_200263_-	856	419	sense-overlapping	XM_015091620.1	NC_019458.2:197896_212123_-	ATG4B	101000000	autophagy related 4B	GO:0000045,GO:0000422,GO:0004197,GO:0005829,GO:0006501,GO:0006612,GO:0044804,GO:0051697	autophagosome assembly|autophagy of mitochondrion|cysteine-type endopeptidase activity|cytosol|C-terminal protein lipidation|protein targeting to membrane|autophagy of nucleus|protein delipidation	oas04136,oas04140	Autophagy - other|Autophagy - animal
circRNA_0005|NC_019458.2:199408_205296_-	5889	983	sense-overlapping	XM_015091620.1	NC_019458.2:197896_212123_-	ATG4B	101000000	autophagy related 4B	GO:0000045,GO:0000422,GO:0004197,GO:0005829,GO:0006501,GO:0006612,GO:0044804,GO:0051697	autophagosome assembly|autophagy of mitochondrion|cysteine-type endopeptidase activity|cytosol|C-terminal protein lipidation|protein targeting to membrane|autophagy of nucleus|protein delipidation	oas04136,oas04140	Autophagy - other|Autophagy - animal
circRNA_0006|NC_019458.2:234192_235513_+	1322	329	sense-overlapping	XM_015091621.1	NC_019458.2:212657_248024_+	THAP4	101000000	THAP domain containing 4	GO:0003677,GO:0046872	DNA binding|metal ion binding
circRNA_0007|NC_019458.2:1491771_1499967_+	8197	250	sense-overlapping	XM_004001759.2	NC_019458.2:1478515_1516360_+	NDUFA10	101000000	NADH:ubiquinone oxidoreductase subunit A10	GO:0005747,GO:0005759,GO:0006120,GO:0032981	mitochondrial respiratory chain complex I|mitochondrial matrix|mitochondrial electron transport, NADH to ubiquinone|mitochondrial respiratory chain complex I assembly	oas00190,oas04714,oas04723,oas04932,oas05010,oas05012,oas05016	Oxidative phosphorylation|Thermogenesis|Retrograde endocannabinoid signaling|Non-alcoholic fatty liver disease (NAFLD)|Alzheimer disease|Parkinson disease|Huntington disease
circRNA_0008|NC_019458.2:1962422_1963793_+	1372	1372	sense-overlapping	XM_015091636.1	NC_019458.2:1956394_2198202_+	HDAC4	101000000	histone deacetylase 4	GO:0000118,GO:0000122,GO:0001047,GO:0001085,GO:0001501,GO:0002076,GO:0003714,GO:0004407,GO:0005634,GO:0005654,GO:0005737,GO:0005829,GO:0006338,GO:0006351,GO:0006476,GO:0006954,GO:0007399,GO:0008134,GO:0008270,GO:0008284,GO:0008285,GO:0010592,GO:0010832,GO:0010882,GO:0014894,GO:0014898,GO:0014911,GO:0016575,GO:0017053,GO:0019901,GO:0030018,GO:0030183,GO:0030955,GO:0031594,GO:0031672,GO:0032041,GO:…	histone deacetylase complex|negative regulation of transcription from RNA polymerase II promoter|core promoter binding|RNA polymerase II transcription factor binding|skeletal system development|osteoblast development|transcription corepressor activity|histone deacetylase activity|nucleus|nucleoplasm|cytoplasm|cytosol|chromatin remodeling|transcription, DNA-templated|protein deacetylation|inflamma…	oas04371,oas05034,oas05165,oas05169,oas05203	Apelin signaling pathway|Alcoholism|Human papillomavirus infection|Epstein-Barr virus infection|Viral carcinogenesis
circRNA_0009|NC_019458.2:2693320_2695168_-	1849	701	sense-overlapping	XM_015091637.1	NC_019458.2:2687938_2711717_-	ASB1	101000000	ankyrin repeat and SOCS box containing 1	GO:0000151,GO:0016567,GO:0030539,GO:0035556,GO:0061630	ubiquitin ligase complex|protein ubiquitination|male genitalia development|intracellular signal transduction|ubiquitin protein ligase activity
circRNA_0010|NC_019458.2:2762735_2769115_-	6381	428	sense-overlapping	XM_015091638.1	NC_019458.2:2729694_2790576_-	TRAF3IP1	101000000	TRAF3 interacting protein 1	GO:0001738,GO:0001822,GO:0001933,GO:0005813,GO:0005929,GO:0005930,GO:0008017,GO:0021532,GO:0030992,GO:0031076,GO:0031333,GO:0032480,GO:0032688,GO:0035050,GO:0035735,GO:0035869,GO:0036064,GO:0036342,GO:0042073,GO:0042733,GO:0050687,GO:0060271,GO:0070507,GO:0097542,GO:0097546,GO:1901621	morphogenesis of a polarized epithelium|kidney development|negative regulation of protein phosphorylation|centrosome|cilium|axoneme|microtubule binding|neural tube patterning|intraciliary transport particle B|embryonic camera-type eye development|negative regulation of protein complex assembly|negative regulation of type I interferon production|negative regulation of interferon-beta production|em…
circRNA_0011|NC_019458.2:2895361_2896640_+	1280	234	sense-overlapping	XM_015091818.1	NC_019458.2:2883716_2907174_+	ILKAP	101000000	ILK associated serine/threonine phosphatase	GO:0004722,GO:0005654,GO:0005829,GO:0046872	protein serine/threonine phosphatase activity|nucleoplasm|cytosol|metal ion binding
circRNA_0012|NC_019458.2:3178612_3180244_-	1633	185	sense-overlapping	XM_004001766.3	NC_019458.2:3175971_3268414_-	LRRFIP1	101000000	leucine rich repeat (in FLII) interacting protein 1	GO:0000122,GO:0000978,GO:0001078,GO:0003677,GO:0003725,GO:0005634,GO:0005737,GO:0005829,GO:0005856,GO:0005886,GO:0006351,GO:0006357,GO:0032481,GO:0042803,GO:0045296,GO:0045892	negative regulation of transcription from RNA polymerase II promoter|RNA polymerase II proximal promoter sequence-specific DNA binding|transcriptional repressor activity, RNA polymerase II proximal promoter sequence-specific DNA binding|DNA binding|double-stranded RNA binding|nucleus|cytoplasm|cytosol|cytoskeleton|plasma membrane|transcription, DNA-templated|regulation of transcription from RNA p…
circRNA_0013|NC_019458.2:3178612_3181423_-	2812	303	sense-overlapping	XM_004001766.3	NC_019458.2:3175971_3268414_-	LRRFIP1	101000000	leucine rich repeat (in FLII) interacting protein 1	GO:0000122,GO:0000978,GO:0001078,GO:0003677,GO:0003725,GO:0005634,GO:0005737,GO:0005829,GO:0005856,GO:0005886,GO:0006351,GO:0006357,GO:0032481,GO:0042803,GO:0045296,GO:0045892	negative regulation of transcription from RNA polymerase II promoter|RNA polymerase II proximal promoter sequence-specific DNA binding|transcriptional repressor activity, RNA polymerase II proximal promoter sequence-specific DNA binding|DNA binding|double-stranded RNA binding|nucleus|cytoplasm|cytosol|cytoskeleton|plasma membrane|transcription, DNA-templated|regulation of transcription from RNA p…
circRNA_0014|NC_019458.2:3193899_3205664_-	11766	826	sense-overlapping	XM_012182632.2	NC_019458.2:3175971_3268424_-	LRRFIP1	101000000	leucine rich repeat (in FLII) interacting protein 1	GO:0000122,GO:0000978,GO:0001078,GO:0003677,GO:0003725,GO:0005634,GO:0005737,GO:0005829,GO:0005856,GO:0005886,GO:0006351,GO:0006357,GO:0032481,GO:0042803,GO:0045296,GO:0045892	negative regulation of transcription from RNA polymerase II promoter|RNA polymerase II proximal promoter sequence-specific DNA binding|transcriptional repressor activity, RNA polymerase II proximal promoter sequence-specific DNA binding|DNA binding|double-stranded RNA binding|nucleus|cytoplasm|cytosol|cytoskeleton|plasma membrane|transcription, DNA-templated|regulation of transcription from RNA p…
circRNA_0015|NC_019458.2:3197849_3205664_-	7816	498	sense-overlapping	XM_012182632.2	NC_019458.2:3175971_3268424_-	LRRFIP1	101000000	leucine rich repeat (in FLII) interacting protein 1	GO:0000122,GO:0000978,GO:0001078,GO:0003677,GO:0003725,GO:0005634,GO:0005737,GO:0005829,GO:0005856,GO:0005886,GO:0006351,GO:0006357,GO:0032481,GO:0042803,GO:0045296,GO:0045892	negative regulation of transcription from RNA polymerase II promoter|RNA polymerase II proximal promoter sequence-specific DNA binding|transcriptional repressor activity, RNA polymerase II proximal promoter sequence-specific DNA binding|DNA binding|double-stranded RNA binding|nucleus|cytoplasm|cytosol|cytoskeleton|plasma membrane|transcription, DNA-templated|regulation of transcription from RNA p…
circRNA_0016|NC_019458.2:3871413_3877514_-	6102	361	sense-overlapping	XM_012183170.2	NC_019458.2:3866216_3879384_-	COPS8	101000000	COP9 signalosome subunit 8	GO:0000338,GO:0000715,GO:0005634,GO:0005654,GO:0005829,GO:0006283,GO:0007250,GO:0008180,GO:0008285,GO:0010387,GO:0043687,GO:0048471,GO:0070062	protein deneddylation|nucleotide-excision repair, DNA damage recognition|nucleus|nucleoplasm|cytosol|transcription-coupled nucleotide-excision repair|activation of NF-kappaB-inducing kinase activity|COP9 signalosome|negative regulation of cell proliferation|COP9 signalosome assembly|post-translational protein modification|perinuclear region of cytoplasm|extracellular exosome
circRNA_0017|NC_019458.2:3871413_3879233_-	7821	2080	sense-overlapping	XM_012183170.2	NC_019458.2:3866216_3879384_-	COPS8	101000000	COP9 signalosome subunit 8	GO:0000338,GO:0000715,GO:0005634,GO:0005654,GO:0005829,GO:0006283,GO:0007250,GO:0008180,GO:0008285,GO:0010387,GO:0043687,GO:0048471,GO:0070062	protein deneddylation|nucleotide-excision repair, DNA damage recognition|nucleus|nucleoplasm|cytosol|transcription-coupled nucleotide-excision repair|activation of NF-kappaB-inducing kinase activity|COP9 signalosome|negative regulation of cell proliferation|COP9 signalosome assembly|post-translational protein modification|perinuclear region of cytoplasm|extracellular exosome
circRNA_0018|NC_019458.2:3874964_3879233_-	4270	1972	sense-overlapping	XM_012183170.2	NC_019458.2:3866216_3879384_-	COPS8	101000000	COP9 signalosome subunit 8	GO:0000338,GO:0000715,GO:0005634,GO:0005654,GO:0005829,GO:0006283,GO:0007250,GO:0008180,GO:0008285,GO:0010387,GO:0043687,GO:0048471,GO:0070062	protein deneddylation|nucleotide-excision repair, DNA damage recognition|nucleus|nucleoplasm|cytosol|transcription-coupled nucleotide-excision repair|activation of NF-kappaB-inducing kinase activity|COP9 signalosome|negative regulation of cell proliferation|COP9 signalosome assembly|post-translational protein modification|perinuclear region of cytoplasm|extracellular exosome
circRNA_0019|NC_019458.2:4896847_4903564_-	6718	469	sense-overlapping	XM_015091644.1	NC_019458.2:4824924_5419056_-	AGAP1	101000000	ArfGAP with GTPase domain	GO:0003924,GO:0005096,GO:0005525,GO:0005543,GO:0005737,GO:0015031,GO:0046872	GTPase activity|GTPase activator activity|GTP binding|phospholipid binding|cytoplasm|protein transport|metal ion binding	oas04144	Endocytosis
circRNA_0020|NC_019458.2:5211401_5217979_-	6579	147	sense-overlapping	XM_015091644.1	NC_019458.2:4824924_5419056_-	AGAP1	101000000	ArfGAP with GTPase domain	GO:0003924,GO:0005096,GO:0005525,GO:0005543,GO:0005737,GO:0015031,GO:0046872	GTPase activity|GTPase activator activity|GTP binding|phospholipid binding|cytoplasm|protein transport|metal ion binding	oas04144	Endocytosis
circRNA_0021|NC_019458.2:7191708_7194900_-	3193	110	antisense	XM_012186003.2	NC_019458.2:7190330_7261486_+	USP40	101000000	ubiquitin specific peptidase 40	GO:0006511,GO:0016579,GO:0036459	ubiquitin-dependent protein catabolic process|protein deubiquitination|thiol-dependent ubiquitinyl hydrolase activity
circRNA_0022|NC_019458.2:7196045_7205830_+	9786	699	sense-overlapping	XM_012186003.2	NC_019458.2:7190330_7261486_+	USP40	101000000	ubiquitin specific peptidase 40	GO:0006511,GO:0016579,GO:0036459	ubiquitin-dependent protein catabolic process|protein deubiquitination|thiol-dependent ubiquitinyl hydrolase activity
circRNA_0023|NC_019458.2:7464564_7469068_-	4505	401	sense-overlapping	XM_015091647.1	NC_019458.2:7443486_7476682_-	ATG16L1	101000000	autophagy related 16 like 1	GO:0000045,GO:0000421,GO:0005776,GO:0005829,GO:0005930,GO:0015031,GO:0016236,GO:0019787,GO:0034045,GO:0034497,GO:0039689,GO:0042802,GO:0051020,GO:0051260,GO:0061739,GO:0098792	autophagosome assembly|autophagosome membrane|autophagosome|cytosol|axoneme|protein transport|macroautophagy|ubiquitin-like protein transferase activity|phagophore assembly site membrane|protein localization to phagophore assembly site|negative stranded viral RNA replication|identical protein binding|GTPase binding|protein homooligomerization|protein lipidation involved in autophagosome assembly|…	oas04136,oas04140,oas04621	Autophagy - other|Autophagy - animal|NOD-like receptor signaling pathway
circRNA_0024|NC_019458.2:7831513_7833500_+	1988	314	sense-overlapping	XM_012106176.2	NC_019458.2:7719522_7846161_+	NGEF	101000000	neuronal guanine nucleotide exchange factor	GO:0005085,GO:0005089,GO:0005829,GO:0007186,GO:0016020,GO:0030426,GO:0035023,GO:0043065,GO:0043087,GO:0048013,GO:0051056,GO:0061002	guanyl-nucleotide exchange factor activity|Rho guanyl-nucleotide exchange factor activity|cytosol|G-protein coupled receptor signaling pathway|membrane|growth cone|regulation of Rho protein signal transduction|positive regulation of apoptotic process|regulation of GTPase activity|ephrin receptor signaling pathway|regulation of small GTPase mediated signal transduction|negative regulation of dendr…	oas04360	Axon guidance
circRNA_0025|NC_019458.2:7898226_7902536_-	4311	523	sense-overlapping	XM_012187776.1	NC_019458.2:7871147_7926654_-	GIGYF2	101000000	GRB10 interacting GYF protein 2	GO:0003723,GO:0005768,GO:0005783,GO:0005794,GO:0005829,GO:0007631,GO:0008344,GO:0009791,GO:0010494,GO:0016020,GO:0016021,GO:0016441,GO:0017148,GO:0021522,GO:0031571,GO:0035264,GO:0043204,GO:0043234,GO:0044267,GO:0045296,GO:0048009,GO:0048873,GO:0050881,GO:0050885,GO:0061157,GO:0070064,GO:1990635	RNA binding|endosome|endoplasmic reticulum|Golgi apparatus|cytosol|feeding behavior|adult locomotory behavior|post-embryonic development|cytoplasmic stress granule|membrane|integral component of membrane|posttranscriptional gene silencing|negative regulation of translation|spinal cord motor neuron differentiation|mitotic G1 DNA damage checkpoint|multicellular organism growth|perikaryon|protein co…
circRNA_0026|NC_019458.2:7922076_7926840_-	4765	747	sense-overlapping	XM_015091845.1	NC_019458.2:7871147_8002431_-	GIGYF2	101000000	GRB10 interacting GYF protein 2	GO:0003723,GO:0005768,GO:0005783,GO:0005794,GO:0005829,GO:0007631,GO:0008344,GO:0009791,GO:0010494,GO:0016020,GO:0016021,GO:0016441,GO:0017148,GO:0021522,GO:0031571,GO:0035264,GO:0043204,GO:0043234,GO:0044267,GO:0045296,GO:0048009,GO:0048873,GO:0050881,GO:0050885,GO:0061157,GO:0070064,GO:1990635	RNA binding|endosome|endoplasmic reticulum|Golgi apparatus|cytosol|feeding behavior|adult locomotory behavior|post-embryonic development|cytoplasmic stress granule|membrane|integral component of membrane|posttranscriptional gene silencing|negative regulation of translation|spinal cord motor neuron differentiation|mitotic G1 DNA damage checkpoint|multicellular organism growth|perikaryon|protein co…
circRNA_0027|NC_019458.2:7947674_7953132_-	5459	265	sense-overlapping	XM_015091845.1	NC_019458.2:7871147_8002431_-	GIGYF2	101000000	GRB10 interacting GYF protein 2	GO:0003723,GO:0005768,GO:0005783,GO:0005794,GO:0005829,GO:0007631,GO:0008344,GO:0009791,GO:0010494,GO:0016020,GO:0016021,GO:0016441,GO:0017148,GO:0021522,GO:0031571,GO:0035264,GO:0043204,GO:0043234,GO:0044267,GO:0045296,GO:0048009,GO:0048873,GO:0050881,GO:0050885,GO:0061157,GO:0070064,GO:1990635	RNA binding|endosome|endoplasmic reticulum|Golgi apparatus|cytosol|feeding behavior|adult locomotory behavior|post-embryonic development|cytoplasmic stress granule|membrane|integral component of membrane|posttranscriptional gene silencing|negative regulation of translation|spinal cord motor neuron differentiation|mitotic G1 DNA damage checkpoint|multicellular organism growth|perikaryon|protein co…
circRNA_0028|NC_019458.2:9792360_9821534_-	29175	2055	sense-overlapping	XM_012190083.2	NC_019458.2:9776541_9822558_-	ZMYM6	101000000	zinc finger	GO:0000981,GO:0003677,GO:0005654,GO:0005737,GO:0007010,GO:0007275,GO:0008270,GO:0022604	RNA polymerase II transcription factor activity, sequence-specific DNA binding|DNA binding|nucleoplasm|cytoplasm|cytoskeleton organization|multicellular organism development|zinc ion binding|regulation of cell morphogenesis
circRNA_0029|NC_019458.2:9795441_9800112_-	4672	1015	sense-overlapping	XM_012190180.2	NC_019458.2:9776541_9809476_-	ZMYM6	101000000	zinc finger	GO:0000981,GO:0003677,GO:0005654,GO:0005737,GO:0007010,GO:0007275,GO:0008270,GO:0022604	RNA polymerase II transcription factor activity, sequence-specific DNA binding|DNA binding|nucleoplasm|cytoplasm|cytoskeleton organization|multicellular organism development|zinc ion binding|regulation of cell morphogenesis
circRNA_0030|NC_019458.2:9859338_9871549_+	12212	1398	sense-overlapping	XM_012190515.2	NC_019458.2:9846238_9874293_+	ZMYM1	101000000	zinc finger	GO:0000981,GO:0003677,GO:0005654,GO:0005737,GO:0008270,GO:0046983	RNA polymerase II transcription factor activity, sequence-specific DNA binding|DNA binding|nucleoplasm|cytoplasm|zinc ion binding|protein dimerization activity
circRNA_0031|NC_019458.2:10080901_10083680_+	2780	758	sense-overlapping	XM_012095462.1	NC_019458.2:10038820_10157322_+	ZMYM4	101000000	zinc finger	GO:0000981,GO:0003677,GO:0005654,GO:0005737,GO:0007010,GO:0007275,GO:0008270,GO:0022604	RNA polymerase II transcription factor activity, sequence-specific DNA binding|DNA binding|nucleoplasm|cytoplasm|cytoskeleton organization|multicellular organism development|zinc ion binding|regulation of cell morphogenesis
circRNA_0032|NC_019458.2:10080901_10095646_+	14746	1487	sense-overlapping	XM_012095462.1	NC_019458.2:10038820_10157322_+	ZMYM4	101000000	zinc finger	GO:0000981,GO:0003677,GO:0005654,GO:0005737,GO:0007010,GO:0007275,GO:0008270,GO:0022604	RNA polymerase II transcription factor activity, sequence-specific DNA binding|DNA binding|nucleoplasm|cytoplasm|cytoskeleton organization|multicellular organism development|zinc ion binding|regulation of cell morphogenesis
circRNA_0033|NC_019458.2:10080901_10140337_+	59437	24087	sense-overlapping	XM_012095462.1	NC_019458.2:10038820_10157322_+	ZMYM4	101000000	zinc finger	GO:0000981,GO:0003677,GO:0005654,GO:0005737,GO:0007010,GO:0007275,GO:0008270,GO:0022604	RNA polymerase II transcription factor activity, sequence-specific DNA binding|DNA binding|nucleoplasm|cytoplasm|cytoskeleton organization|multicellular organism development|zinc ion binding|regulation of cell morphogenesis
circRNA_0034|NC_019458.2:10127508_10140337_+	12830	781	sense-overlapping	XM_012095462.1	NC_019458.2:10038820_10157322_+	ZMYM4	101000000	zinc finger	GO:0000981,GO:0003677,GO:0005654,GO:0005737,GO:0007010,GO:0007275,GO:0008270,GO:0022604	RNA polymerase II transcription factor activity, sequence-specific DNA binding|DNA binding|nucleoplasm|cytoplasm|cytoskeleton organization|multicellular organism development|zinc ion binding|regulation of cell morphogenesis
circRNA_0035|NC_019458.2:10138515_10140337_+	1823	361	sense-overlapping	XM_012095462.1	NC_019458.2:10038820_10157322_+	ZMYM4	101000000	zinc finger	GO:0000981,GO:0003677,GO:0005654,GO:0005737,GO:0007010,GO:0007275,GO:0008270,GO:0022604	RNA polymerase II transcription factor activity, sequence-specific DNA binding|DNA binding|nucleoplasm|cytoplasm|cytoskeleton organization|multicellular organism development|zinc ion binding|regulation of cell morphogenesis
circRNA_0036|NC_019458.2:10219156_10221998_-	2843	346	sense-overlapping	XM_015091854.1	NC_019458.2:10177908_10282141_-	KIAA0319L	101000000	KIAA0319-like ortholog	GO:0000139,GO:0005886,GO:0016021,GO:0031410,GO:0070062	Golgi membrane|plasma membrane|integral component of membrane|cytoplasmic vesicle|extracellular exosome
circRNA_0037|NC_019458.2:10446616_10455847_-	9232	1356	sense-overlapping	XM_004001792.3	NC_019458.2:10434937_10462880_-	CLSPN	101000000	claspin
circRNA_0038|NC_019458.2:10512267_10514075_+	1809	542	sense-overlapping	XM_015091858.1	NC_019458.2:10497635_10535955_+	AGO4	101000000	argonaute 4	GO:0000932,GO:0003725,GO:0003727,GO:0005654,GO:0005737,GO:0005829,GO:0006402,GO:0007130,GO:0007140,GO:0007223,GO:0008584,GO:0010501,GO:0010586,GO:0016020,GO:0016442,GO:0016604,GO:0022604,GO:0031054,GO:0035068,GO:0035194,GO:0035196,GO:0035198,GO:0035278,GO:0035280,GO:0043066,GO:0045652,GO:0070578	P-body|double-stranded RNA binding|single-stranded RNA binding|nucleoplasm|cytoplasm|cytosol|mRNA catabolic process|synaptonemal complex assembly|male meiotic nuclear division|Wnt signaling pathway, calcium modulating pathway|male gonad development|RNA secondary structure unwinding|miRNA metabolic process|membrane|RISC complex|nuclear body|regulation of cell morphogenesis|pre-miRNA processing|mic…
circRNA_0039|NC_019458.2:10512267_10514830_+	2564	1297	sense-overlapping	XM_015091858.1	NC_019458.2:10497635_10535955_+	AGO4	101000000	argonaute 4	GO:0000932,GO:0003725,GO:0003727,GO:0005654,GO:0005737,GO:0005829,GO:0006402,GO:0007130,GO:0007140,GO:0007223,GO:0008584,GO:0010501,GO:0010586,GO:0016020,GO:0016442,GO:0016604,GO:0022604,GO:0031054,GO:0035068,GO:0035194,GO:0035196,GO:0035198,GO:0035278,GO:0035280,GO:0043066,GO:0045652,GO:0070578	P-body|double-stranded RNA binding|single-stranded RNA binding|nucleoplasm|cytoplasm|cytosol|mRNA catabolic process|synaptonemal complex assembly|male meiotic nuclear division|Wnt signaling pathway, calcium modulating pathway|male gonad development|RNA secondary structure unwinding|miRNA metabolic process|membrane|RISC complex|nuclear body|regulation of cell morphogenesis|pre-miRNA processing|mic…
circRNA_0040|NC_019458.2:13668848_13686552_+	17705	323	sense-overlapping	XM_015091883.1	NC_019458.2:13541086_13881011_+	MACF1	101000000	microtubule-actin crosslinking factor 1	GO:0003723,GO:0003779,GO:0005509,GO:0005737,GO:0005794,GO:0005856,GO:0005874,GO:0005886,GO:0010632,GO:0016055,GO:0016887,GO:0030177,GO:0030334,GO:0032587,GO:0032886,GO:0042060,GO:0043001,GO:0045296,GO:0045773,GO:0051011,GO:0051015,GO:0051893	RNA binding|actin binding|calcium ion binding|cytoplasm|Golgi apparatus|cytoskeleton|microtubule|plasma membrane|regulation of epithelial cell migration|Wnt signaling pathway|ATPase activity|positive regulation of Wnt signaling pathway|regulation of cell migration|ruffle membrane|regulation of microtubule-based process|wound healing|Golgi to plasma membrane protein transport|cadherin binding|posi…
circRNA_0041|NC_019458.2:13768741_13796420_+	27680	4977	sense-overlapping	XM_015091883.1	NC_019458.2:13541086_13881011_+	MACF1	101000000	microtubule-actin crosslinking factor 1	GO:0003723,GO:0003779,GO:0005509,GO:0005737,GO:0005794,GO:0005856,GO:0005874,GO:0005886,GO:0010632,GO:0016055,GO:0016887,GO:0030177,GO:0030334,GO:0032587,GO:0032886,GO:0042060,GO:0043001,GO:0045296,GO:0045773,GO:0051011,GO:0051015,GO:0051893	RNA binding|actin binding|calcium ion binding|cytoplasm|Golgi apparatus|cytoskeleton|microtubule|plasma membrane|regulation of epithelial cell migration|Wnt signaling pathway|ATPase activity|positive regulation of Wnt signaling pathway|regulation of cell migration|ruffle membrane|regulation of microtubule-based process|wound healing|Golgi to plasma membrane protein transport|cadherin binding|posi…
circRNA_0042|NC_019458.2:13833194_13834029_+	836	156	sense-overlapping	XM_015091883.1	NC_019458.2:13541086_13881011_+	MACF1	101000000	microtubule-actin crosslinking factor 1	GO:0003723,GO:0003779,GO:0005509,GO:0005737,GO:0005794,GO:0005856,GO:0005874,GO:0005886,GO:0010632,GO:0016055,GO:0016887,GO:0030177,GO:0030334,GO:0032587,GO:0032886,GO:0042060,GO:0043001,GO:0045296,GO:0045773,GO:0051011,GO:0051015,GO:0051893	RNA binding|actin binding|calcium ion binding|cytoplasm|Golgi apparatus|cytoskeleton|microtubule|plasma membrane|regulation of epithelial cell migration|Wnt signaling pathway|ATPase activity|positive regulation of Wnt signaling pathway|regulation of cell migration|ruffle membrane|regulation of microtubule-based process|wound healing|Golgi to plasma membrane protein transport|cadherin binding|posi…
circRNA_0043|NC_019458.2:13860230_13864806_+	4577	411	sense-overlapping	XM_015091883.1	NC_019458.2:13541086_13881011_+	MACF1	101000000	microtubule-actin crosslinking factor 1	GO:0003723,GO:0003779,GO:0005509,GO:0005737,GO:0005794,GO:0005856,GO:0005874,GO:0005886,GO:0010632,GO:0016055,GO:0016887,GO:0030177,GO:0030334,GO:0032587,GO:0032886,GO:0042060,GO:0043001,GO:0045296,GO:0045773,GO:0051011,GO:0051015,GO:0051893	RNA binding|actin binding|calcium ion binding|cytoplasm|Golgi apparatus|cytoskeleton|microtubule|plasma membrane|regulation of epithelial cell migration|Wnt signaling pathway|ATPase activity|positive regulation of Wnt signaling pathway|regulation of cell migration|ruffle membrane|regulation of microtubule-based process|wound healing|Golgi to plasma membrane protein transport|cadherin binding|posi…
circRNA_0044|NC_019458.2:14236908_14240974_-	4067	386	sense-overlapping	XM_004001832.3	NC_019458.2:14225460_14267676_-	TRIT1	101000000	tRNA isopentenyltransferase 1	GO:0003676,GO:0005524,GO:0005739,GO:0005759,GO:0006400,GO:0008270,GO:0052381,GO:0070900	nucleic acid binding|ATP binding|mitochondrion|mitochondrial matrix|tRNA modification|zinc ion binding|tRNA dimethylallyltransferase activity|mitochondrial tRNA modification
circRNA_0045|NC_019458.2:14436490_14443106_-	6617	602	sense-overlapping	XM_004001836.2	NC_019458.2:14431405_14447561_-	PPT1	101000000	palmitoyl-protein thioesterase 1	GO:0002084,GO:0005576,GO:0005634,GO:0005764,GO:0005794,GO:0005829,GO:0006898,GO:0006907,GO:0007042,GO:0007268,GO:0007399,GO:0007420,GO:0008021,GO:0008474,GO:0015031,GO:0016042,GO:0016290,GO:0030308,GO:0030424,GO:0031579,GO:0043066,GO:0043524,GO:0045121,GO:0048260,GO:0048549,GO:0051181,GO:0051186	protein depalmitoylation|extracellular region|nucleus|lysosome|Golgi apparatus|cytosol|receptor-mediated endocytosis|pinocytosis|lysosomal lumen acidification|chemical synaptic transmission|nervous system development|brain development|synaptic vesicle|palmitoyl-(protein) hydrolase activity|protein transport|lipid catabolic process|palmitoyl-CoA hydrolase activity|negative regulation of cell growt…	oas00062,oas04142	Fatty acid elongation|Lysosome
circRNA_0046|NC_019458.2:14533410_14537042_+	3633	370	sense-overlapping	XM_004001838.3	NC_019458.2:14498322_14583180_+	RLF	101000000	rearranged L-myc fusion	GO:0003677,GO:0005634,GO:0006351,GO:0006355,GO:0008270,GO:0015074,GO:0044030,GO:0045893,GO:0045944,GO:0051276,GO:0097692	DNA binding|nucleus|transcription, DNA-templated|regulation of transcription, DNA-templated|zinc ion binding|DNA integration|regulation of DNA methylation|positive regulation of transcription, DNA-templated|positive regulation of transcription from RNA polymerase II promoter|chromosome organization|histone H3-K4 monomethylation
circRNA_0047|NC_019458.2:14533410_14544771_+	11362	573	sense-overlapping	XM_004001838.3	NC_019458.2:14498322_14583180_+	RLF	101000000	rearranged L-myc fusion	GO:0003677,GO:0005634,GO:0006351,GO:0006355,GO:0008270,GO:0015074,GO:0044030,GO:0045893,GO:0045944,GO:0051276,GO:0097692	DNA binding|nucleus|transcription, DNA-templated|regulation of transcription, DNA-templated|zinc ion binding|DNA integration|regulation of DNA methylation|positive regulation of transcription, DNA-templated|positive regulation of transcription from RNA polymerase II promoter|chromosome organization|histone H3-K4 monomethylation
circRNA_0048|NC_019458.2:15346956_15351122_-	4167	360	sense-overlapping	XM_015091899.1	NC_019458.2:15310087_15439927_-	SCMH1	101000000	sex comb on midleg homolog 1 (Drosophila)	GO:0005654,GO:0006338,GO:0006351,GO:0007283,GO:0009952,GO:0010369,GO:0016458,GO:0045892	nucleoplasm|chromatin remodeling|transcription, DNA-templated|spermatogenesis|anterior/posterior pattern specification|chromocenter|gene silencing|negative regulation of transcription, DNA-templated
circRNA_0049|NC_019458.2:15402496_15445752_-	43257	1227	sense-overlapping	XM_015091898.1	NC_019458.2:15310087_15445752_-	SCMH1	101000000	sex comb on midleg homolog 1 (Drosophila)	GO:0005654,GO:0006338,GO:0006351,GO:0007283,GO:0009952,GO:0010369,GO:0016458,GO:0045892	nucleoplasm|chromatin remodeling|transcription, DNA-templated|spermatogenesis|anterior/posterior pattern specification|chromocenter|gene silencing|negative regulation of transcription, DNA-templated
circRNA_0050|NC_019458.2:15429547_15436681_-	7135	306	sense-overlapping	XM_015091899.1	NC_019458.2:15310087_15439927_-	SCMH1	101000000	sex comb on midleg homolog 1 (Drosophila)	GO:0005654,GO:0006338,GO:0006351,GO:0007283,GO:0009952,GO:0010369,GO:0016458,GO:0045892	nucleoplasm|chromatin remodeling|transcription, DNA-templated|spermatogenesis|anterior/posterior pattern specification|chromocenter|gene silencing|negative regulation of transcription, DNA-templated
circRNA_0051|NC_019458.2:15429547_15445752_-	16206	894	sense-overlapping	XM_015091898.1	NC_019458.2:15310087_15445752_-	SCMH1	101000000	sex comb on midleg homolog 1 (Drosophila)	GO:0005654,GO:0006338,GO:0006351,GO:0007283,GO:0009952,GO:0010369,GO:0016458,GO:0045892	nucleoplasm|chromatin remodeling|transcription, DNA-templated|spermatogenesis|anterior/posterior pattern specification|chromocenter|gene silencing|negative regulation of transcription, DNA-templated
circRNA_0052|NC_019458.2:15444095_15445752_-	1658	292	sense-overlapping	XM_015091897.1	NC_019458.2:15310087_15445752_-	SCMH1	101000000	sex comb on midleg homolog 1 (Drosophila)	GO:0005654,GO:0006338,GO:0006351,GO:0007283,GO:0009952,GO:0010369,GO:0016458,GO:0045892	nucleoplasm|chromatin remodeling|transcription, DNA-templated|spermatogenesis|anterior/posterior pattern specification|chromocenter|gene silencing|negative regulation of transcription, DNA-templated
circRNA_0053|NC_019458.2:16520710_16569886_-	49177	596	sense-overlapping	XM_015091905.1	NC_019458.2:16470113_16571393_-	FOXJ3	101000000	forkhead box J3	GO:0000981,GO:0005634,GO:0006351,GO:0009653,GO:0030154,GO:0043565,GO:0045944	RNA polymerase II transcription factor activity, sequence-specific DNA binding|nucleus|transcription, DNA-templated|anatomical structure morphogenesis|cell differentiation|sequence-specific DNA binding|positive regulation of transcription from RNA polymerase II promoter
circRNA_0054|NC_019458.2:16557503_16569774_-	12272	400	sense-overlapping	XM_015091905.1	NC_019458.2:16470113_16571393_-	FOXJ3	101000000	forkhead box J3	GO:0000981,GO:0005634,GO:0006351,GO:0009653,GO:0030154,GO:0043565,GO:0045944	RNA polymerase II transcription factor activity, sequence-specific DNA binding|nucleus|transcription, DNA-templated|anatomical structure morphogenesis|cell differentiation|sequence-specific DNA binding|positive regulation of transcription from RNA polymerase II promoter
circRNA_0055|NC_019458.2:16557503_16569886_-	12384	512	sense-overlapping	XM_015091905.1	NC_019458.2:16470113_16571393_-	FOXJ3	101000000	forkhead box J3	GO:0000981,GO:0005634,GO:0006351,GO:0009653,GO:0030154,GO:0043565,GO:0045944	RNA polymerase II transcription factor activity, sequence-specific DNA binding|nucleus|transcription, DNA-templated|anatomical structure morphogenesis|cell differentiation|sequence-specific DNA binding|positive regulation of transcription from RNA polymerase II promoter
circRNA_0056|NC_019458.2:16557503_16596567_-	39065	461	sense-overlapping	XM_015091904.1	NC_019458.2:16470113_16596919_-	FOXJ3	101000000	forkhead box J3	GO:0000981,GO:0005634,GO:0006351,GO:0009653,GO:0030154,GO:0043565,GO:0045944	RNA polymerase II transcription factor activity, sequence-specific DNA binding|nucleus|transcription, DNA-templated|anatomical structure morphogenesis|cell differentiation|sequence-specific DNA binding|positive regulation of transcription from RNA polymerase II promoter
circRNA_0057|NC_019458.2:16561471_16561629_-	159	159	intronic	XM_015091905.1	NC_019458.2:16470113_16571393_-	FOXJ3	101000000	forkhead box J3	GO:0000981,GO:0005634,GO:0006351,GO:0009653,GO:0030154,GO:0043565,GO:0045944	RNA polymerase II transcription factor activity, sequence-specific DNA binding|nucleus|transcription, DNA-templated|anatomical structure morphogenesis|cell differentiation|sequence-specific DNA binding|positive regulation of transcription from RNA polymerase II promoter
circRNA_0058|NC_019458.2:16803587_16806926_+	3340	3340	intergenic
circRNA_0059|NC_019458.2:16803587_16823101_+	19515	10918	sense-overlapping	XM_015091908.1	NC_019458.2:16813809_16840916_+	LOC106990833	107000000	coiled-coil domain-containing protein 30-like
circRNA_0060|NC_019458.2:16803587_16840892_+	37306	11205	sense-overlapping	XM_015091908.1	NC_019458.2:16813809_16840916_+	LOC106990833	107000000	coiled-coil domain-containing protein 30-like
circRNA_0061|NC_019458.2:16821559_16833265_+	11707	316	sense-overlapping	XM_015091908.1	NC_019458.2:16813809_16840916_+	LOC106990833	107000000	coiled-coil domain-containing protein 30-like
circRNA_0062|NC_019458.2:16821559_16840892_+	19334	531	sense-overlapping	XM_015091908.1	NC_019458.2:16813809_16840916_+	LOC106990833	107000000	coiled-coil domain-containing protein 30-like
circRNA_0063|NC_019458.2:17001313_17002020_-	708	265	sense-overlapping	XM_012112963.2	NC_019458.2:16995395_17014461_-	P3H1	101000000	prolyl 3-hydroxylase 1
circRNA_0064|NC_019458.2:17984919_17997291_+	12373	624	sense-overlapping	XM_015091923.1	NC_019458.2:17961333_18045787_+	PTPRF	101000000	protein tyrosine phosphatase	GO:0004725,GO:0007155,GO:0008201,GO:0016021,GO:0016477,GO:0031102,GO:0032403,GO:0035335,GO:0035373,GO:0043005,GO:0043025,GO:0048679,GO:1900121	protein tyrosine phosphatase activity|cell adhesion|heparin binding|integral component of membrane|cell migration|neuron projection regeneration|protein complex binding|peptidyl-tyrosine dephosphorylation|chondroitin sulfate proteoglycan binding|neuron projection|neuronal cell body|regulation of axon regeneration|negative regulation of receptor binding	oas04514,oas04520,oas04910,oas04931	Cell adhesion molecules (CAMs)|Adherens junction|Insulin signaling pathway|Insulin resistance
circRNA_0065|NC_019458.2:17985063_17997291_+	12229	480	sense-overlapping	XM_015091923.1	NC_019458.2:17961333_18045787_+	PTPRF	101000000	protein tyrosine phosphatase	GO:0004725,GO:0007155,GO:0008201,GO:0016021,GO:0016477,GO:0031102,GO:0032403,GO:0035335,GO:0035373,GO:0043005,GO:0043025,GO:0048679,GO:1900121	protein tyrosine phosphatase activity|cell adhesion|heparin binding|integral component of membrane|cell migration|neuron projection regeneration|protein complex binding|peptidyl-tyrosine dephosphorylation|chondroitin sulfate proteoglycan binding|neuron projection|neuronal cell body|regulation of axon regeneration|negative regulation of receptor binding	oas04514,oas04520,oas04910,oas04931	Cell adhesion molecules (CAMs)|Adherens junction|Insulin signaling pathway|Insulin resistance
circRNA_0066|NC_019458.2:17985063_18005654_+	20592	591	sense-overlapping	XM_015091923.1	NC_019458.2:17961333_18045787_+	PTPRF	101000000	protein tyrosine phosphatase	GO:0004725,GO:0007155,GO:0008201,GO:0016021,GO:0016477,GO:0031102,GO:0032403,GO:0035335,GO:0035373,GO:0043005,GO:0043025,GO:0048679,GO:1900121	protein tyrosine phosphatase activity|cell adhesion|heparin binding|integral component of membrane|cell migration|neuron projection regeneration|protein complex binding|peptidyl-tyrosine dephosphorylation|chondroitin sulfate proteoglycan binding|neuron projection|neuronal cell body|regulation of axon regeneration|negative regulation of receptor binding	oas04514,oas04520,oas04910,oas04931	Cell adhesion molecules (CAMs)|Adherens junction|Insulin signaling pathway|Insulin resistance
circRNA_0067|NC_019458.2:18217736_18237087_+	19352	91	sense-overlapping	XM_015091928.1	NC_019458.2:18114672_18340688_+	ST3GAL3	101000000	ST3 beta-galactoside alpha-2	GO:0000139,GO:0003836,GO:0005576,GO:0006486,GO:0008118,GO:0009311,GO:0016021,GO:0018279,GO:0032580	Golgi membrane|beta-galactoside (CMP) alpha-2,3-sialyltransferase activity|extracellular region|protein glycosylation|N-acetyllactosaminide alpha-2,3-sialyltransferase activity|oligosaccharide metabolic process|integral component of membrane|protein N-linked glycosylation via asparagine|Golgi cisterna membrane	oas00514,oas00515,oas00533,oas00601	Other types of O-glycan biosynthesis|Mannose type O-glycan biosynthesis|Glycosaminoglycan biosynthesis - keratan sulfate|Glycosphingolipid biosynthesis - lacto and neolacto series
circRNA_0068|NC_019458.2:18689472_18728222_-	38751	342	sense-overlapping	XM_012121196.2	NC_019458.2:18630375_18763018_-	ERI3	101000000	ERI1 exoribonuclease family member 3	GO:0003676,GO:0004527,GO:0006259,GO:0046872	nucleic acid binding|exonuclease activity|DNA metabolic process|metal ion binding
circRNA_0069|NC_019458.2:18689472_18748836_-	59365	620	sense-overlapping	XM_012121196.2	NC_019458.2:18630375_18763018_-	ERI3	101000000	ERI1 exoribonuclease family member 3	GO:0003676,GO:0004527,GO:0006259,GO:0046872	nucleic acid binding|exonuclease activity|DNA metabolic process|metal ion binding
circRNA_0070|NC_019458.2:18689472_18760475_-	71004	861	sense-overlapping	XM_012121325.2	NC_019458.2:18630375_18763021_-	ERI3	101000000	ERI1 exoribonuclease family member 3	GO:0003676,GO:0004527,GO:0006259,GO:0046872	nucleic acid binding|exonuclease activity|DNA metabolic process|metal ion binding
circRNA_0071|NC_019458.2:18716925_18728222_-	11298	269	sense-overlapping	XM_012121196.2	NC_019458.2:18630375_18763018_-	ERI3	101000000	ERI1 exoribonuclease family member 3	GO:0003676,GO:0004527,GO:0006259,GO:0046872	nucleic acid binding|exonuclease activity|DNA metabolic process|metal ion binding
circRNA_0072|NC_019458.2:18716925_18748836_-	31912	547	sense-overlapping	XM_012121196.2	NC_019458.2:18630375_18763018_-	ERI3	101000000	ERI1 exoribonuclease family member 3	GO:0003676,GO:0004527,GO:0006259,GO:0046872	nucleic acid binding|exonuclease activity|DNA metabolic process|metal ion binding
circRNA_0073|NC_019458.2:20014692_20016049_-	1358	267	sense-overlapping	XM_004001924.3	NC_019458.2:20000441_20064312_-	GPBP1L1	101000000	GC-rich promoter binding protein 1-like 1	GO:0003677,GO:0003700,GO:0005634,GO:0006351,GO:0006355,GO:0045893	DNA binding|DNA binding transcription factor activity|nucleus|transcription, DNA-templated|regulation of transcription, DNA-templated|positive regulation of transcription, DNA-templated
circRNA_0074|NC_019458.2:20014692_20031296_-	16605	684	sense-overlapping	XM_004001924.3	NC_019458.2:20000441_20064312_-	GPBP1L1	101000000	GC-rich promoter binding protein 1-like 1	GO:0003677,GO:0003700,GO:0005634,GO:0006351,GO:0006355,GO:0045893	DNA binding|DNA binding transcription factor activity|nucleus|transcription, DNA-templated|regulation of transcription, DNA-templated|positive regulation of transcription, DNA-templated
circRNA_0075|NC_019458.2:20030494_20035522_-	5029	1538	sense-overlapping	XM_004001924.3	NC_019458.2:20000441_20064312_-	GPBP1L1	101000000	GC-rich promoter binding protein 1-like 1	GO:0003677,GO:0003700,GO:0005634,GO:0006351,GO:0006355,GO:0045893	DNA binding|DNA binding transcription factor activity|nucleus|transcription, DNA-templated|regulation of transcription, DNA-templated|positive regulation of transcription, DNA-templated
circRNA_0076|NC_019458.2:20189464_20193030_+	3567	291	sense-overlapping	XM_012128492.2	NC_019458.2:20189141_20370094_+	MAST2	101000000	microtubule associated serine/threonine kinase 2	GO:0000287,GO:0004674,GO:0005524,GO:0005737,GO:0005886,GO:0006468,GO:0007010,GO:0008017,GO:0015630,GO:0018105,GO:0019902,GO:0035556,GO:0045075,GO:0048515	magnesium ion binding|protein serine/threonine kinase activity|ATP binding|cytoplasm|plasma membrane|protein phosphorylation|cytoskeleton organization|microtubule binding|microtubule cytoskeleton|peptidyl-serine phosphorylation|phosphatase binding|intracellular signal transduction|regulation of interleukin-12 biosynthetic process|spermatid differentiation
circRNA_0077|NC_019458.2:21416637_21436525_+	19889	893	sense-overlapping	XM_004001945.3	NC_019458.2:21395167_21445809_+	LOC101106121	101000000	cytochrome P450 4X1	GO:0005506,GO:0005789,GO:0016021,GO:0020037,GO:0031090,GO:0070330	iron ion binding|endoplasmic reticulum membrane|integral component of membrane|heme binding|organelle membrane|aromatase activity	oas04726	Serotonergic synapse
circRNA_0078|NC_019458.2:21424140_21424504_+	365	283	sense-overlapping	XM_004001945.3	NC_019458.2:21395167_21445809_+	LOC101106121	101000000	cytochrome P450 4X1	GO:0005506,GO:0005789,GO:0016021,GO:0020037,GO:0031090,GO:0070330	iron ion binding|endoplasmic reticulum membrane|integral component of membrane|heme binding|organelle membrane|aromatase activity	oas04726	Serotonergic synapse
circRNA_0079|NC_019458.2:22423906_22433277_-	9372	618	sense-overlapping	XM_015091964.1	NC_019458.2:22423752_22452012_-	LOC101114665	101000000	putative selection and upkeep of intraepithelial T-cells protein 1 homolog	GO:0016021	integral component of membrane
circRNA_0080|NC_019458.2:22593441_22684717_-	91277	1143	sense-overlapping	XM_012136740.2	NC_019458.2:22553749_22686442_-	SPATA6	101000000	spermatogenesis associated 6	GO:0005576,GO:0007275,GO:0007283,GO:0030154,GO:0044458,GO:0097224	extracellular region|multicellular organism development|spermatogenesis|cell differentiation|motile cilium assembly|sperm connecting piece
circRNA_0081|NC_019458.2:22612000_22626259_-	14260	423	sense-overlapping	XM_012136740.2	NC_019458.2:22553749_22686442_-	SPATA6	101000000	spermatogenesis associated 6	GO:0005576,GO:0007275,GO:0007283,GO:0030154,GO:0044458,GO:0097224	extracellular region|multicellular organism development|spermatogenesis|cell differentiation|motile cilium assembly|sperm connecting piece
circRNA_0082|NC_019458.2:22620827_22626259_-	5433	382	sense-overlapping	XM_012136740.2	NC_019458.2:22553749_22686442_-	SPATA6	101000000	spermatogenesis associated 6	GO:0005576,GO:0007275,GO:0007283,GO:0030154,GO:0044458,GO:0097224	extracellular region|multicellular organism development|spermatogenesis|cell differentiation|motile cilium assembly|sperm connecting piece
circRNA_0083|NC_019458.2:22683031_22684717_-	1687	187	sense-overlapping	XM_012136740.2	NC_019458.2:22553749_22686442_-	SPATA6	101000000	spermatogenesis associated 6	GO:0005576,GO:0007275,GO:0007283,GO:0030154,GO:0044458,GO:0097224	extracellular region|multicellular organism development|spermatogenesis|cell differentiation|motile cilium assembly|sperm connecting piece
circRNA_0084|NC_019458.2:25004446_25020859_-	16414	253	sense-overlapping	XM_004001957.3	NC_019458.2:24659862_25148684_-	FAF1	101000000	Fas (TNFRSF6) associated factor 1	GO:0005634,GO:0005635,GO:0005829,GO:0006915,GO:0007253,GO:0008219,GO:0010942,GO:0019887,GO:0019901,GO:0019904,GO:0030155,GO:0031072,GO:0031265,GO:0031334,GO:0031625,GO:0034098,GO:0042176,GO:0043065,GO:0043130,GO:0043161,GO:0048471,GO:0051059,GO:1902043	nucleus|nuclear envelope|cytosol|apoptotic process|cytoplasmic sequestering of NF-kappaB|cell death|positive regulation of cell death|protein kinase regulator activity|protein kinase binding|protein domain specific binding|regulation of cell adhesion|heat shock protein binding|CD95 death-inducing signaling complex|positive regulation of protein complex assembly|ubiquitin protein ligase binding|VC…	oas04217	Necroptosis
circRNA_0085|NC_019458.2:25544802_25554514_-	9713	334	sense-overlapping	XM_015091969.1	NC_019458.2:25515608_25664179_-	EPS15	101000000	epidermal growth factor receptor pathway substrate 15			oas04144	Endocytosis
circRNA_0086|NC_019458.2:25580246_25608487_-	28242	552	sense-overlapping	XM_015091969.1	NC_019458.2:25515608_25664179_-	EPS15	101000000	epidermal growth factor receptor pathway substrate 15			oas04144	Endocytosis
circRNA_0087|NC_019458.2:25601277_25623302_-	22026	731	sense-overlapping	XM_015091969.1	NC_019458.2:25515608_25664179_-	EPS15	101000000	epidermal growth factor receptor pathway substrate 15			oas04144	Endocytosis
circRNA_0088|NC_019458.2:25892938_25914582_+	21645	620	sense-overlapping	XM_012139203.1	NC_019458.2:25764753_25935110_+	OSBPL9	101000000	oxysterol binding protein like 9	GO:0005794,GO:0005829,GO:0006699,GO:0008289,GO:0015248,GO:0031902,GO:0043231	Golgi apparatus|cytosol|bile acid biosynthetic process|lipid binding|sterol transporter activity|late endosome membrane|intracellular membrane-bounded organelle
circRNA_0089|NC_019458.2:25968599_25972438_-	3840	383	sense-overlapping	XM_004001969.3	NC_019458.2:25935439_26047163_-	NRDC	101000000	nardilysin convertase	GO:0004222,GO:0005739,GO:0005829,GO:0006508,GO:0007528,GO:0008283,GO:0009986,GO:0016477,GO:0046872,GO:0048408,GO:0051044,GO:0052548	metalloendopeptidase activity|mitochondrion|cytosol|proteolysis|neuromuscular junction development|cell proliferation|cell surface|cell migration|metal ion binding|epidermal growth factor binding|positive regulation of membrane protein ectodomain proteolysis|regulation of endopeptidase activity
circRNA_0090|NC_019458.2:26399480_26425348_+	25869	1155	sense-overlapping	XM_012142968.2	NC_019458.2:26320093_26446854_+	ZFYVE9	101000000	zinc finger	GO:0005545,GO:0005769,GO:0005829,GO:0006897,GO:0007179,GO:0007183,GO:0007184,GO:0008236,GO:0019904,GO:0031901,GO:0043231,GO:0043234,GO:0046872	1-phosphatidylinositol binding|early endosome|cytosol|endocytosis|transforming growth factor beta receptor signaling pathway|SMAD protein complex assembly|SMAD protein import into nucleus|serine-type peptidase activity|protein domain specific binding|early endosome membrane|intracellular membrane-bounded organelle|protein complex|metal ion binding	oas04144,oas04350	Endocytosis|TGF-beta signaling pathway
circRNA_0091|NC_019458.2:26399480_26435139_+	35660	1260	sense-overlapping	XM_012142968.2	NC_019458.2:26320093_26446854_+	ZFYVE9	101000000	zinc finger	GO:0005545,GO:0005769,GO:0005829,GO:0006897,GO:0007179,GO:0007183,GO:0007184,GO:0008236,GO:0019904,GO:0031901,GO:0043231,GO:0043234,GO:0046872	1-phosphatidylinositol binding|early endosome|cytosol|endocytosis|transforming growth factor beta receptor signaling pathway|SMAD protein complex assembly|SMAD protein import into nucleus|serine-type peptidase activity|protein domain specific binding|early endosome membrane|intracellular membrane-bounded organelle|protein complex|metal ion binding	oas04144,oas04350	Endocytosis|TGF-beta signaling pathway
circRNA_0092|NC_019458.2:26403848_26425348_+	21501	878	sense-overlapping	XM_012142968.2	NC_019458.2:26320093_26446854_+	ZFYVE9	101000000	zinc finger	GO:0005545,GO:0005769,GO:0005829,GO:0006897,GO:0007179,GO:0007183,GO:0007184,GO:0008236,GO:0019904,GO:0031901,GO:0043231,GO:0043234,GO:0046872	1-phosphatidylinositol binding|early endosome|cytosol|endocytosis|transforming growth factor beta receptor signaling pathway|SMAD protein complex assembly|SMAD protein import into nucleus|serine-type peptidase activity|protein domain specific binding|early endosome membrane|intracellular membrane-bounded organelle|protein complex|metal ion binding	oas04144,oas04350	Endocytosis|TGF-beta signaling pathway
circRNA_0093|NC_019458.2:26403848_26435139_+	31292	983	sense-overlapping	XM_012142968.2	NC_019458.2:26320093_26446854_+	ZFYVE9	101000000	zinc finger	GO:0005545,GO:0005769,GO:0005829,GO:0006897,GO:0007179,GO:0007183,GO:0007184,GO:0008236,GO:0019904,GO:0031901,GO:0043231,GO:0043234,GO:0046872	1-phosphatidylinositol binding|early endosome|cytosol|endocytosis|transforming growth factor beta receptor signaling pathway|SMAD protein complex assembly|SMAD protein import into nucleus|serine-type peptidase activity|protein domain specific binding|early endosome membrane|intracellular membrane-bounded organelle|protein complex|metal ion binding	oas04144,oas04350	Endocytosis|TGF-beta signaling pathway
circRNA_0094|NC_019458.2:26410903_26425348_+	14446	708	sense-overlapping	XM_012142968.2	NC_019458.2:26320093_26446854_+	ZFYVE9	101000000	zinc finger	GO:0005545,GO:0005769,GO:0005829,GO:0006897,GO:0007179,GO:0007183,GO:0007184,GO:0008236,GO:0019904,GO:0031901,GO:0043231,GO:0043234,GO:0046872	1-phosphatidylinositol binding|early endosome|cytosol|endocytosis|transforming growth factor beta receptor signaling pathway|SMAD protein complex assembly|SMAD protein import into nucleus|serine-type peptidase activity|protein domain specific binding|early endosome membrane|intracellular membrane-bounded organelle|protein complex|metal ion binding	oas04144,oas04350	Endocytosis|TGF-beta signaling pathway
circRNA_0095|NC_019458.2:26410903_26435139_+	24237	813	sense-overlapping	XM_012142968.2	NC_019458.2:26320093_26446854_+	ZFYVE9	101000000	zinc finger	GO:0005545,GO:0005769,GO:0005829,GO:0006897,GO:0007179,GO:0007183,GO:0007184,GO:0008236,GO:0019904,GO:0031901,GO:0043231,GO:0043234,GO:0046872	1-phosphatidylinositol binding|early endosome|cytosol|endocytosis|transforming growth factor beta receptor signaling pathway|SMAD protein complex assembly|SMAD protein import into nucleus|serine-type peptidase activity|protein domain specific binding|early endosome membrane|intracellular membrane-bounded organelle|protein complex|metal ion binding	oas04144,oas04350	Endocytosis|TGF-beta signaling pathway
circRNA_0096|NC_019458.2:26486101_26487501_-	1401	232	sense-overlapping	XM_012143466.2	NC_019458.2:26474554_26488773_-	CC2D1B	101000000	coiled-coil and C2 domain containing 1B	GO:0000122,GO:0000978,GO:0001078,GO:0005634,GO:0005654,GO:0006351,GO:0043231	negative regulation of transcription from RNA polymerase II promoter|RNA polymerase II proximal promoter sequence-specific DNA binding|transcriptional repressor activity, RNA polymerase II proximal promoter sequence-specific DNA binding|nucleus|nucleoplasm|transcription, DNA-templated|intracellular membrane-bounded organelle
circRNA_0097|NC_019458.2:26575570_26576687_-	1118	387	sense-overlapping	XM_012143891.1	NC_019458.2:26551423_26658106_-	ZCCHC11	101000000	zinc finger	GO:0000289,GO:0003723,GO:0005615,GO:0005730,GO:0005737,GO:0005829,GO:0008270,GO:0010586,GO:0010587,GO:0019827,GO:0031054,GO:0031123,GO:0050265,GO:0070062	nuclear-transcribed mRNA poly(A) tail shortening|RNA binding|extracellular space|nucleolus|cytoplasm|cytosol|zinc ion binding|miRNA metabolic process|miRNA catabolic process|stem cell population maintenance|pre-miRNA processing|RNA 3'-end processing|RNA uridylyltransferase activity|extracellular exosome
circRNA_0098|NC_019458.2:26601220_26615060_-	13841	1333	sense-overlapping	XM_012143891.1	NC_019458.2:26551423_26658106_-	ZCCHC11	101000000	zinc finger	GO:0000289,GO:0003723,GO:0005615,GO:0005730,GO:0005737,GO:0005829,GO:0008270,GO:0010586,GO:0010587,GO:0019827,GO:0031054,GO:0031123,GO:0050265,GO:0070062	nuclear-transcribed mRNA poly(A) tail shortening|RNA binding|extracellular space|nucleolus|cytoplasm|cytosol|zinc ion binding|miRNA metabolic process|miRNA catabolic process|stem cell population maintenance|pre-miRNA processing|RNA 3'-end processing|RNA uridylyltransferase activity|extracellular exosome
circRNA_0099|NC_019458.2:26601633_26615060_-	13428	920	sense-overlapping	XM_012143891.1	NC_019458.2:26551423_26658106_-	ZCCHC11	101000000	zinc finger	GO:0000289,GO:0003723,GO:0005615,GO:0005730,GO:0005737,GO:0005829,GO:0008270,GO:0010586,GO:0010587,GO:0019827,GO:0031054,GO:0031123,GO:0050265,GO:0070062	nuclear-transcribed mRNA poly(A) tail shortening|RNA binding|extracellular space|nucleolus|cytoplasm|cytosol|zinc ion binding|miRNA metabolic process|miRNA catabolic process|stem cell population maintenance|pre-miRNA processing|RNA 3'-end processing|RNA uridylyltransferase activity|extracellular exosome
circRNA_0100|NC_019458.2:26639533_26653259_-	13727	1151	sense-overlapping	XM_012143891.1	NC_019458.2:26551423_26658106_-	ZCCHC11	101000000	zinc finger	GO:0000289,GO:0003723,GO:0005615,GO:0005730,GO:0005737,GO:0005829,GO:0008270,GO:0010586,GO:0010587,GO:0019827,GO:0031054,GO:0031123,GO:0050265,GO:0070062	nuclear-transcribed mRNA poly(A) tail shortening|RNA binding|extracellular space|nucleolus|cytoplasm|cytosol|zinc ion binding|miRNA metabolic process|miRNA catabolic process|stem cell population maintenance|pre-miRNA processing|RNA 3'-end processing|RNA uridylyltransferase activity|extracellular exosome
circRNA_0101|NC_019458.2:26901623_26907339_+	5717	921	sense-overlapping	XM_012145294.2	NC_019458.2:26880209_26937811_+	ZYG11B	101000000	zyg-11 family member B	GO:0004842,GO:0031462,GO:0051438	ubiquitin-protein transferase activity|Cul2-RING ubiquitin ligase complex|regulation of ubiquitin-protein transferase activity
circRNA_0102|NC_019458.2:26906585_26907339_+	755	755	exonic	XM_012145294.2	NC_019458.2:26880209_26937811_+	ZYG11B	101000000	zyg-11 family member B	GO:0004842,GO:0031462,GO:0051438	ubiquitin-protein transferase activity|Cul2-RING ubiquitin ligase complex|regulation of ubiquitin-protein transferase activity
circRNA_0103|NC_019458.2:27188328_27244223_+	55896	45527	sense-overlapping	XM_004001988.3	NC_019458.2:27108592_27200586_+	SCP2	101000000	sterol carrier protein 2	GO:0005739,GO:0005777,GO:0006694,GO:0015248,GO:0015914,GO:0032385,GO:0032934,GO:0033814,GO:1901373	mitochondrion|peroxisome|steroid biosynthetic process|sterol transporter activity|phospholipid transport|positive regulation of intracellular cholesterol transport|sterol binding|propanoyl-CoA C-acyltransferase activity|lipid hydroperoxide transport	oas00120,oas03320,oas04146	Primary bile acid biosynthesis|PPAR signaling pathway|Peroxisome
circRNA_0104|NC_019458.2:28036733_28048429_-	11697	646	sense-overlapping	XM_004001995.3	NC_019458.2:27991192_28051560_-	NDC1	101000000	NDC1 transmembrane nucleoporin	GO:0005635,GO:0005643,GO:0005737,GO:0005886,GO:0006110,GO:0006406,GO:0006409,GO:0007077,GO:0007129,GO:0007283,GO:0015031,GO:0015629,GO:0016020,GO:0016021,GO:0016032,GO:0016925,GO:0017056,GO:0019083,GO:0031081,GO:0031965,GO:0043657,GO:0051292,GO:0060964,GO:0070762,GO:0075733,GO:1900034	nuclear envelope|nuclear pore|cytoplasm|plasma membrane|regulation of glycolytic process|mRNA export from nucleus|tRNA export from nucleus|mitotic nuclear envelope disassembly|synapsis|spermatogenesis|protein transport|actin cytoskeleton|membrane|integral component of membrane|viral process|protein sumoylation|structural constituent of nuclear pore|viral transcription|nuclear pore distribution|nu…	oas03013	RNA transport
circRNA_0105|NC_019458.2:28091724_28092159_-	436	169	sense-overlapping	XM_015091991.1	NC_019458.2:28064927_28101218_-	YIPF1	101000000	Yip1 domain family member 1	GO:0000138,GO:0005794,GO:0005797,GO:0005802,GO:0016021,GO:0017137,GO:0030133,GO:0031902	Golgi trans cisterna|Golgi apparatus|Golgi medial cisterna|trans-Golgi network|integral component of membrane|Rab GTPase binding|transport vesicle|late endosome membrane
circRNA_0106|NC_019458.2:28152928_28173091_-	20164	404	sense-overlapping	XM_012148774.1	NC_019458.2:28150328_28179666_-	HSPB11	101000000	heat shock protein family B (small) member 11	GO:0001501,GO:0005813,GO:0005929,GO:0007224,GO:0007507,GO:0030324,GO:0030992,GO:0035735,GO:0046872,GO:0070062,GO:0070986,GO:0097542	skeletal system development|centrosome|cilium|smoothened signaling pathway|heart development|lung development|intraciliary transport particle B|intraciliary transport involved in cilium assembly|metal ion binding|extracellular exosome|left/right axis specification|ciliary tip
circRNA_0107|NC_019458.2:28457663_28462067_-	4405	204	sense-overlapping	XM_015091668.1	NC_019458.2:28435108_28600261_-	SSBP3	101000000	single stranded DNA binding protein 3	GO:0000978,GO:0001077,GO:0002244,GO:0003697,GO:0005634,GO:0006461,GO:0008284,GO:0021501,GO:0021547,GO:0043234,GO:0045893,GO:0045944,GO:0060322,GO:0060323,GO:2000744	RNA polymerase II proximal promoter sequence-specific DNA binding|transcriptional activator activity, RNA polymerase II proximal promoter sequence-specific DNA binding|hematopoietic progenitor cell differentiation|single-stranded DNA binding|nucleus|protein complex assembly|positive regulation of cell proliferation|prechordal plate formation|midbrain-hindbrain boundary initiation|protein complex|…
circRNA_0108|NC_019458.2:29174633_29176920_-	2288	641	sense-overlapping	XM_015092007.1	NC_019458.2:29106831_29279195_-	USP24	101000000	ubiquitin specific peptidase 24	GO:0005654,GO:0006511,GO:0016579,GO:0036459	nucleoplasm|ubiquitin-dependent protein catabolic process|protein deubiquitination|thiol-dependent ubiquitinyl hydrolase activity
circRNA_0109|NC_019458.2:30911196_30927826_+	16631	694	sense-overlapping	NM_001112816.1	NC_019458.2:30911196_30944293_+	PRKAA2	100000000	protein kinase%2C AMP-activated%2C alpha 2 catalytic subunit	GO:0003682,GO:0004679,GO:0004712,GO:0005524,GO:0005634,GO:0005737,GO:0005794,GO:0006351,GO:0006355,GO:0006468,GO:0006633,GO:0006695,GO:0006914,GO:0010508,GO:0014850,GO:0016055,GO:0016241,GO:0016607,GO:0031588,GO:0032007,GO:0035174,GO:0035404,GO:0035556,GO:0035690,GO:0042149,GO:0042593,GO:0042752,GO:0043066,GO:0046872,GO:0047322,GO:0048511,GO:0050405,GO:0071380	chromatin binding|AMP-activated protein kinase activity|protein serine/threonine/tyrosine kinase activity|ATP binding|nucleus|cytoplasm|Golgi apparatus|transcription, DNA-templated|regulation of transcription, DNA-templated|protein phosphorylation|fatty acid biosynthetic process|cholesterol biosynthetic process|autophagy|positive regulation of autophagy|response to muscle activity|Wnt signaling p…	oas04068,oas04140,oas04150,oas04151,oas04152,oas04211,oas04213,oas04371,oas04530,oas04710,oas04714,oas04910,oas04920,oas04921,oas04922,oas04931,oas04932,oas05410,oas05418	FoxO signaling pathway|Autophagy - animal|mTOR signaling pathway|PI3K-Akt signaling pathway|AMPK signaling pathway|Longevity regulating pathway|Longevity regulating pathway - multiple species|Apelin signaling pathway|Tight junction|Circadian rhythm|Thermogenesis|Insulin signaling pathway|Adipocytokine signaling pathway|Oxytocin signaling pathway|Glucagon signaling pathway|Insulin resistance|Non-a…
circRNA_0110|NC_019458.2:30924096_30927826_+	3731	552	sense-overlapping	NM_001112816.1	NC_019458.2:30911196_30944293_+	PRKAA2	100000000	protein kinase%2C AMP-activated%2C alpha 2 catalytic subunit	GO:0003682,GO:0004679,GO:0004712,GO:0005524,GO:0005634,GO:0005737,GO:0005794,GO:0006351,GO:0006355,GO:0006468,GO:0006633,GO:0006695,GO:0006914,GO:0010508,GO:0014850,GO:0016055,GO:0016241,GO:0016607,GO:0031588,GO:0032007,GO:0035174,GO:0035404,GO:0035556,GO:0035690,GO:0042149,GO:0042593,GO:0042752,GO:0043066,GO:0046872,GO:0047322,GO:0048511,GO:0050405,GO:0071380	chromatin binding|AMP-activated protein kinase activity|protein serine/threonine/tyrosine kinase activity|ATP binding|nucleus|cytoplasm|Golgi apparatus|transcription, DNA-templated|regulation of transcription, DNA-templated|protein phosphorylation|fatty acid biosynthetic process|cholesterol biosynthetic process|autophagy|positive regulation of autophagy|response to muscle activity|Wnt signaling p…	oas04068,oas04140,oas04150,oas04151,oas04152,oas04211,oas04213,oas04371,oas04530,oas04710,oas04714,oas04910,oas04920,oas04921,oas04922,oas04931,oas04932,oas05410,oas05418	FoxO signaling pathway|Autophagy - animal|mTOR signaling pathway|PI3K-Akt signaling pathway|AMPK signaling pathway|Longevity regulating pathway|Longevity regulating pathway - multiple species|Apelin signaling pathway|Tight junction|Circadian rhythm|Thermogenesis|Insulin signaling pathway|Adipocytokine signaling pathway|Oxytocin signaling pathway|Glucagon signaling pathway|Insulin resistance|Non-a…
circRNA_0111|NC_019458.2:31598893_31599095_-	203	203	exonic	XM_015091788.1	NC_019458.2:31288606_32657649_-	DAB1	101000000	Dab	GO:0005829,GO:0005903,GO:0007162,GO:0007264,GO:0007411,GO:0007494,GO:0007628,GO:0014069,GO:0016020,GO:0016358,GO:0021517,GO:0021589,GO:0021813,GO:0021942,GO:0042493,GO:0043005,GO:0043025,GO:0043231,GO:0043548,GO:0045177,GO:0045666,GO:0045860,GO:0046426,GO:0048471,GO:0048712,GO:0050771,GO:0051645,GO:0097477	cytosol|brush border|negative regulation of cell adhesion|small GTPase mediated signal transduction|axon guidance|midgut development|adult walking behavior|postsynaptic density|membrane|dendrite development|ventral spinal cord development|cerebellum structural organization|cell-cell adhesion involved in neuronal-glial interactions involved in cerebral cortex radial glia guided migration|radial gl…
circRNA_0112|NC_019458.2:32925838_32960371_-	34534	1384	sense-overlapping	XM_012155871.2	NC_019458.2:32907644_32969851_-	OMA1	101000000	OMA1 zinc metallopeptidase	GO:0002024,GO:0004222,GO:0005743,GO:0006006,GO:0006515,GO:0006629,GO:0006950,GO:0010637,GO:0016021,GO:0031966,GO:0034982,GO:0042407,GO:0046872,GO:0097009	diet induced thermogenesis|metalloendopeptidase activity|mitochondrial inner membrane|glucose metabolic process|protein quality control for misfolded or incompletely synthesized proteins|lipid metabolic process|response to stress|negative regulation of mitochondrial fusion|integral component of membrane|mitochondrial membrane|mitochondrial protein processing|cristae formation|metal ion binding|en…
circRNA_0113|NC_019458.2:32942997_32960371_-	17375	1234	sense-overlapping	XM_012155871.2	NC_019458.2:32907644_32969851_-	OMA1	101000000	OMA1 zinc metallopeptidase	GO:0002024,GO:0004222,GO:0005743,GO:0006006,GO:0006515,GO:0006629,GO:0006950,GO:0010637,GO:0016021,GO:0031966,GO:0034982,GO:0042407,GO:0046872,GO:0097009	diet induced thermogenesis|metalloendopeptidase activity|mitochondrial inner membrane|glucose metabolic process|protein quality control for misfolded or incompletely synthesized proteins|lipid metabolic process|response to stress|negative regulation of mitochondrial fusion|integral component of membrane|mitochondrial membrane|mitochondrial protein processing|cristae formation|metal ion binding|en…
circRNA_0114|NC_019458.2:33075739_33079548_-	3810	270	sense-overlapping	XM_004002019.3	NC_019458.2:33061972_33104386_-	MYSM1	101000000	Myb-like	GO:0003677,GO:0003713,GO:0004843,GO:0005634,GO:0005654,GO:0005886,GO:0006338,GO:0006351,GO:0008237,GO:0016579,GO:0030334,GO:0032403,GO:0035522,GO:0036459,GO:0042393,GO:0043473,GO:0045944,GO:0046872,GO:0051797	DNA binding|transcription coactivator activity|thiol-dependent ubiquitin-specific protease activity|nucleus|nucleoplasm|plasma membrane|chromatin remodeling|transcription, DNA-templated|metallopeptidase activity|protein deubiquitination|regulation of cell migration|protein complex binding|monoubiquitinated histone H2A deubiquitination|thiol-dependent ubiquitinyl hydrolase activity|histone binding…
circRNA_0115|NC_019458.2:33075739_33091900_-	16162	1449	sense-overlapping	XM_004002019.3	NC_019458.2:33061972_33104386_-	MYSM1	101000000	Myb-like	GO:0003677,GO:0003713,GO:0004843,GO:0005634,GO:0005654,GO:0005886,GO:0006338,GO:0006351,GO:0008237,GO:0016579,GO:0030334,GO:0032403,GO:0035522,GO:0036459,GO:0042393,GO:0043473,GO:0045944,GO:0046872,GO:0051797	DNA binding|transcription coactivator activity|thiol-dependent ubiquitin-specific protease activity|nucleus|nucleoplasm|plasma membrane|chromatin remodeling|transcription, DNA-templated|metallopeptidase activity|protein deubiquitination|regulation of cell migration|protein complex binding|monoubiquitinated histone H2A deubiquitination|thiol-dependent ubiquitinyl hydrolase activity|histone binding…
circRNA_0116|NC_019458.2:33774327_33825599_+	51273	565	sense-overlapping	XM_012157964.1	NC_019458.2:33747073_34270060_+	FGGY	101000000	FGGY carbohydrate kinase domain containing	GO:0005623,GO:0019150,GO:0019321,GO:0046835,GO:0070050	cell|D-ribulokinase activity|pentose metabolic process|carbohydrate phosphorylation|neuron cellular homeostasis
circRNA_0117|NC_019458.2:33786797_33825599_+	38803	353	sense-overlapping	XM_012157964.1	NC_019458.2:33747073_34270060_+	FGGY	101000000	FGGY carbohydrate kinase domain containing	GO:0005623,GO:0019150,GO:0019321,GO:0046835,GO:0070050	cell|D-ribulokinase activity|pentose metabolic process|carbohydrate phosphorylation|neuron cellular homeostasis
circRNA_0118|NC_019458.2:34378010_34383625_+	5616	355	sense-overlapping	XM_004002023.3	NC_019458.2:34319987_34385364_+	HOOK1	101000000	hook microtubule-tethering protein 1	GO:0003779,GO:0005813,GO:0005829,GO:0005874,GO:0007032,GO:0007040,GO:0007275,GO:0007286,GO:0008017,GO:0008333,GO:0015031,GO:0030705,GO:0031122,GO:0042802,GO:0045022,GO:0051959,GO:0070695	actin binding|centrosome|cytosol|microtubule|endosome organization|lysosome organization|multicellular organism development|spermatid development|microtubule binding|endosome to lysosome transport|protein transport|cytoskeleton-dependent intracellular transport|cytoplasmic microtubule organization|identical protein binding|early endosome to late endosome transport|dynein light intermediate chain …
circRNA_0119|NC_019458.2:34588038_34646091_-	58054	5346	sense-overlapping	XM_015091612.1	NC_019458.2:34592121_34659854_-	CYP2J	768095	cytochrome P450%2C family 2%2C subfamily J			oas00590,oas00591,oas04726,oas04750,oas04913	Arachidonic acid metabolism|Linoleic acid metabolism|Serotonergic synapse|Inflammatory mediator regulation of TRP channels|Ovarian steroidogenesis
circRNA_0120|NC_019458.2:34628033_34646091_-	18059	1120	sense-overlapping	XM_015091612.1	NC_019458.2:34592121_34659854_-	CYP2J	768095	cytochrome P450%2C family 2%2C subfamily J			oas00590,oas00591,oas04726,oas04750,oas04913	Arachidonic acid metabolism|Linoleic acid metabolism|Serotonergic synapse|Inflammatory mediator regulation of TRP channels|Ovarian steroidogenesis
circRNA_0121|NC_019458.2:36542512_36550741_-	8230	166	sense-overlapping	XM_015091672.1	NC_019458.2:36529212_36586329_-	TM2D1	101000000	TM2 domain containing 1	GO:0001540,GO:0004930,GO:0005654,GO:0005887,GO:0007186,GO:0097190	amyloid-beta binding|G-protein coupled receptor activity|nucleoplasm|integral component of plasma membrane|G-protein coupled receptor signaling pathway|apoptotic signaling pathway
circRNA_0122|NC_019458.2:36542512_36562996_-	20485	275	sense-overlapping	XM_015091672.1	NC_019458.2:36529212_36586329_-	TM2D1	101000000	TM2 domain containing 1	GO:0001540,GO:0004930,GO:0005654,GO:0005887,GO:0007186,GO:0097190	amyloid-beta binding|G-protein coupled receptor activity|nucleoplasm|integral component of plasma membrane|G-protein coupled receptor signaling pathway|apoptotic signaling pathway
circRNA_0123|NC_019458.2:36550650_36562996_-	12347	201	sense-overlapping	XM_015091672.1	NC_019458.2:36529212_36586329_-	TM2D1	101000000	TM2 domain containing 1	GO:0001540,GO:0004930,GO:0005654,GO:0005887,GO:0007186,GO:0097190	amyloid-beta binding|G-protein coupled receptor activity|nucleoplasm|integral component of plasma membrane|G-protein coupled receptor signaling pathway|apoptotic signaling pathway
circRNA_0124|NC_019458.2:36608133_36612174_+	4042	559	sense-overlapping	XM_004002029.3	NC_019458.2:36585767_36978459_+	INADL	101000000	InaD-like (Drosophila)	GO:0005813,GO:0005815,GO:0005829,GO:0005886,GO:0005923,GO:0016324,GO:0030054,GO:0035556,GO:0043234,GO:0048471,GO:0070062,GO:0070830	centrosome|microtubule organizing center|cytosol|plasma membrane|bicellular tight junction|apical plasma membrane|cell junction|intracellular signal transduction|protein complex|perinuclear region of cytoplasm|extracellular exosome|bicellular tight junction assembly	oas04390,oas04530,oas05165	Hippo signaling pathway|Tight junction|Human papillomavirus infection
circRNA_0125|NC_019458.2:36608133_36622759_+	14627	884	sense-overlapping	XM_004002029.3	NC_019458.2:36585767_36978459_+	INADL	101000000	InaD-like (Drosophila)	GO:0005813,GO:0005815,GO:0005829,GO:0005886,GO:0005923,GO:0016324,GO:0030054,GO:0035556,GO:0043234,GO:0048471,GO:0070062,GO:0070830	centrosome|microtubule organizing center|cytosol|plasma membrane|bicellular tight junction|apical plasma membrane|cell junction|intracellular signal transduction|protein complex|perinuclear region of cytoplasm|extracellular exosome|bicellular tight junction assembly	oas04390,oas04530,oas05165	Hippo signaling pathway|Tight junction|Human papillomavirus infection
circRNA_0126|NC_019458.2:36610435_36620142_+	9708	531	sense-overlapping	XM_004002029.3	NC_019458.2:36585767_36978459_+	INADL	101000000	InaD-like (Drosophila)	GO:0005813,GO:0005815,GO:0005829,GO:0005886,GO:0005923,GO:0016324,GO:0030054,GO:0035556,GO:0043234,GO:0048471,GO:0070062,GO:0070830	centrosome|microtubule organizing center|cytosol|plasma membrane|bicellular tight junction|apical plasma membrane|cell junction|intracellular signal transduction|protein complex|perinuclear region of cytoplasm|extracellular exosome|bicellular tight junction assembly	oas04390,oas04530,oas05165	Hippo signaling pathway|Tight junction|Human papillomavirus infection
circRNA_0127|NC_019458.2:36651399_36673049_+	21651	563	sense-overlapping	XM_004002029.3	NC_019458.2:36585767_36978459_+	INADL	101000000	InaD-like (Drosophila)	GO:0005813,GO:0005815,GO:0005829,GO:0005886,GO:0005923,GO:0016324,GO:0030054,GO:0035556,GO:0043234,GO:0048471,GO:0070062,GO:0070830	centrosome|microtubule organizing center|cytosol|plasma membrane|bicellular tight junction|apical plasma membrane|cell junction|intracellular signal transduction|protein complex|perinuclear region of cytoplasm|extracellular exosome|bicellular tight junction assembly	oas04390,oas04530,oas05165	Hippo signaling pathway|Tight junction|Human papillomavirus infection
circRNA_0128|NC_019458.2:36729160_36748601_+	19442	539	sense-overlapping	XM_004002029.3	NC_019458.2:36585767_36978459_+	INADL	101000000	InaD-like (Drosophila)	GO:0005813,GO:0005815,GO:0005829,GO:0005886,GO:0005923,GO:0016324,GO:0030054,GO:0035556,GO:0043234,GO:0048471,GO:0070062,GO:0070830	centrosome|microtubule organizing center|cytosol|plasma membrane|bicellular tight junction|apical plasma membrane|cell junction|intracellular signal transduction|protein complex|perinuclear region of cytoplasm|extracellular exosome|bicellular tight junction assembly	oas04390,oas04530,oas05165	Hippo signaling pathway|Tight junction|Human papillomavirus infection
circRNA_0129|NC_019458.2:36884650_36892480_+	7831	318	sense-overlapping	XM_004002029.3	NC_019458.2:36585767_36978459_+	INADL	101000000	InaD-like (Drosophila)	GO:0005813,GO:0005815,GO:0005829,GO:0005886,GO:0005923,GO:0016324,GO:0030054,GO:0035556,GO:0043234,GO:0048471,GO:0070062,GO:0070830	centrosome|microtubule organizing center|cytosol|plasma membrane|bicellular tight junction|apical plasma membrane|cell junction|intracellular signal transduction|protein complex|perinuclear region of cytoplasm|extracellular exosome|bicellular tight junction assembly	oas04390,oas04530,oas05165	Hippo signaling pathway|Tight junction|Human papillomavirus infection
circRNA_0130|NC_019458.2:36921860_36922053_+	194	194	exonic	XM_004002029.3	NC_019458.2:36585767_36978459_+	INADL	101000000	InaD-like (Drosophila)	GO:0005813,GO:0005815,GO:0005829,GO:0005886,GO:0005923,GO:0016324,GO:0030054,GO:0035556,GO:0043234,GO:0048471,GO:0070062,GO:0070830	centrosome|microtubule organizing center|cytosol|plasma membrane|bicellular tight junction|apical plasma membrane|cell junction|intracellular signal transduction|protein complex|perinuclear region of cytoplasm|extracellular exosome|bicellular tight junction assembly	oas04390,oas04530,oas05165	Hippo signaling pathway|Tight junction|Human papillomavirus infection
circRNA_0131|NC_019458.2:37556583_37557421_-	839	429	sense-overlapping	XM_012163576.2	NC_019458.2:37408896_37562913_-	DOCK7	101000000	dedicator of cytokinesis 7	GO:0000226,GO:0005085,GO:0005622,GO:0005925,GO:0007264,GO:0007409,GO:0022027,GO:0030424,GO:0030426,GO:0031175,GO:0033138,GO:0043005,GO:0045178,GO:0045200,GO:0048365,GO:0050767,GO:0090630,GO:1904754	microtubule cytoskeleton organization|guanyl-nucleotide exchange factor activity|intracellular|focal adhesion|small GTPase mediated signal transduction|axonogenesis|interkinetic nuclear migration|axon|growth cone|neuron projection development|positive regulation of peptidyl-serine phosphorylation|neuron projection|basal part of cell|establishment of neuroblast polarity|Rac GTPase binding|regulati…
circRNA_0132|NC_019458.2:38406582_38420168_-	13587	203	sense-overlapping	XM_012165554.2	NC_019458.2:38365630_38456214_-	ITGB3BP	101000000	integrin beta 3 binding protein (beta3-endonexin)	GO:0000777,GO:0004871,GO:0005634,GO:0005654,GO:0005737,GO:0005829,GO:0006351,GO:0006355,GO:0006915,GO:0007062,GO:0007155,GO:0007165,GO:0008022,GO:0016020,GO:0034080,GO:0043065,GO:0051301	condensed chromosome kinetochore|signal transducer activity|nucleus|nucleoplasm|cytoplasm|cytosol|transcription, DNA-templated|regulation of transcription, DNA-templated|apoptotic process|sister chromatid cohesion|cell adhesion|signal transduction|protein C-terminus binding|membrane|CENP-A containing nucleosome assembly|positive regulation of apoptotic process|cell division
circRNA_0133|NC_019458.2:38406582_38439796_-	33215	243	sense-overlapping	XM_012165954.1	NC_019458.2:38384755_38456007_-	ITGB3BP	101000000	integrin beta 3 binding protein (beta3-endonexin)	GO:0000777,GO:0004871,GO:0005634,GO:0005654,GO:0005737,GO:0005829,GO:0006351,GO:0006355,GO:0006915,GO:0007062,GO:0007155,GO:0007165,GO:0008022,GO:0016020,GO:0034080,GO:0043065,GO:0051301	condensed chromosome kinetochore|signal transducer activity|nucleus|nucleoplasm|cytoplasm|cytosol|transcription, DNA-templated|regulation of transcription, DNA-templated|apoptotic process|sister chromatid cohesion|cell adhesion|signal transduction|protein C-terminus binding|membrane|CENP-A containing nucleosome assembly|positive regulation of apoptotic process|cell division
circRNA_0134|NC_019458.2:39023868_39024845_+	978	319	sense-overlapping	XM_004002043.3	NC_019458.2:38704965_39161184_+	ROR1	101000000	receptor tyrosine kinase-like orphan receptor 1	GO:0001725,GO:0004714,GO:0005524,GO:0005737,GO:0005886,GO:0005887,GO:0007169,GO:0007605,GO:0009986,GO:0014002,GO:0017147,GO:0030424,GO:0042813,GO:0043123,GO:0043235,GO:0043679,GO:0048839,GO:0051092,GO:1904929	stress fiber|transmembrane receptor protein tyrosine kinase activity|ATP binding|cytoplasm|plasma membrane|integral component of plasma membrane|transmembrane receptor protein tyrosine kinase signaling pathway|sensory perception of sound|cell surface|astrocyte development|Wnt-protein binding|axon|Wnt-activated receptor activity|positive regulation of I-kappaB kinase/NF-kappaB signaling|receptor c…
circRNA_0135|NC_019458.2:39580462_39639344_+	58883	319	sense-overlapping	XM_012167056.2	NC_019458.2:39486294_39725859_+	CACHD1	101000000	cache domain containing 1	GO:0006816,GO:0016021	calcium ion transport|integral component of membrane
circRNA_0136|NC_019458.2:39679981_39695775_+	15795	997	sense-overlapping	XM_012167056.2	NC_019458.2:39486294_39725859_+	CACHD1	101000000	cache domain containing 1	GO:0006816,GO:0016021	calcium ion transport|integral component of membrane
circRNA_0137|NC_019458.2:39705839_39710235_+	4397	588	sense-overlapping	XM_012167056.2	NC_019458.2:39486294_39725859_+	CACHD1	101000000	cache domain containing 1	GO:0006816,GO:0016021	calcium ion transport|integral component of membrane
circRNA_0138|NC_019458.2:39709671_39710235_+	565	248	sense-overlapping	XM_012167056.2	NC_019458.2:39486294_39725859_+	CACHD1	101000000	cache domain containing 1	GO:0006816,GO:0016021	calcium ion transport|integral component of membrane
circRNA_0139|NC_019458.2:39709671_39711150_+	1480	365	sense-overlapping	XM_012167056.2	NC_019458.2:39486294_39725859_+	CACHD1	101000000	cache domain containing 1	GO:0006816,GO:0016021	calcium ion transport|integral component of membrane
circRNA_0140|NC_019458.2:39878748_39901348_+	22601	20753	sense-overlapping	XM_012167645.2	NC_019458.2:39786935_39933496_+	RAVER2	101000000	ribonucleoprotein	GO:0000398,GO:0003676,GO:0003723,GO:0005634,GO:0005737	mRNA splicing, via spliceosome|nucleic acid binding|RNA binding|nucleus|cytoplasm
circRNA_0141|NC_019458.2:40689805_40696966_+	7162	510	sense-overlapping	NM_001009763.1	NC_019458.2:40661148_40760873_+	LEPR	443264	leptin receptor	GO:0001525,GO:0006909,GO:0010507,GO:0016021,GO:0016323,GO:0019953,GO:0030217,GO:0033210,GO:0038021,GO:0042593,GO:0044321,GO:0046850,GO:0060259,GO:0097009,GO:0098868,GO:2000505	angiogenesis|phagocytosis|negative regulation of autophagy|integral component of membrane|basolateral plasma membrane|sexual reproduction|T cell differentiation|leptin-mediated signaling pathway|leptin receptor activity|glucose homeostasis|response to leptin|regulation of bone remodeling|regulation of feeding behavior|energy homeostasis|bone growth|regulation of energy homeostasis	oas04060,oas04080,oas04152,oas04630,oas04920,oas04932	Cytokine-cytokine receptor interaction|Neuroactive ligand-receptor interaction|AMPK signaling pathway|Jak-STAT signaling pathway|Adipocytokine signaling pathway|Non-alcoholic fatty liver disease (NAFLD)
circRNA_0142|NC_019458.2:40720723_40741611_+	20889	1292	sense-overlapping	NM_001009763.1	NC_019458.2:40661148_40760873_+	LEPR	443264	leptin receptor	GO:0001525,GO:0006909,GO:0010507,GO:0016021,GO:0016323,GO:0019953,GO:0030217,GO:0033210,GO:0038021,GO:0042593,GO:0044321,GO:0046850,GO:0060259,GO:0097009,GO:0098868,GO:2000505	angiogenesis|phagocytosis|negative regulation of autophagy|integral component of membrane|basolateral plasma membrane|sexual reproduction|T cell differentiation|leptin-mediated signaling pathway|leptin receptor activity|glucose homeostasis|response to leptin|regulation of bone remodeling|regulation of feeding behavior|energy homeostasis|bone growth|regulation of energy homeostasis	oas04060,oas04080,oas04152,oas04630,oas04920,oas04932	Cytokine-cytokine receptor interaction|Neuroactive ligand-receptor interaction|AMPK signaling pathway|Jak-STAT signaling pathway|Adipocytokine signaling pathway|Non-alcoholic fatty liver disease (NAFLD)
circRNA_0143|NC_019458.2:42136470_42151677_+	15208	497	sense-overlapping	XM_015092045.1	NC_019458.2:42121152_42183109_+	MIER1	101000000	mesoderm induction early response 1
circRNA_0144|NC_019458.2:42136470_42153392_+	16923	562	sense-overlapping	XM_015092045.1	NC_019458.2:42121152_42183109_+	MIER1	101000000	mesoderm induction early response 1
circRNA_0145|NC_019458.2:42136470_42156999_+	20530	635	sense-overlapping	XM_015092045.1	NC_019458.2:42121152_42183109_+	MIER1	101000000	mesoderm induction early response 1
circRNA_0146|NC_019458.2:42141315_42153392_+	12078	500	sense-overlapping	XM_015092045.1	NC_019458.2:42121152_42183109_+	MIER1	101000000	mesoderm induction early response 1
circRNA_0147|NC_019458.2:42141315_42156999_+	15685	573	sense-overlapping	XM_015092045.1	NC_019458.2:42121152_42183109_+	MIER1	101000000	mesoderm induction early response 1
circRNA_0148|NC_019458.2:42150885_42156999_+	6115	427	sense-overlapping	XM_015092045.1	NC_019458.2:42121152_42183109_+	MIER1	101000000	mesoderm induction early response 1
circRNA_0149|NC_019458.2:43324124_43334725_-	10602	612	sense-overlapping	XM_012172858.2	NC_019458.2:43296605_43395863_-	WLS	101000000	wntless Wnt ligand secretion mediator	GO:0000139,GO:0005789,GO:0005794,GO:0005886,GO:0009948,GO:0016021,GO:0016055,GO:0017147,GO:0030659,GO:0031410,GO:0031901	Golgi membrane|endoplasmic reticulum membrane|Golgi apparatus|plasma membrane|anterior/posterior axis specification|integral component of membrane|Wnt signaling pathway|Wnt-protein binding|cytoplasmic vesicle membrane|cytoplasmic vesicle|early endosome membrane
circRNA_0150|NC_019458.2:43704385_43710154_-	5770	596	sense-overlapping	XM_012173084.2	NC_019458.2:43691279_43716140_-	DEPDC1	101000000	DEP domain containing 1	GO:0005096,GO:0005634,GO:0006351,GO:0007165,GO:0017053,GO:0035556,GO:0045892	GTPase activator activity|nucleus|transcription, DNA-templated|signal transduction|transcriptional repressor complex|intracellular signal transduction|negative regulation of transcription, DNA-templated
circRNA_0151|NC_019458.2:45490159_45496813_-	6655	462	sense-overlapping	XM_004002074.3	NC_019458.2:45480867_45522469_-	LRRC40	101000000	leucine rich repeat containing 40
circRNA_0152|NC_019458.2:45501996_45504630_-	2635	316	sense-overlapping	XM_004002074.3	NC_019458.2:45480867_45522469_-	LRRC40	101000000	leucine rich repeat containing 40
circRNA_0153|NC_019458.2:45511074_45518103_-	7030	510	sense-overlapping	XM_004002074.3	NC_019458.2:45480867_45522469_-	LRRC40	101000000	leucine rich repeat containing 40
circRNA_0154|NC_019458.2:45542953_45556064_+	13112	597	sense-overlapping	XM_012173588.2	NC_019458.2:45536361_45570156_+	SRSF11	101000000	serine/arginine-rich splicing factor 11	GO:0000398,GO:0003723,GO:0005634,GO:0005654,GO:0006369,GO:0006397,GO:0006405,GO:0006406,GO:0008380,GO:0016607,GO:0031124	mRNA splicing, via spliceosome|RNA binding|nucleus|nucleoplasm|termination of RNA polymerase II transcription|mRNA processing|RNA export from nucleus|mRNA export from nucleus|RNA splicing|nuclear speck|mRNA 3'-end processing
circRNA_0155|NC_019458.2:45583954_45616776_-	32823	786	sense-overlapping	XM_004002076.3	NC_019458.2:45573869_45665657_-	ANKRD13C	101000000	ankyrin repeat domain 13C	GO:0005102,GO:0005783,GO:0005789,GO:0006621,GO:0010869,GO:0048471,GO:2000209	receptor binding|endoplasmic reticulum|endoplasmic reticulum membrane|protein retention in ER lumen|regulation of receptor biosynthetic process|perinuclear region of cytoplasm|regulation of anoikis
circRNA_0156|NC_019458.2:45587107_45616776_-	29670	685	sense-overlapping	XM_004002076.3	NC_019458.2:45573869_45665657_-	ANKRD13C	101000000	ankyrin repeat domain 13C	GO:0005102,GO:0005783,GO:0005789,GO:0006621,GO:0010869,GO:0048471,GO:2000209	receptor binding|endoplasmic reticulum|endoplasmic reticulum membrane|protein retention in ER lumen|regulation of receptor biosynthetic process|perinuclear region of cytoplasm|regulation of anoikis
circRNA_0157|NC_019458.2:45599951_45603439_-	3489	294	sense-overlapping	XM_004002076.3	NC_019458.2:45573869_45665657_-	ANKRD13C	101000000	ankyrin repeat domain 13C	GO:0005102,GO:0005783,GO:0005789,GO:0006621,GO:0010869,GO:0048471,GO:2000209	receptor binding|endoplasmic reticulum|endoplasmic reticulum membrane|protein retention in ER lumen|regulation of receptor biosynthetic process|perinuclear region of cytoplasm|regulation of anoikis
circRNA_0158|NC_019458.2:45599951_45616776_-	16826	506	sense-overlapping	XM_004002076.3	NC_019458.2:45573869_45665657_-	ANKRD13C	101000000	ankyrin repeat domain 13C	GO:0005102,GO:0005783,GO:0005789,GO:0006621,GO:0010869,GO:0048471,GO:2000209	receptor binding|endoplasmic reticulum|endoplasmic reticulum membrane|protein retention in ER lumen|regulation of receptor biosynthetic process|perinuclear region of cytoplasm|regulation of anoikis
circRNA_0159|NC_019458.2:45599951_45623366_-	23416	638	sense-overlapping	XM_004002076.3	NC_019458.2:45573869_45665657_-	ANKRD13C	101000000	ankyrin repeat domain 13C	GO:0005102,GO:0005783,GO:0005789,GO:0006621,GO:0010869,GO:0048471,GO:2000209	receptor binding|endoplasmic reticulum|endoplasmic reticulum membrane|protein retention in ER lumen|regulation of receptor biosynthetic process|perinuclear region of cytoplasm|regulation of anoikis
circRNA_0160|NC_019458.2:45599951_45632878_-	32928	785	sense-overlapping	XM_004002076.3	NC_019458.2:45573869_45665657_-	ANKRD13C	101000000	ankyrin repeat domain 13C	GO:0005102,GO:0005783,GO:0005789,GO:0006621,GO:0010869,GO:0048471,GO:2000209	receptor binding|endoplasmic reticulum|endoplasmic reticulum membrane|protein retention in ER lumen|regulation of receptor biosynthetic process|perinuclear region of cytoplasm|regulation of anoikis
circRNA_0161|NC_019458.2:45610968_45616776_-	5809	212	sense-overlapping	XM_004002076.3	NC_019458.2:45573869_45665657_-	ANKRD13C	101000000	ankyrin repeat domain 13C	GO:0005102,GO:0005783,GO:0005789,GO:0006621,GO:0010869,GO:0048471,GO:2000209	receptor binding|endoplasmic reticulum|endoplasmic reticulum membrane|protein retention in ER lumen|regulation of receptor biosynthetic process|perinuclear region of cytoplasm|regulation of anoikis
circRNA_0162|NC_019458.2:46207540_46219507_-	11968	11968	sense-overlapping	XM_012173631.2	NC_019458.2:46085033_46302163_-	PTGER3	101000000	prostaglandin E receptor 3	GO:0004957,GO:0005886,GO:0007200,GO:0014827,GO:0016021,GO:0060455	prostaglandin E receptor activity|plasma membrane|phospholipase C-activating G-protein coupled receptor signaling pathway|intestine smooth muscle contraction|integral component of membrane|negative regulation of gastric acid secretion	oas04020,oas04024,oas04080,oas04923,oas05163,oas05200	Calcium signaling pathway|cAMP signaling pathway|Neuroactive ligand-receptor interaction|Regulation of lipolysis in adipocytes|Human cytomegalovirus infection|Pathways in cancer
circRNA_0163|NC_019458.2:46207540_46264320_-	56781	272	sense-overlapping	XM_012173631.2	NC_019458.2:46085033_46302163_-	PTGER3	101000000	prostaglandin E receptor 3	GO:0004957,GO:0005886,GO:0007200,GO:0014827,GO:0016021,GO:0060455	prostaglandin E receptor activity|plasma membrane|phospholipase C-activating G-protein coupled receptor signaling pathway|intestine smooth muscle contraction|integral component of membrane|negative regulation of gastric acid secretion	oas04020,oas04024,oas04080,oas04923,oas05163,oas05200	Calcium signaling pathway|cAMP signaling pathway|Neuroactive ligand-receptor interaction|Regulation of lipolysis in adipocytes|Human cytomegalovirus infection|Pathways in cancer
circRNA_0164|NC_019458.2:46365282_46394442_+	29161	29161	intergenic
circRNA_0165|NC_019458.2:49914380_49929692_+	15313	435	sense-overlapping	XM_012173746.2	NC_019458.2:49863659_50258038_+	LOC101120030	101000000	serine/threonine-protein kinase TNNI3K
circRNA_0166|NC_019458.2:51313025_51313383_+	359	359	intronic	XM_015091598.1	NC_019458.2:51309602_51323686_+	RABGGTB	100000000	Rab geranylgeranyltransferase%2C beta subunit	GO:0004663,GO:0005968,GO:0008270,GO:0017137,GO:0018344	Rab geranylgeranyltransferase activity|Rab-protein geranylgeranyltransferase complex|zinc ion binding|Rab GTPase binding|protein geranylgeranylation
circRNA_0167|NC_019458.2:53318623_53334858_-	16236	1062	sense-overlapping	XM_015092061.1	NC_019458.2:53317076_53378403_-	ZZZ3	101000000	zinc finger	GO:0003677,GO:0005634,GO:0005671,GO:0005730,GO:0006351,GO:0006355,GO:0008270	DNA binding|nucleus|Ada2/Gcn5/Ada3 transcription activator complex|nucleolus|transcription, DNA-templated|regulation of transcription, DNA-templated|zinc ion binding
circRNA_0168|NC_019458.2:53321629_53329230_-	7602	486	sense-overlapping	XM_015092061.1	NC_019458.2:53317076_53378403_-	ZZZ3	101000000	zinc finger	GO:0003677,GO:0005634,GO:0005671,GO:0005730,GO:0006351,GO:0006355,GO:0008270	DNA binding|nucleus|Ada2/Gcn5/Ada3 transcription activator complex|nucleolus|transcription, DNA-templated|regulation of transcription, DNA-templated|zinc ion binding
circRNA_0169|NC_019458.2:53326068_53334858_-	8791	826	sense-overlapping	XM_015092061.1	NC_019458.2:53317076_53378403_-	ZZZ3	101000000	zinc finger	GO:0003677,GO:0005634,GO:0005671,GO:0005730,GO:0006351,GO:0006355,GO:0008270	DNA binding|nucleus|Ada2/Gcn5/Ada3 transcription activator complex|nucleolus|transcription, DNA-templated|regulation of transcription, DNA-templated|zinc ion binding
circRNA_0170|NC_019458.2:53331204_53334858_-	3655	475	sense-overlapping	XM_015092061.1	NC_019458.2:53317076_53378403_-	ZZZ3	101000000	zinc finger	GO:0003677,GO:0005634,GO:0005671,GO:0005730,GO:0006351,GO:0006355,GO:0008270	DNA binding|nucleus|Ada2/Gcn5/Ada3 transcription activator complex|nucleolus|transcription, DNA-templated|regulation of transcription, DNA-templated|zinc ion binding
circRNA_0171|NC_019458.2:53376985_53385476_-	8492	1923	sense-overlapping	XM_015092054.1	NC_019458.2:53317076_53432878_-	ZZZ3	101000000	zinc finger	GO:0003677,GO:0005634,GO:0005671,GO:0005730,GO:0006351,GO:0006355,GO:0008270	DNA binding|nucleus|Ada2/Gcn5/Ada3 transcription activator complex|nucleolus|transcription, DNA-templated|regulation of transcription, DNA-templated|zinc ion binding
circRNA_0172|NC_019458.2:53453405_53460387_-	6983	6983	sense-overlapping	XM_012174103.2	NC_019458.2:53459224_53521254_-	LOC101122479	101000000	ubiquitin carboxyl-terminal hydrolase 33	GO:0001664,GO:0004197,GO:0004843,GO:0005654,GO:0005776,GO:0005794,GO:0005813,GO:0005925,GO:0006511,GO:0006897,GO:0007411,GO:0008270,GO:0008277,GO:0009267,GO:0010506,GO:0016477,GO:0016579,GO:0017160,GO:0032091,GO:0032092,GO:0036459,GO:0044297,GO:0048471,GO:0050821,GO:0051298,GO:0070536,GO:0071108	G-protein coupled receptor binding|cysteine-type endopeptidase activity|thiol-dependent ubiquitin-specific protease activity|nucleoplasm|autophagosome|Golgi apparatus|centrosome|focal adhesion|ubiquitin-dependent protein catabolic process|endocytosis|axon guidance|zinc ion binding|regulation of G-protein coupled receptor protein signaling pathway|cellular response to starvation|regulation of auto…
circRNA_0173|NC_019458.2:53470258_53502441_-	32184	12518	sense-overlapping	XM_012174103.2	NC_019458.2:53459224_53521254_-	LOC101122479	101000000	ubiquitin carboxyl-terminal hydrolase 33	GO:0001664,GO:0004197,GO:0004843,GO:0005654,GO:0005776,GO:0005794,GO:0005813,GO:0005925,GO:0006511,GO:0006897,GO:0007411,GO:0008270,GO:0008277,GO:0009267,GO:0010506,GO:0016477,GO:0016579,GO:0017160,GO:0032091,GO:0032092,GO:0036459,GO:0044297,GO:0048471,GO:0050821,GO:0051298,GO:0070536,GO:0071108	G-protein coupled receptor binding|cysteine-type endopeptidase activity|thiol-dependent ubiquitin-specific protease activity|nucleoplasm|autophagosome|Golgi apparatus|centrosome|focal adhesion|ubiquitin-dependent protein catabolic process|endocytosis|axon guidance|zinc ion binding|regulation of G-protein coupled receptor protein signaling pathway|cellular response to starvation|regulation of auto…
circRNA_0174|NC_019458.2:53555875_53561686_+	5812	315	sense-overlapping	XM_012174138.2	NC_019458.2:53542101_53618665_+	FAM73A	101000000	family with sequence similarity 73 member A	GO:0005741,GO:0005887,GO:0008053,GO:0042803,GO:0046982	mitochondrial outer membrane|integral component of plasma membrane|mitochondrial fusion|protein homodimerization activity|protein heterodimerization activity
circRNA_0175|NC_019458.2:53555875_53567552_+	11678	700	sense-overlapping	XM_012174138.2	NC_019458.2:53542101_53618665_+	FAM73A	101000000	family with sequence similarity 73 member A	GO:0005741,GO:0005887,GO:0008053,GO:0042803,GO:0046982	mitochondrial outer membrane|integral component of plasma membrane|mitochondrial fusion|protein homodimerization activity|protein heterodimerization activity
circRNA_0176|NC_019458.2:53686843_53702001_-	15159	812	sense-overlapping	XM_015092064.1	NC_019458.2:53681709_53715618_-	FUBP1	101000000	far upstream element (FUSE) binding protein 1	GO:0003697,GO:0003700,GO:0003723,GO:0005634,GO:0005654,GO:0006366,GO:0010628	single-stranded DNA binding|DNA binding transcription factor activity|RNA binding|nucleus|nucleoplasm|transcription from RNA polymerase II promoter|positive regulation of gene expression
circRNA_0177|NC_019458.2:53686843_53707871_-	21029	17346	sense-overlapping	XM_015092064.1	NC_019458.2:53681709_53715618_-	FUBP1	101000000	far upstream element (FUSE) binding protein 1	GO:0003697,GO:0003700,GO:0003723,GO:0005634,GO:0005654,GO:0006366,GO:0010628	single-stranded DNA binding|DNA binding transcription factor activity|RNA binding|nucleus|nucleoplasm|transcription from RNA polymerase II promoter|positive regulation of gene expression
circRNA_0178|NC_019458.2:57811202_57811374_+	173	173	exonic	XM_012174502.2	NC_019458.2:57669271_57987131_+	ADGRL2	101000000	adhesion G protein-coupled receptor L2	GO:0004930,GO:0007166,GO:0016021,GO:0030246	G-protein coupled receptor activity|cell surface receptor signaling pathway|integral component of membrane|carbohydrate binding
circRNA_0179|NC_019458.2:57811202_57895576_+	84375	387	sense-overlapping	XM_012174502.2	NC_019458.2:57669271_57987131_+	ADGRL2	101000000	adhesion G protein-coupled receptor L2	GO:0004930,GO:0007166,GO:0016021,GO:0030246	G-protein coupled receptor activity|cell surface receptor signaling pathway|integral component of membrane|carbohydrate binding
circRNA_0180|NC_019458.2:60491308_60506805_+	15498	373	sense-overlapping	XM_004002132.3	NC_019458.2:60452653_60540437_+	PRKACB	101000000	protein kinase	GO:0000287,GO:0001843,GO:0004691,GO:0005524,GO:0005634,GO:0005813,GO:0005829,GO:0005886,GO:0006468,GO:0031625,GO:0045171,GO:0070613,GO:0097546,GO:1901621	magnesium ion binding|neural tube closure|cAMP-dependent protein kinase activity|ATP binding|nucleus|centrosome|cytosol|plasma membrane|protein phosphorylation|ubiquitin protein ligase binding|intercellular bridge|regulation of protein processing|ciliary base|negative regulation of smoothened signaling pathway involved in dorsal/ventral neural tube patterning	oas01522,oas04010,oas04014,oas04020,oas04024,oas04062,oas04114,oas04140,oas04211,oas04213,oas04261,oas04270,oas04310,oas04340,oas04371,oas04530,oas04540,oas04611,oas04713,oas04714,oas04720,oas04723,oas04724,oas04725,oas04726,oas04727,oas04728,oas04740,oas04742,oas04750,oas04910,oas04911,oas04912,oas04913,oas04914,oas04915,oas04916,oas04918,oas04919,oas04921,oas04922,oas04923,oas04924,oas04925,oas…	Endocrine resistance|MAPK signaling pathway|Ras signaling pathway|Calcium signaling pathway|cAMP signaling pathway|Chemokine signaling pathway|Oocyte meiosis|Autophagy - animal|Longevity regulating pathway|Longevity regulating pathway - multiple species|Adrenergic signaling in cardiomyocytes|Vascular smooth muscle contraction|Wnt signaling pathway|Hedgehog signaling pathway|Apelin signaling pathw…
circRNA_0181|NC_019458.2:60491308_60514199_+	22892	719	sense-overlapping	XM_004002132.3	NC_019458.2:60452653_60540437_+	PRKACB	101000000	protein kinase	GO:0000287,GO:0001843,GO:0004691,GO:0005524,GO:0005634,GO:0005813,GO:0005829,GO:0005886,GO:0006468,GO:0031625,GO:0045171,GO:0070613,GO:0097546,GO:1901621	magnesium ion binding|neural tube closure|cAMP-dependent protein kinase activity|ATP binding|nucleus|centrosome|cytosol|plasma membrane|protein phosphorylation|ubiquitin protein ligase binding|intercellular bridge|regulation of protein processing|ciliary base|negative regulation of smoothened signaling pathway involved in dorsal/ventral neural tube patterning	oas01522,oas04010,oas04014,oas04020,oas04024,oas04062,oas04114,oas04140,oas04211,oas04213,oas04261,oas04270,oas04310,oas04340,oas04371,oas04530,oas04540,oas04611,oas04713,oas04714,oas04720,oas04723,oas04724,oas04725,oas04726,oas04727,oas04728,oas04740,oas04742,oas04750,oas04910,oas04911,oas04912,oas04913,oas04914,oas04915,oas04916,oas04918,oas04919,oas04921,oas04922,oas04923,oas04924,oas04925,oas…	Endocrine resistance|MAPK signaling pathway|Ras signaling pathway|Calcium signaling pathway|cAMP signaling pathway|Chemokine signaling pathway|Oocyte meiosis|Autophagy - animal|Longevity regulating pathway|Longevity regulating pathway - multiple species|Adrenergic signaling in cardiomyocytes|Vascular smooth muscle contraction|Wnt signaling pathway|Hedgehog signaling pathway|Apelin signaling pathw…
circRNA_0182|NC_019458.2:61197357_61198113_-	757	757	exonic	XM_004002142.3	NC_019458.2:61143059_61204711_-	LPAR3	101000000	lysophosphatidic acid receptor 3	GO:0000187,GO:0001965,GO:0004930,GO:0005543,GO:0005886,GO:0005887,GO:0007186,GO:0007187,GO:0007204,GO:0007268,GO:0008289,GO:0030424,GO:0032060,GO:0048672,GO:0051482,GO:0051928,GO:0070915	activation of MAPK activity|G-protein alpha-subunit binding|G-protein coupled receptor activity|phospholipid binding|plasma membrane|integral component of plasma membrane|G-protein coupled receptor signaling pathway|G-protein coupled receptor signaling pathway, coupled to cyclic nucleotide second messenger|positive regulation of cytosolic calcium ion concentration|chemical synaptic transmission|l…	oas04015,oas04072,oas04080,oas04151,oas05200	Rap1 signaling pathway|Phospholipase D signaling pathway|Neuroactive ligand-receptor interaction|PI3K-Akt signaling pathway|Pathways in cancer
circRNA_0183|NC_019458.2:61197357_61203369_-	6013	907	sense-overlapping	XM_004002142.3	NC_019458.2:61143059_61204711_-	LPAR3	101000000	lysophosphatidic acid receptor 3	GO:0000187,GO:0001965,GO:0004930,GO:0005543,GO:0005886,GO:0005887,GO:0007186,GO:0007187,GO:0007204,GO:0007268,GO:0008289,GO:0030424,GO:0032060,GO:0048672,GO:0051482,GO:0051928,GO:0070915	activation of MAPK activity|G-protein alpha-subunit binding|G-protein coupled receptor activity|phospholipid binding|plasma membrane|integral component of plasma membrane|G-protein coupled receptor signaling pathway|G-protein coupled receptor signaling pathway, coupled to cyclic nucleotide second messenger|positive regulation of cytosolic calcium ion concentration|chemical synaptic transmission|l…	oas04015,oas04072,oas04080,oas04151,oas05200	Rap1 signaling pathway|Phospholipase D signaling pathway|Neuroactive ligand-receptor interaction|PI3K-Akt signaling pathway|Pathways in cancer
circRNA_0184|NC_019458.2:61494926_61506001_-	11076	541	sense-overlapping	XM_004002146.3	NC_019458.2:61486653_61531708_-	SYDE2	101000000	synapse defective 1	GO:0005096,GO:0005737,GO:0005829,GO:0007165,GO:0043087,GO:0051056,GO:0090630	GTPase activator activity|cytoplasm|cytosol|signal transduction|regulation of GTPase activity|regulation of small GTPase mediated signal transduction|activation of GTPase activity
circRNA_0185|NC_019458.2:63121140_63121539_-	400	400	antisense	XM_012175248.1	NC_019458.2:63087970_63121602_+	LOC101116267	101000000	epithelial chloride channel protein-like	GO:0005229,GO:0005887,GO:0006816,GO:0008237,GO:0016324,GO:0046872,GO:1902476	intracellular calcium activated chloride channel activity|integral component of plasma membrane|calcium ion transport|metallopeptidase activity|apical plasma membrane|metal ion binding|chloride transmembrane transport	oas04924,oas04972	Renin secretion|Pancreatic secretion
circRNA_0186|NC_019458.2:63169416_63176782_+	7367	498	sense-overlapping	XM_004002160.3	NC_019458.2:63159672_63205194_+	SH3GLB1	101000000	SH3-domain GRB2-like endophilin B1	GO:0000139,GO:0000421,GO:0005741,GO:0006915,GO:0008289,GO:0030496,GO:0031410	Golgi membrane|autophagosome membrane|mitochondrial outer membrane|apoptotic process|lipid binding|midbody|cytoplasmic vesicle	oas04140,oas04144	Autophagy - animal|Endocytosis
circRNA_0187|NC_019458.2:63169416_63188810_+	19395	2426	sense-overlapping	XM_004002161.3	NC_019458.2:63159672_63205194_+	SH3GLB1	101000000	SH3-domain GRB2-like endophilin B1	GO:0000139,GO:0000421,GO:0005741,GO:0006915,GO:0008289,GO:0030496,GO:0031410	Golgi membrane|autophagosome membrane|mitochondrial outer membrane|apoptotic process|lipid binding|midbody|cytoplasmic vesicle	oas04140,oas04144	Autophagy - animal|Endocytosis
circRNA_0188|NC_019458.2:66352595_66357536_+	4942	466	sense-overlapping	XM_012175726.2	NC_019458.2:66350183_66467212_+	LRRC8D	101000000	leucine-rich repeat containing 8 family member D	GO:0005225,GO:0005737,GO:0005789,GO:0005886,GO:0005887,GO:0007165,GO:0016020,GO:0034702,GO:0055085,GO:0098656	volume-sensitive anion channel activity|cytoplasm|endoplasmic reticulum membrane|plasma membrane|integral component of plasma membrane|signal transduction|membrane|ion channel complex|transmembrane transport|anion transmembrane transport
circRNA_0189|NC_019458.2:67430765_67488204_-	57440	4290	sense-overlapping	XM_012175832.2	NC_019458.2:67428741_67493831_-	ZNF644	101000000	zinc finger protein 644	GO:0003677,GO:0005634,GO:0006351,GO:0006355,GO:0046872	DNA binding|nucleus|transcription, DNA-templated|regulation of transcription, DNA-templated|metal ion binding
circRNA_0190|NC_019458.2:67447782_67488204_-	40423	3705	sense-overlapping	XM_012175832.2	NC_019458.2:67428741_67493831_-	ZNF644	101000000	zinc finger protein 644	GO:0003677,GO:0005634,GO:0006351,GO:0006355,GO:0046872	DNA binding|nucleus|transcription, DNA-templated|regulation of transcription, DNA-templated|metal ion binding
circRNA_0191|NC_019458.2:67488144_67492676_-	4533	2066	sense-overlapping	XM_012175832.2	NC_019458.2:67428741_67493831_-	ZNF644	101000000	zinc finger protein 644	GO:0003677,GO:0005634,GO:0006351,GO:0006355,GO:0046872	DNA binding|nucleus|transcription, DNA-templated|regulation of transcription, DNA-templated|metal ion binding
circRNA_0192|NC_019458.2:68094246_68109065_-	14820	571	sense-overlapping	XM_012176015.2	NC_019458.2:68082214_68139911_-	TGFBR3	101000000	transforming growth factor beta receptor III
circRNA_0193|NC_019458.2:68094246_68114622_-	20377	871	sense-overlapping	XM_012176015.2	NC_019458.2:68082214_68139911_-	TGFBR3	101000000	transforming growth factor beta receptor III
circRNA_0194|NC_019458.2:68105740_68114622_-	8883	721	sense-overlapping	XM_012176015.2	NC_019458.2:68082214_68139911_-	TGFBR3	101000000	transforming growth factor beta receptor III
circRNA_0195|NC_019458.2:68105740_68120399_-	14660	1399	sense-overlapping	XM_012176015.2	NC_019458.2:68082214_68139911_-	TGFBR3	101000000	transforming growth factor beta receptor III
circRNA_0196|NC_019458.2:68114156_68114622_-	467	300	sense-overlapping	XM_012176015.2	NC_019458.2:68082214_68139911_-	TGFBR3	101000000	transforming growth factor beta receptor III
circRNA_0197|NC_019458.2:68258333_68261385_-	3053	3053	sense-overlapping	XM_015092114.1	NC_019458.2:68082214_68282710_-	TGFBR3	101000000	transforming growth factor beta receptor III
circRNA_0198|NC_019458.2:68473901_68497016_+	23116	549	sense-overlapping	XM_004002191.3	NC_019458.2:68466257_68559999_+	KIAA1107	101000000	KIAA1107 ortholog
circRNA_0199|NC_019458.2:68473901_68509101_+	35201	639	sense-overlapping	XM_004002191.3	NC_019458.2:68466257_68559999_+	KIAA1107	101000000	KIAA1107 ortholog
circRNA_0200|NC_019458.2:68689013_68691828_+	2816	961	sense-overlapping	XR_001433763.1	NC_019458.2:68660953_68711918_+
circRNA_0201|NC_019458.2:68689013_68711972_+	22960	1276	sense-overlapping	XM_012176196.1	NC_019458.2:68660953_68711972_+	RPAP2	101000000	RNA polymerase II associated protein 2	GO:0005634,GO:0005730,GO:0005737,GO:0005829,GO:0008420,GO:0009301,GO:0016591,GO:0046872,GO:0070940	nucleus|nucleolus|cytoplasm|cytosol|CTD phosphatase activity|snRNA transcription|DNA-directed RNA polymerase II, holoenzyme|metal ion binding|dephosphorylation of RNA polymerase II C-terminal domain
circRNA_0202|NC_019458.2:68697705_68711972_+	14268	315	sense-overlapping	XM_012176196.1	NC_019458.2:68660953_68711972_+	RPAP2	101000000	RNA polymerase II associated protein 2	GO:0005634,GO:0005730,GO:0005737,GO:0005829,GO:0008420,GO:0009301,GO:0016591,GO:0046872,GO:0070940	nucleus|nucleolus|cytoplasm|cytosol|CTD phosphatase activity|snRNA transcription|DNA-directed RNA polymerase II, holoenzyme|metal ion binding|dephosphorylation of RNA polymerase II C-terminal domain
circRNA_0203|NC_019458.2:68697705_68744626_+	46922	383	sense-overlapping	XM_012176144.1	NC_019458.2:68660953_68747972_+	RPAP2	101000000	RNA polymerase II associated protein 2	GO:0005634,GO:0005730,GO:0005737,GO:0005829,GO:0008420,GO:0009301,GO:0016591,GO:0046872,GO:0070940	nucleus|nucleolus|cytoplasm|cytosol|CTD phosphatase activity|snRNA transcription|DNA-directed RNA polymerase II, holoenzyme|metal ion binding|dephosphorylation of RNA polymerase II C-terminal domain
circRNA_0204|NC_019458.2:68697730_68711972_+	14243	290	sense-overlapping	XM_012176196.1	NC_019458.2:68660953_68711972_+	RPAP2	101000000	RNA polymerase II associated protein 2	GO:0005634,GO:0005730,GO:0005737,GO:0005829,GO:0008420,GO:0009301,GO:0016591,GO:0046872,GO:0070940	nucleus|nucleolus|cytoplasm|cytosol|CTD phosphatase activity|snRNA transcription|DNA-directed RNA polymerase II, holoenzyme|metal ion binding|dephosphorylation of RNA polymerase II C-terminal domain
circRNA_0205|NC_019458.2:68904344_68959593_-	55250	774	sense-overlapping	XM_012176234.2	NC_019458.2:68872517_69046729_-	EVI5	101000000	ecotropic viral integration site 5	GO:0005096,GO:0005634,GO:0005794,GO:0005815,GO:0005819,GO:0005829,GO:0006886,GO:0007049,GO:0007275,GO:0008283,GO:0012505,GO:0017137,GO:0031338,GO:0042147,GO:0043231,GO:0043547,GO:0051301,GO:0090630	GTPase activator activity|nucleus|Golgi apparatus|microtubule organizing center|spindle|cytosol|intracellular protein transport|cell cycle|multicellular organism development|cell proliferation|endomembrane system|Rab GTPase binding|regulation of vesicle fusion|retrograde transport, endosome to Golgi|intracellular membrane-bounded organelle|positive regulation of GTPase activity|cell division|acti…
circRNA_0206|NC_019458.2:68934066_68943170_-	9105	243	sense-overlapping	XM_012176234.2	NC_019458.2:68872517_69046729_-	EVI5	101000000	ecotropic viral integration site 5	GO:0005096,GO:0005634,GO:0005794,GO:0005815,GO:0005819,GO:0005829,GO:0006886,GO:0007049,GO:0007275,GO:0008283,GO:0012505,GO:0017137,GO:0031338,GO:0042147,GO:0043231,GO:0043547,GO:0051301,GO:0090630	GTPase activator activity|nucleus|Golgi apparatus|microtubule organizing center|spindle|cytosol|intracellular protein transport|cell cycle|multicellular organism development|cell proliferation|endomembrane system|Rab GTPase binding|regulation of vesicle fusion|retrograde transport, endosome to Golgi|intracellular membrane-bounded organelle|positive regulation of GTPase activity|cell division|acti…
circRNA_0207|NC_019458.2:68934066_68959551_-	25486	636	sense-overlapping	XM_012176234.2	NC_019458.2:68872517_69046729_-	EVI5	101000000	ecotropic viral integration site 5	GO:0005096,GO:0005634,GO:0005794,GO:0005815,GO:0005819,GO:0005829,GO:0006886,GO:0007049,GO:0007275,GO:0008283,GO:0012505,GO:0017137,GO:0031338,GO:0042147,GO:0043231,GO:0043547,GO:0051301,GO:0090630	GTPase activator activity|nucleus|Golgi apparatus|microtubule organizing center|spindle|cytosol|intracellular protein transport|cell cycle|multicellular organism development|cell proliferation|endomembrane system|Rab GTPase binding|regulation of vesicle fusion|retrograde transport, endosome to Golgi|intracellular membrane-bounded organelle|positive regulation of GTPase activity|cell division|acti…
circRNA_0208|NC_019458.2:68934066_68959593_-	25528	678	sense-overlapping	XM_012176234.2	NC_019458.2:68872517_69046729_-	EVI5	101000000	ecotropic viral integration site 5	GO:0005096,GO:0005634,GO:0005794,GO:0005815,GO:0005819,GO:0005829,GO:0006886,GO:0007049,GO:0007275,GO:0008283,GO:0012505,GO:0017137,GO:0031338,GO:0042147,GO:0043231,GO:0043547,GO:0051301,GO:0090630	GTPase activator activity|nucleus|Golgi apparatus|microtubule organizing center|spindle|cytosol|intracellular protein transport|cell cycle|multicellular organism development|cell proliferation|endomembrane system|Rab GTPase binding|regulation of vesicle fusion|retrograde transport, endosome to Golgi|intracellular membrane-bounded organelle|positive regulation of GTPase activity|cell division|acti…
circRNA_0209|NC_019458.2:68943024_68959593_-	16570	582	sense-overlapping	XM_012176234.2	NC_019458.2:68872517_69046729_-	EVI5	101000000	ecotropic viral integration site 5	GO:0005096,GO:0005634,GO:0005794,GO:0005815,GO:0005819,GO:0005829,GO:0006886,GO:0007049,GO:0007275,GO:0008283,GO:0012505,GO:0017137,GO:0031338,GO:0042147,GO:0043231,GO:0043547,GO:0051301,GO:0090630	GTPase activator activity|nucleus|Golgi apparatus|microtubule organizing center|spindle|cytosol|intracellular protein transport|cell cycle|multicellular organism development|cell proliferation|endomembrane system|Rab GTPase binding|regulation of vesicle fusion|retrograde transport, endosome to Golgi|intracellular membrane-bounded organelle|positive regulation of GTPase activity|cell division|acti…
circRNA_0210|NC_019458.2:68953918_68959593_-	5676	435	sense-overlapping	XM_012176234.2	NC_019458.2:68872517_69046729_-	EVI5	101000000	ecotropic viral integration site 5	GO:0005096,GO:0005634,GO:0005794,GO:0005815,GO:0005819,GO:0005829,GO:0006886,GO:0007049,GO:0007275,GO:0008283,GO:0012505,GO:0017137,GO:0031338,GO:0042147,GO:0043231,GO:0043547,GO:0051301,GO:0090630	GTPase activator activity|nucleus|Golgi apparatus|microtubule organizing center|spindle|cytosol|intracellular protein transport|cell cycle|multicellular organism development|cell proliferation|endomembrane system|Rab GTPase binding|regulation of vesicle fusion|retrograde transport, endosome to Golgi|intracellular membrane-bounded organelle|positive regulation of GTPase activity|cell division|acti…
circRNA_0211|NC_019458.2:69507777_69530075_+	22299	747	sense-overlapping	XM_012176374.2	NC_019458.2:69496716_69601838_+	CCDC18	101000000	coiled-coil domain containing 18
circRNA_0212|NC_019458.2:69600603_69601061_+	459	459	exonic	XM_012176374.2	NC_019458.2:69496716_69601838_+	CCDC18	101000000	coiled-coil domain containing 18
circRNA_0213|NC_019458.2:69801128_69803373_+	2246	404	sense-overlapping	XM_012176503.1	NC_019458.2:69785011_69841407_+	FNBP1L	101000000	formin binding protein 1-like	GO:0005737,GO:0005829,GO:0005856,GO:0005886,GO:0005938,GO:0006900,GO:0006914,GO:0008289,GO:0010324,GO:0016050,GO:0030050,GO:0031410,GO:0045296,GO:0051020,GO:0051491,GO:0060271,GO:0061024,GO:0070062,GO:0072583,GO:0097320	cytoplasm|cytosol|cytoskeleton|plasma membrane|cell cortex|vesicle budding from membrane|autophagy|lipid binding|membrane invagination|vesicle organization|vesicle transport along actin filament|cytoplasmic vesicle|cadherin binding|GTPase binding|positive regulation of filopodium assembly|cilium assembly|membrane organization|extracellular exosome|clathrin-dependent endocytosis|plasma membrane tu…
circRNA_0214|NC_019458.2:70470315_70498144_-	27830	1313	sense-overlapping	XM_012176680.2	NC_019458.2:70437365_70503772_-	ARHGAP29	101000000	Rho GTPase activating protein 29	GO:0005096,GO:0005737,GO:0030165,GO:0035556,GO:0046872	GTPase activator activity|cytoplasm|PDZ domain binding|intracellular signal transduction|metal ion binding
circRNA_0215|NC_019458.2:70473559_70474179_-	621	187	sense-overlapping	XM_012176680.2	NC_019458.2:70437365_70503772_-	ARHGAP29	101000000	Rho GTPase activating protein 29	GO:0005096,GO:0005737,GO:0030165,GO:0035556,GO:0046872	GTPase activator activity|cytoplasm|PDZ domain binding|intracellular signal transduction|metal ion binding
circRNA_0216|NC_019458.2:70486754_70498144_-	11391	372	sense-overlapping	XM_012176680.2	NC_019458.2:70437365_70503772_-	ARHGAP29	101000000	Rho GTPase activating protein 29	GO:0005096,GO:0005737,GO:0030165,GO:0035556,GO:0046872	GTPase activator activity|cytoplasm|PDZ domain binding|intracellular signal transduction|metal ion binding
circRNA_0217|NC_019458.2:70691431_70704244_+	12814	225	sense-overlapping	XM_012176707.1	NC_019458.2:70664347_70744945_+	ABCD3	101000000	ATP binding cassette subfamily D member 3			oas02010,oas04146	ABC transporters|Peroxisome
circRNA_0218|NC_019458.2:71388651_71397168_+	8518	410	sense-overlapping	XM_012176785.2	NC_019458.2:71319850_71434687_+	LOC101108787	101000000	transmembrane protein 56	GO:0016021	integral component of membrane
circRNA_0219|NC_019458.2:71388651_71415583_+	26933	484	sense-overlapping	XM_012176785.2	NC_019458.2:71319850_71434687_+	LOC101108787	101000000	transmembrane protein 56	GO:0016021	integral component of membrane
circRNA_0220|NC_019458.2:71388651_71428896_+	40246	635	sense-overlapping	XM_012176785.2	NC_019458.2:71319850_71434687_+	LOC101108787	101000000	transmembrane protein 56	GO:0016021	integral component of membrane
circRNA_0221|NC_019458.2:72968899_73002530_+	33632	865	sense-overlapping	XM_015092131.1	NC_019458.2:72944418_73028882_+	PTBP2	101000000	polypyrimidine tract binding protein 2	GO:0003723,GO:0003729,GO:0005681,GO:0006376,GO:0021510,GO:0021549,GO:0030426,GO:0033119,GO:0036002,GO:0043025,GO:2000177	RNA binding|mRNA binding|spliceosomal complex|mRNA splice site selection|spinal cord development|cerebellum development|growth cone|negative regulation of RNA splicing|pre-mRNA binding|neuronal cell body|regulation of neural precursor cell proliferation
circRNA_0222|NC_019458.2:73818486_73897216_-	78731	890	sense-overlapping	XM_004002217.3	NC_019458.2:73347330_74275449_-	DPYD	101000000	dihydropyrimidine dehydrogenase	GO:0005737,GO:0006212,GO:0006214,GO:0017113,GO:0019483,GO:0042803,GO:0046872,GO:0050661,GO:0051539	cytoplasm|uracil catabolic process|thymidine catabolic process|dihydropyrimidine dehydrogenase (NADP+) activity|beta-alanine biosynthetic process|protein homodimerization activity|metal ion binding|NADP binding|4 iron, 4 sulfur cluster binding	oas00240,oas00410,oas00770,oas00983	Pyrimidine metabolism|beta-Alanine metabolism|Pantothenate and CoA biosynthesis|Drug metabolism - other enzymes
circRNA_0223|NC_019458.2:75122869_75167709_+	44841	240	sense-overlapping	XM_012176938.2	NC_019458.2:75067472_75168120_+	SNX7	101000000	sorting nexin 7	GO:0005768,GO:0006897,GO:0015031,GO:0016050,GO:0019898,GO:0030659,GO:0035091	endosome|endocytosis|protein transport|vesicle organization|extrinsic component of membrane|cytoplasmic vesicle membrane|phosphatidylinositol binding
circRNA_0224|NC_019458.2:76224677_76240322_-	15646	1006	sense-overlapping	XM_004002224.2	NC_019458.2:76200214_76253807_-	FRRS1	101000000	ferric-chelate reductase 1	GO:0016021,GO:0016491,GO:0046872	integral component of membrane|oxidoreductase activity|metal ion binding
circRNA_0225|NC_019458.2:76441964_76459767_+	17804	1119	sense-overlapping	XM_004002227.3	NC_019458.2:76441539_76469420_+	SLC35A3	101000000	solute carrier family 35 (UDP-N-acetylglucosamine (UDP-GlcNAc) transporter)	GO:0000139,GO:0005351,GO:0016021,GO:1990569	Golgi membrane|sugar:proton symporter activity|integral component of membrane|UDP-N-acetylglucosamine transmembrane transport
circRNA_0226|NC_019458.2:76451738_76459767_+	8030	908	sense-overlapping	XM_015092138.1	NC_019458.2:76426736_76469420_+	SLC35A3	101000000	solute carrier family 35 (UDP-N-acetylglucosamine (UDP-GlcNAc) transporter)	GO:0000139,GO:0005351,GO:0016021,GO:1990569	Golgi membrane|sugar:proton symporter activity|integral component of membrane|UDP-N-acetylglucosamine transmembrane transport
circRNA_0227|NC_019458.2:76508042_76510961_+	2920	306	sense-overlapping	XM_004002229.3	NC_019458.2:76481257_76528785_+	MFSD14A	101000000	major facilitator superfamily domain containing 14A	GO:0005215,GO:0016021,GO:0055085	transporter activity|integral component of membrane|transmembrane transport
circRNA_0228|NC_019458.2:76555964_76564838_-	8875	604	sense-overlapping	XM_004002230.3	NC_019458.2:76529023_76570279_-	SASS6	101000000	SAS-6 centriolar assembly protein	GO:0005813,GO:0005814,GO:0005815,GO:0005829,GO:0007099,GO:0051298,GO:0098536	centrosome|centriole|microtubule organizing center|cytosol|centriole replication|centrosome duplication|deuterosome
circRNA_0229|NC_019458.2:76562246_76564838_-	2593	246	sense-overlapping	XM_004002230.3	NC_019458.2:76529023_76570279_-	SASS6	101000000	SAS-6 centriolar assembly protein	GO:0005813,GO:0005814,GO:0005815,GO:0005829,GO:0007099,GO:0051298,GO:0098536	centrosome|centriole|microtubule organizing center|cytosol|centriole replication|centrosome duplication|deuterosome
circRNA_0230|NC_019458.2:76574784_76574984_+	201	114	sense-overlapping	XM_015092136.1	NC_019458.2:76570165_76588061_+	TRMT13	101000000	tRNA methyltransferase 13 homolog (S. cerevisiae)	GO:0008175,GO:0030488,GO:0046872	tRNA methyltransferase activity|tRNA methylation|metal ion binding
circRNA_0231|NC_019458.2:76574784_76585825_+	11042	670	sense-overlapping	XM_015092136.1	NC_019458.2:76570165_76588061_+	TRMT13	101000000	tRNA methyltransferase 13 homolog (S. cerevisiae)	GO:0008175,GO:0030488,GO:0046872	tRNA methyltransferase activity|tRNA methylation|metal ion binding
circRNA_0232|NC_019458.2:76645871_76648411_-	2541	339	sense-overlapping	XM_015092139.1	NC_019458.2:76629419_76671051_-	DBT	101000000	dihydrolipoamide branched chain transacylase E2	GO:0008152,GO:0031625,GO:0042645,GO:0043754	metabolic process|ubiquitin protein ligase binding|mitochondrial nucleoid|dihydrolipoyllysine-residue (2-methylpropanoyl)transferase activity	oas00280,oas00640	Valine, leucine and isoleucine degradation|Propanoate metabolism
circRNA_0233|NC_019458.2:76682498_76689947_+	7450	503	sense-overlapping	XM_012177101.2	NC_019458.2:76676314_76705511_+	RTCA	101000000	RNA 3'-terminal phosphate cyclase	GO:0003963,GO:0005524,GO:0005634,GO:0005654,GO:0006396	RNA-3'-phosphate cyclase activity|ATP binding|nucleus|nucleoplasm|RNA processing
circRNA_0234|NC_019458.2:76699324_76705240_+	5917	303	sense-overlapping	XM_012177101.2	NC_019458.2:76676314_76705511_+	RTCA	101000000	RNA 3'-terminal phosphate cyclase	GO:0003963,GO:0005524,GO:0005634,GO:0005654,GO:0006396	RNA-3'-phosphate cyclase activity|ATP binding|nucleus|nucleoplasm|RNA processing
circRNA_0235|NC_019458.2:76775302_76843883_+	68582	424	sense-overlapping	XM_015092143.1	NC_019458.2:76751525_76924749_+	CDC14A	101000000	cell division cycle 14A			oas04110	Cell cycle
circRNA_0236|NC_019458.2:76787124_76843883_+	56760	303	sense-overlapping	XM_015092143.1	NC_019458.2:76751525_76924749_+	CDC14A	101000000	cell division cycle 14A			oas04110	Cell cycle
circRNA_0237|NC_019458.2:76820022_76843883_+	23862	210	sense-overlapping	XM_015092143.1	NC_019458.2:76751525_76924749_+	CDC14A	101000000	cell division cycle 14A			oas04110	Cell cycle
circRNA_0238|NC_019458.2:77111582_77146146_+	34565	27994	sense-overlapping	XM_012177153.2	NC_019458.2:77138277_77160559_+	LOC101114226	101000000	vascular cell adhesion protein 1-like			oas04064,oas04514,oas04668,oas04670,oas04933,oas05143,oas05144,oas05166,oas05418	NF-kappa B signaling pathway|Cell adhesion molecules (CAMs)|TNF signaling pathway|Leukocyte transendothelial migration|AGE-RAGE signaling pathway in diabetic complications|African trypanosomiasis|Malaria|Human T-cell leukemia virus 1 infection|Fluid shear stress and atherosclerosis
circRNA_0239|NC_019458.2:77319504_77328031_+	8528	331	sense-overlapping	NM_001163598.1	NC_019458.2:77290688_77383505_+	SLC30A7	100000000	solute carrier family 30 (zinc transporter)%2C member 7	GO:0005385,GO:0005794,GO:0010043,GO:0016020,GO:0016021,GO:0031410,GO:0032119,GO:0048471,GO:0061088	zinc ion transmembrane transporter activity|Golgi apparatus|response to zinc ion|membrane|integral component of membrane|cytoplasmic vesicle|sequestering of zinc ion|perinuclear region of cytoplasm|regulation of sequestering of zinc ion
circRNA_0240|NC_019458.2:84161384_84180366_-	18983	275	sense-overlapping	XM_012177486.2	NC_019458.2:84022440_84360143_-	VAV3	101000000	vav guanine nucleotide exchange factor 3			oas04024,oas04062,oas04510,oas04650,oas04660,oas04662,oas04664,oas04666,oas04670,oas04810	cAMP signaling pathway|Chemokine signaling pathway|Focal adhesion|Natural killer cell mediated cytotoxicity|T cell receptor signaling pathway|B cell receptor signaling pathway|Fc epsilon RI signaling pathway|Fc gamma R-mediated phagocytosis|Leukocyte transendothelial migration|Regulation of actin cytoskeleton
circRNA_0241|NC_019458.2:84713478_84721070_-	7593	200	sense-overlapping	XM_015092151.1	NC_019458.2:84679006_84737662_-	SLC25A24	101000000	solute carrier family 25 (mitochondrial carrier	GO:0005347,GO:0005509,GO:0005743,GO:0006839,GO:0010941,GO:0015217,GO:0016021,GO:0034599,GO:0071277	ATP transmembrane transporter activity|calcium ion binding|mitochondrial inner membrane|mitochondrial transport|regulation of cell death|ADP transmembrane transporter activity|integral component of membrane|cellular response to oxidative stress|cellular response to calcium ion
circRNA_0242|NC_019458.2:84713478_84725564_-	12087	327	sense-overlapping	XM_015092151.1	NC_019458.2:84679006_84737662_-	SLC25A24	101000000	solute carrier family 25 (mitochondrial carrier	GO:0005347,GO:0005509,GO:0005743,GO:0006839,GO:0010941,GO:0015217,GO:0016021,GO:0034599,GO:0071277	ATP transmembrane transporter activity|calcium ion binding|mitochondrial inner membrane|mitochondrial transport|regulation of cell death|ADP transmembrane transporter activity|integral component of membrane|cellular response to oxidative stress|cellular response to calcium ion
circRNA_0243|NC_019458.2:85011365_85023308_+	11944	268	sense-overlapping	XM_004002259.3	NC_019458.2:84975315_85055291_+	FAM102B	101000000	family with sequence similarity 102 member B
circRNA_0244|NC_019458.2:85011365_85029346_+	17982	315	sense-overlapping	XM_004002259.3	NC_019458.2:84975315_85055291_+	FAM102B	101000000	family with sequence similarity 102 member B
circRNA_0245|NC_019458.2:85185854_85188561_+	2708	286	sense-overlapping	XM_004002262.3	NC_019458.2:85150550_85196769_+	STXBP3	101000000	syntaxin binding protein 3	GO:0005829,GO:0005886,GO:0006904,GO:0007420,GO:0015758,GO:0016323,GO:0016324,GO:0017075,GO:0019905,GO:0022615,GO:0030073,GO:0031091,GO:0032868,GO:0042581,GO:0043312,GO:0045335,GO:0045955,GO:0051291,GO:0070062,GO:0070527,GO:0070820,GO:0071346	cytosol|plasma membrane|vesicle docking involved in exocytosis|brain development|glucose transport|basolateral plasma membrane|apical plasma membrane|syntaxin-1 binding|syntaxin binding|protein to membrane docking|insulin secretion|platelet alpha granule|response to insulin|specific granule|neutrophil degranulation|phagocytic vesicle|negative regulation of calcium ion-dependent exocytosis|protein…
circRNA_0246|NC_019458.2:85195316_85196870_+	1555	686	sense-overlapping	XM_012177592.2	NC_019458.2:85150601_85196512_+	STXBP3	101000000	syntaxin binding protein 3	GO:0005829,GO:0005886,GO:0006904,GO:0007420,GO:0015758,GO:0016323,GO:0016324,GO:0017075,GO:0019905,GO:0022615,GO:0030073,GO:0031091,GO:0032868,GO:0042581,GO:0043312,GO:0045335,GO:0045955,GO:0051291,GO:0070062,GO:0070527,GO:0070820,GO:0071346	cytosol|plasma membrane|vesicle docking involved in exocytosis|brain development|glucose transport|basolateral plasma membrane|apical plasma membrane|syntaxin-1 binding|syntaxin binding|protein to membrane docking|insulin secretion|platelet alpha granule|response to insulin|specific granule|neutrophil degranulation|phagocytic vesicle|negative regulation of calcium ion-dependent exocytosis|protein…
circRNA_0247|NC_019458.2:85291999_85308961_+	16963	1439	sense-overlapping	XM_012177610.2	NC_019458.2:85277355_85326513_+	GPSM2	101000000	G-protein signaling modulator 2	GO:0000132,GO:0000166,GO:0001965,GO:0005092,GO:0005737,GO:0005813,GO:0005829,GO:0005938,GO:0007052,GO:0008022,GO:0016328,GO:0019904,GO:0031291,GO:0042802,GO:0043234,GO:0043621,GO:0051301,GO:0051661,GO:0060236,GO:0070840,GO:0097431,GO:0097575,GO:0099738,GO:1904778,GO:1905832	establishment of mitotic spindle orientation|nucleotide binding|G-protein alpha-subunit binding|GDP-dissociation inhibitor activity|cytoplasm|centrosome|cytosol|cell cortex|mitotic spindle organization|protein C-terminus binding|lateral plasma membrane|protein domain specific binding|Ran protein signal transduction|identical protein binding|protein complex|protein self-association|cell division|m…
circRNA_0248|NC_019458.2:85371377_85395647_-	24271	2077	sense-overlapping	XM_012177691.2	NC_019458.2:85364398_85396393_-	WDR47	101000000	WD repeat domain 47	GO:0005737,GO:0005874,GO:0007275	cytoplasm|microtubule|multicellular organism development
circRNA_0249|NC_019458.2:85524721_85526427_+	1707	485	sense-overlapping	XM_012177755.1	NC_019458.2:85482414_85560301_+	KIAA1324	101000000	KIAA1324 ortholog	GO:0000045,GO:0003723,GO:0005765,GO:0005794,GO:0005886,GO:0005887,GO:0009267,GO:0031902,GO:0044090,GO:0070062,GO:2000786	autophagosome assembly|RNA binding|lysosomal membrane|Golgi apparatus|plasma membrane|integral component of plasma membrane|cellular response to starvation|late endosome membrane|positive regulation of vacuole organization|extracellular exosome|positive regulation of autophagosome assembly
circRNA_0250|NC_019458.2:85679292_85687342_-	8051	523	sense-overlapping	XM_004002278.3	NC_019458.2:85657866_85720168_-	SORT1	101000000	sortilin 1	GO:0001503,GO:0005765,GO:0005769,GO:0005789,GO:0005794,GO:0005829,GO:0005886,GO:0005905,GO:0006895,GO:0006897,GO:0007186,GO:0007218,GO:0007275,GO:0008333,GO:0008625,GO:0009986,GO:0010008,GO:0010465,GO:0010468,GO:0014902,GO:0016021,GO:0016050,GO:0019899,GO:0030136,GO:0030140,GO:0030379,GO:0030425,GO:0030659,GO:0031410,GO:0031965,GO:0032509,GO:0032580,GO:0032868,GO:0043025,GO:0045599,GO:0046323,GO:…	ossification|lysosomal membrane|early endosome|endoplasmic reticulum membrane|Golgi apparatus|cytosol|plasma membrane|clathrin-coated pit|Golgi to endosome transport|endocytosis|G-protein coupled receptor signaling pathway|neuropeptide signaling pathway|multicellular organism development|endosome to lysosome transport|extrinsic apoptotic signaling pathway via death domain receptors|cell surface|e…	oas04142,oas04722,oas04979	Lysosome|Neurotrophin signaling pathway|Cholesterol metabolism
circRNA_0251|NC_019458.2:85883354_85883659_+	306	185	sense-overlapping	XM_012106955.2	NC_019458.2:85856259_85902518_+	GNAI3	101000000	guanine nucleotide binding protein (G protein)%2C alpha inhibiting activity polypeptide 3	GO:0001664,GO:0003924,GO:0004871,GO:0005525,GO:0005634,GO:0005730,GO:0005737,GO:0005765,GO:0005794,GO:0005813,GO:0005834,GO:0005886,GO:0006457,GO:0006810,GO:0006906,GO:0007049,GO:0007186,GO:0007193,GO:0007194,GO:0007212,GO:0016020,GO:0016239,GO:0019003,GO:0019904,GO:0030496,GO:0031683,GO:0031821,GO:0032794,GO:0042588,GO:0045121,GO:0046039,GO:0046872,GO:0051301,GO:0070062	G-protein coupled receptor binding|GTPase activity|signal transducer activity|GTP binding|nucleus|nucleolus|cytoplasm|lysosomal membrane|Golgi apparatus|centrosome|heterotrimeric G-protein complex|plasma membrane|protein folding|transport|vesicle fusion|cell cycle|G-protein coupled receptor signaling pathway|adenylate cyclase-inhibiting G-protein coupled receptor signaling pathway|negative regula…	oas04015,oas04022,oas04024,oas04062,oas04071,oas04261,oas04360,oas04371,oas04540,oas04611,oas04670,oas04713,oas04723,oas04724,oas04725,oas04726,oas04727,oas04728,oas04730,oas04914,oas04915,oas04916,oas04921,oas04923,oas04924,oas04926,oas04928,oas04934,oas04971,oas05012,oas05030,oas05032,oas05034,oas05133,oas05142,oas05145,oas05163,oas05170,oas05200	Rap1 signaling pathway|cGMP-PKG signaling pathway|cAMP signaling pathway|Chemokine signaling pathway|Sphingolipid signaling pathway|Adrenergic signaling in cardiomyocytes|Axon guidance|Apelin signaling pathway|Gap junction|Platelet activation|Leukocyte transendothelial migration|Circadian entrainment|Retrograde endocannabinoid signaling|Glutamatergic synapse|Cholinergic synapse|Serotonergic synap…
circRNA_0252|NC_019458.2:85994248_86065012_+	70765	63746	sense-overlapping	XM_004002293.3	NC_019458.2:86057417_86076925_+	LOC101108092	101000000	glutathione S-transferase Mu 1	GO:0004364,GO:0005737,GO:0008152	glutathione transferase activity|cytoplasm|metabolic process	oas00480,oas00980,oas00982,oas00983,oas01524,oas05200,oas05204,oas05225,oas05418	Glutathione metabolism|Metabolism of xenobiotics by cytochrome P450|Drug metabolism - cytochrome P450|Drug metabolism - other enzymes|Platinum drug resistance|Pathways in cancer|Chemical carcinogenesis|Hepatocellular carcinoma|Fluid shear stress and atherosclerosis
circRNA_0253|NC_019458.2:86030365_86065012_+	34648	27629	sense-overlapping	XM_004002293.3	NC_019458.2:86057417_86076925_+	LOC101108092	101000000	glutathione S-transferase Mu 1	GO:0004364,GO:0005737,GO:0008152	glutathione transferase activity|cytoplasm|metabolic process	oas00480,oas00980,oas00982,oas00983,oas01524,oas05200,oas05204,oas05225,oas05418	Glutathione metabolism|Metabolism of xenobiotics by cytochrome P450|Drug metabolism - cytochrome P450|Drug metabolism - other enzymes|Platinum drug resistance|Pathways in cancer|Chemical carcinogenesis|Hepatocellular carcinoma|Fluid shear stress and atherosclerosis
circRNA_0254|NC_019458.2:86041483_86065012_+	23530	16511	sense-overlapping	XM_004002293.3	NC_019458.2:86057417_86076925_+	LOC101108092	101000000	glutathione S-transferase Mu 1	GO:0004364,GO:0005737,GO:0008152	glutathione transferase activity|cytoplasm|metabolic process	oas00480,oas00980,oas00982,oas00983,oas01524,oas05200,oas05204,oas05225,oas05418	Glutathione metabolism|Metabolism of xenobiotics by cytochrome P450|Drug metabolism - cytochrome P450|Drug metabolism - other enzymes|Platinum drug resistance|Pathways in cancer|Chemical carcinogenesis|Hepatocellular carcinoma|Fluid shear stress and atherosclerosis
circRNA_0255|NC_019458.2:86058731_86063622_+	4892	4794	sense-overlapping	XM_004002293.3	NC_019458.2:86057417_86076925_+	LOC101108092	101000000	glutathione S-transferase Mu 1	GO:0004364,GO:0005737,GO:0008152	glutathione transferase activity|cytoplasm|metabolic process	oas00480,oas00980,oas00982,oas00983,oas01524,oas05200,oas05204,oas05225,oas05418	Glutathione metabolism|Metabolism of xenobiotics by cytochrome P450|Drug metabolism - cytochrome P450|Drug metabolism - other enzymes|Platinum drug resistance|Pathways in cancer|Chemical carcinogenesis|Hepatocellular carcinoma|Fluid shear stress and atherosclerosis
circRNA_0256|NC_019458.2:86058731_86083032_+	24302	7011	sense-overlapping	XM_004002293.3	NC_019458.2:86057417_86076925_+	LOC101108092	101000000	glutathione S-transferase Mu 1	GO:0004364,GO:0005737,GO:0008152	glutathione transferase activity|cytoplasm|metabolic process	oas00480,oas00980,oas00982,oas00983,oas01524,oas05200,oas05204,oas05225,oas05418	Glutathione metabolism|Metabolism of xenobiotics by cytochrome P450|Drug metabolism - cytochrome P450|Drug metabolism - other enzymes|Platinum drug resistance|Pathways in cancer|Chemical carcinogenesis|Hepatocellular carcinoma|Fluid shear stress and atherosclerosis
circRNA_0257|NC_019458.2:87506981_87515740_+	8760	700	sense-overlapping	XM_012178381.2	NC_019458.2:87499821_87538323_+	CEPT1	101000000	choline/ethanolamine phosphotransferase 1	GO:0004142,GO:0004307,GO:0005789,GO:0006646,GO:0006656,GO:0016021,GO:0016780,GO:0031965,GO:0046872	diacylglycerol cholinephosphotransferase activity|ethanolaminephosphotransferase activity|endoplasmic reticulum membrane|phosphatidylethanolamine biosynthetic process|phosphatidylcholine biosynthetic process|integral component of membrane|phosphotransferase activity, for other substituted phosphate groups|nuclear membrane|metal ion binding	oas00440,oas00564,oas00565	Phosphonate and phosphinate metabolism|Glycerophospholipid metabolism|Ether lipid metabolism
circRNA_0258|NC_019458.2:88988058_88993961_-	5904	544	sense-overlapping	XM_015092172.1	NC_019458.2:88955654_89017144_-	ST7L	101000000	suppression of tumorigenicity 7 like	GO:0016021,GO:0030308	integral component of membrane|negative regulation of cell growth
circRNA_0259|NC_019458.2:88988058_89020546_-	32489	1040	sense-overlapping	XM_015092167.1	NC_019458.2:88955654_89022171_-	ST7L	101000000	suppression of tumorigenicity 7 like	GO:0016021,GO:0030308	integral component of membrane|negative regulation of cell growth
circRNA_0260|NC_019458.2:88991693_89017164_-	25472	781	sense-overlapping	XM_015092167.1	NC_019458.2:88955654_89022171_-	ST7L	101000000	suppression of tumorigenicity 7 like	GO:0016021,GO:0030308	integral component of membrane|negative regulation of cell growth
circRNA_0261|NC_019458.2:88992209_89017164_-	24956	666	sense-overlapping	XM_015092167.1	NC_019458.2:88955654_89022171_-	ST7L	101000000	suppression of tumorigenicity 7 like	GO:0016021,GO:0030308	integral component of membrane|negative regulation of cell growth
circRNA_0262|NC_019458.2:90029576_90037587_-	8012	1107	sense-overlapping	XR_001433779.1	NC_019458.2:89999332_90067879_-
circRNA_0263|NC_019458.2:90056663_90057326_-	664	229	sense-overlapping	XR_001433779.1	NC_019458.2:89999332_90067879_-
circRNA_0264|NC_019458.2:90101590_90102428_-	839	281	sense-overlapping	XM_012178899.2	NC_019458.2:90085936_90130990_-	RSBN1	101000000	round spermatid basic protein 1	GO:0005634,GO:0016569,GO:0046872,GO:0051213	nucleus|covalent chromatin modification|metal ion binding|dioxygenase activity
circRNA_0265|NC_019458.2:90267730_90278346_+	10617	1202	sense-overlapping	XM_015092180.1	NC_019458.2:90257010_90309480_+	HIPK1	101000000	homeodomain interacting protein kinase 1	GO:0001654,GO:0004674,GO:0005524,GO:0005634,GO:0005654,GO:0005737,GO:0005813,GO:0005829,GO:0006351,GO:0006355,GO:0007224,GO:0008284,GO:0009952,GO:0010803,GO:0010842,GO:0016605,GO:0016607,GO:0030182,GO:0034333,GO:0042771,GO:0045766,GO:0048596,GO:0060059,GO:0060216,GO:0060235,GO:0061072,GO:0072577,GO:0097191,GO:1901796	eye development|protein serine/threonine kinase activity|ATP binding|nucleus|nucleoplasm|cytoplasm|centrosome|cytosol|transcription, DNA-templated|regulation of transcription, DNA-templated|smoothened signaling pathway|positive regulation of cell proliferation|anterior/posterior pattern specification|regulation of tumor necrosis factor-mediated signaling pathway|retina layer formation|PML body|nu…	oas04218	Cellular senescence
circRNA_0266|NC_019458.2:91010172_91011802_-	1631	421	sense-overlapping	XM_012179027.2	NC_019458.2:90973627_91062097_-	DENND2C	101000000	DENN/MADD domain containing 2C	GO:0017112	Rab guanyl-nucleotide exchange factor activity
circRNA_0267|NC_019458.2:91010172_91014177_-	4006	1436	sense-overlapping	XM_012179027.2	NC_019458.2:90973627_91062097_-	DENND2C	101000000	DENN/MADD domain containing 2C	GO:0017112	Rab guanyl-nucleotide exchange factor activity
circRNA_0268|NC_019458.2:91010172_91019230_-	9059	1511	sense-overlapping	XM_012179027.2	NC_019458.2:90973627_91062097_-	DENND2C	101000000	DENN/MADD domain containing 2C	GO:0017112	Rab guanyl-nucleotide exchange factor activity
circRNA_0269|NC_019458.2:91981888_91995401_+	13514	945	sense-overlapping	XM_015092193.1	NC_019458.2:91971194_92030167_+	VANGL1	101000000	VANGL planar cell polarity protein 1	GO:0007275,GO:0016021,GO:0016328,GO:0043473	multicellular organism development|integral component of membrane|lateral plasma membrane|pigmentation	oas04310	Wnt signaling pathway
circRNA_0270|NC_019458.2:92888963_92896646_-	7684	153	sense-overlapping	XM_015092194.1	NC_019458.2:92885951_92927036_-	CD58	101000000	CD58 molecule	GO:0005102,GO:0005886,GO:0005887,GO:0007155,GO:0009986,GO:0016020,GO:0030667,GO:0031225,GO:0034113,GO:0043312,GO:0050900,GO:0070062,GO:0071346,GO:0071356,GO:0098609,GO:0101003,GO:2000484	receptor binding|plasma membrane|integral component of plasma membrane|cell adhesion|cell surface|membrane|secretory granule membrane|anchored component of membrane|heterotypic cell-cell adhesion|neutrophil degranulation|leukocyte migration|extracellular exosome|cellular response to interferon-gamma|cellular response to tumor necrosis factor|cell-cell adhesion|ficolin-1-rich granule membrane|posi…	oas04514,oas05169	Cell adhesion molecules (CAMs)|Epstein-Barr virus infection
circRNA_0271|NC_019458.2:92985943_92986347_-	405	405	exonic	XM_012179297.2	NC_019458.2:92940469_93070726_-	IGSF3	101000000	immunoglobulin superfamily member 3	GO:0005886,GO:0007166,GO:0009986,GO:0016021,GO:0032808	plasma membrane|cell surface receptor signaling pathway|cell surface|integral component of membrane|lacrimal gland development
circRNA_0272|NC_019458.2:93895752_93908203_+	12452	313	sense-overlapping	XM_012179423.2	NC_019458.2:93798322_93959091_+	MAN1A2	101000000	mannosidase	GO:0000139,GO:0004571,GO:0005509,GO:0005783,GO:0005794,GO:0006486,GO:0006491,GO:0007585,GO:0016020,GO:0016021,GO:0048286,GO:0070062,GO:1904381	Golgi membrane|mannosyl-oligosaccharide 1,2-alpha-mannosidase activity|calcium ion binding|endoplasmic reticulum|Golgi apparatus|protein glycosylation|N-glycan processing|respiratory gaseous exchange|membrane|integral component of membrane|lung alveolus development|extracellular exosome|Golgi apparatus mannose trimming	oas00510,oas04141	N-Glycan biosynthesis|Protein processing in endoplasmic reticulum
circRNA_0273|NC_019458.2:93895752_93931637_+	35886	938	sense-overlapping	XM_012179423.2	NC_019458.2:93798322_93959091_+	MAN1A2	101000000	mannosidase	GO:0000139,GO:0004571,GO:0005509,GO:0005783,GO:0005794,GO:0006486,GO:0006491,GO:0007585,GO:0016020,GO:0016021,GO:0048286,GO:0070062,GO:1904381	Golgi membrane|mannosyl-oligosaccharide 1,2-alpha-mannosidase activity|calcium ion binding|endoplasmic reticulum|Golgi apparatus|protein glycosylation|N-glycan processing|respiratory gaseous exchange|membrane|integral component of membrane|lung alveolus development|extracellular exosome|Golgi apparatus mannose trimming	oas00510,oas04141	N-Glycan biosynthesis|Protein processing in endoplasmic reticulum
circRNA_0274|NC_019458.2:94317924_94322052_-	4129	349	sense-overlapping	XM_004002382.2	NC_019458.2:94292648_94370105_-	GDAP2	101000000	ganglioside induced differentiation associated protein 2	GO:0032526	response to retinoic acid
circRNA_0275|NC_019458.2:94317924_94335647_-	17724	666	sense-overlapping	XM_004002382.2	NC_019458.2:94292648_94370105_-	GDAP2	101000000	ganglioside induced differentiation associated protein 2	GO:0032526	response to retinoic acid
circRNA_0276|NC_019458.2:95598814_95602427_-	3614	167	sense-overlapping	XM_004002386.3	NC_019458.2:95579871_95677975_-	WARS2	101000000	tryptophanyl tRNA synthetase 2	GO:0001570,GO:0004830,GO:0005524,GO:0005759,GO:0005886,GO:0006436	vasculogenesis|tryptophan-tRNA ligase activity|ATP binding|mitochondrial matrix|plasma membrane|tryptophanyl-tRNA aminoacylation	oas00970	Aminoacyl-tRNA biosynthesis
circRNA_0277|NC_019458.2:96077658_96081118_+	3461	220	sense-overlapping	XM_004002389.3	NC_019458.2:96061436_96099638_+	PHGDH	101000000	phosphoglycerate dehydrogenase	GO:0004617,GO:0006564,GO:0030060,GO:0051287	phosphoglycerate dehydrogenase activity|L-serine biosynthetic process|L-malate dehydrogenase activity|NAD binding	oas00260	Glycine, serine and threonine metabolism
circRNA_0278|NC_019458.2:97206463_97207402_+	940	203	sense-overlapping	XM_004002402.3	NC_019458.2:97136795_97208622_+	CHD1L	101000000	chromodomain helicase DNA binding protein 1-like	GO:0000166,GO:0004003,GO:0005524,GO:0005634,GO:0006281,GO:0006338,GO:0006974,GO:0016887	nucleotide binding|ATP-dependent DNA helicase activity|ATP binding|nucleus|DNA repair|chromatin remodeling|cellular response to DNA damage stimulus|ATPase activity
circRNA_0279|NC_019458.2:97888214_97900357_+	12144	477	sense-overlapping	XM_004002405.3	NC_019458.2:97854556_97900879_+	GPR89A	101000000	G protein-coupled receptor 89A	GO:0008308,GO:0015031,GO:0016021,GO:0030660,GO:0032580,GO:0034765,GO:0051452	voltage-gated anion channel activity|protein transport|integral component of membrane|Golgi-associated vesicle membrane|Golgi cisterna membrane|regulation of ion transmembrane transport|intracellular pH reduction
circRNA_0280|NC_019458.2:97987308_98015325_-	28018	709	sense-overlapping	XM_004002410.3	NC_019458.2:97986152_98058876_-	RNF115	101000000	ring finger protein 115	GO:0004842,GO:0005829,GO:0042059,GO:0042787,GO:0043161,GO:0043162,GO:0046872,GO:0051865,GO:0061630,GO:0070534,GO:0070936	ubiquitin-protein transferase activity|cytosol|negative regulation of epidermal growth factor receptor signaling pathway|protein ubiquitination involved in ubiquitin-dependent protein catabolic process|proteasome-mediated ubiquitin-dependent protein catabolic process|ubiquitin-dependent protein catabolic process via the multivesicular body sorting pathway|metal ion binding|protein autoubiquitinat…
circRNA_0281|NC_019458.2:98015114_98032081_-	16968	255	sense-overlapping	XM_004002410.3	NC_019458.2:97986152_98058876_-	RNF115	101000000	ring finger protein 115	GO:0004842,GO:0005829,GO:0042059,GO:0042787,GO:0043161,GO:0043162,GO:0046872,GO:0051865,GO:0061630,GO:0070534,GO:0070936	ubiquitin-protein transferase activity|cytosol|negative regulation of epidermal growth factor receptor signaling pathway|protein ubiquitination involved in ubiquitin-dependent protein catabolic process|proteasome-mediated ubiquitin-dependent protein catabolic process|ubiquitin-dependent protein catabolic process via the multivesicular body sorting pathway|metal ion binding|protein autoubiquitinat…
circRNA_0282|NC_019458.2:98015114_98036780_-	21667	314	sense-overlapping	XM_004002410.3	NC_019458.2:97986152_98058876_-	RNF115	101000000	ring finger protein 115	GO:0004842,GO:0005829,GO:0042059,GO:0042787,GO:0043161,GO:0043162,GO:0046872,GO:0051865,GO:0061630,GO:0070534,GO:0070936	ubiquitin-protein transferase activity|cytosol|negative regulation of epidermal growth factor receptor signaling pathway|protein ubiquitination involved in ubiquitin-dependent protein catabolic process|proteasome-mediated ubiquitin-dependent protein catabolic process|ubiquitin-dependent protein catabolic process via the multivesicular body sorting pathway|metal ion binding|protein autoubiquitinat…
circRNA_0283|NC_019458.2:98203430_98204074_-	645	324	sense-overlapping	XM_004002420.3	NC_019458.2:98200906_98205089_-	TXNIP	654403	thioredoxin interacting protein	GO:0000122,GO:0004857,GO:0005737,GO:0006351,GO:0006606,GO:0006979,GO:0007049,GO:0030216,GO:0031625,GO:0048008,GO:0051782,GO:0071228	negative regulation of transcription from RNA polymerase II promoter|enzyme inhibitor activity|cytoplasm|transcription, DNA-templated|protein import into nucleus|response to oxidative stress|cell cycle|keratinocyte differentiation|ubiquitin protein ligase binding|platelet-derived growth factor receptor signaling pathway|negative regulation of cell division|cellular response to tumor cell	oas04621	NOD-like receptor signaling pathway
circRNA_0284|NC_019458.2:99089273_99092174_-	2902	618	sense-overlapping	XM_015092227.1	NC_019458.2:99081190_99095136_-	ANP32E	101000000	acidic nuclear phosphoprotein 32 family member E	GO:0000812,GO:0005634,GO:0005737,GO:0006334,GO:0006913,GO:0016569,GO:0019212,GO:0031410,GO:0042393,GO:0042981,GO:0043486	Swr1 complex|nucleus|cytoplasm|nucleosome assembly|nucleocytoplasmic transport|covalent chromatin modification|phosphatase inhibitor activity|cytoplasmic vesicle|histone binding|regulation of apoptotic process|histone exchange
circRNA_0285|NC_019458.2:99244493_99268016_+	23524	665	sense-overlapping	XM_012180564.1	NC_019458.2:99203829_99298257_+	RPRD2	101000000	regulation of nuclear pre-mRNA domain containing 2	GO:0005654,GO:0016591,GO:0042795	nucleoplasm|DNA-directed RNA polymerase II, holoenzyme|snRNA transcription from RNA polymerase II promoter
circRNA_0286|NC_019458.2:99263274_99268016_+	4743	535	sense-overlapping	XM_012180564.1	NC_019458.2:99203829_99298257_+	RPRD2	101000000	regulation of nuclear pre-mRNA domain containing 2	GO:0005654,GO:0016591,GO:0042795	nucleoplasm|DNA-directed RNA polymerase II, holoenzyme|snRNA transcription from RNA polymerase II promoter
circRNA_0287|NC_019458.2:99399386_99399531_-	146	146	intergenic
circRNA_0288|NC_019458.2:99438483_99442983_-	4501	2085	sense-overlapping	XM_012180651.1	NC_019458.2:99417528_99464696_-	GOLPH3L	101000000	golgi phosphoprotein 3-like	GO:0000139,GO:0005802,GO:0005829,GO:0006890,GO:0007030,GO:0031985,GO:0032580,GO:0032588,GO:0043001,GO:0048194,GO:0050714,GO:0070273	Golgi membrane|trans-Golgi network|cytosol|retrograde vesicle-mediated transport, Golgi to ER|Golgi organization|Golgi cisterna|Golgi cisterna membrane|trans-Golgi network membrane|Golgi to plasma membrane protein transport|Golgi vesicle budding|positive regulation of protein secretion|phosphatidylinositol-4-phosphate binding
circRNA_0289|NC_019458.2:99475118_99481525_-	6408	369	sense-overlapping	XM_012180630.2	NC_019458.2:99464949_99485127_-	HORMAD1	101000000	HORMA domain containing 1	GO:0000795,GO:0001824,GO:0005634,GO:0005694,GO:0007130,GO:0007283,GO:0042138,GO:0048477,GO:0051177,GO:0051321,GO:0051598,GO:0060629	synaptonemal complex|blastocyst development|nucleus|chromosome|synaptonemal complex assembly|spermatogenesis|meiotic DNA double-strand break formation|oogenesis|meiotic sister chromatid cohesion|meiotic cell cycle|meiotic recombination checkpoint|regulation of homologous chromosome segregation
circRNA_0290|NC_019458.2:99546065_99558142_-	12078	9011	sense-overlapping	NM_001287465.1	NC_019458.2:99554097_99590469_-	ARNT	443285	aryl hydrocarbon receptor nuclear translocator	GO:0003677,GO:0003700,GO:0005634,GO:0005667,GO:0005737,GO:0006351,GO:0046983	DNA binding|DNA binding transcription factor activity|nucleus|transcription factor complex|cytoplasm|transcription, DNA-templated|protein dimerization activity	oas04066,oas04934,oas05200,oas05204,oas05211	HIF-1 signaling pathway|Cushing syndrome|Pathways in cancer|Chemical carcinogenesis|Renal cell carcinoma
circRNA_0291|NC_019458.2:99862902_99863910_-	1009	445	sense-overlapping	XM_004002483.2	NC_019458.2:99855986_99867786_-	VPS72	101000000	vacuolar protein sorting 72 homolog (S. cerevisiae)	GO:0003677,GO:0005634,GO:0006351,GO:0006355,GO:0016569,GO:0016607,GO:0035019,GO:0042393,GO:0043234,GO:0043486	DNA binding|nucleus|transcription, DNA-templated|regulation of transcription, DNA-templated|covalent chromatin modification|nuclear speck|somatic stem cell population maintenance|histone binding|protein complex|histone exchange
circRNA_0292|NC_019458.2:99864175_99867332_-	3158	3158	intronic	XM_004002483.2	NC_019458.2:99855986_99867786_-	VPS72	101000000	vacuolar protein sorting 72 homolog (S. cerevisiae)	GO:0003677,GO:0005634,GO:0006351,GO:0006355,GO:0016569,GO:0016607,GO:0035019,GO:0042393,GO:0043234,GO:0043486	DNA binding|nucleus|transcription, DNA-templated|regulation of transcription, DNA-templated|covalent chromatin modification|nuclear speck|somatic stem cell population maintenance|histone binding|protein complex|histone exchange
circRNA_0293|NC_019458.2:99993630_99994406_-	777	215	sense-overlapping	XM_012181051.1	NC_019458.2:99986484_100012679_-	PI4KB	101000000	phosphatidylinositol 4-kinase	GO:0000139,GO:0004430,GO:0005524,GO:0005737,GO:0005741,GO:0016020,GO:0030867,GO:0048015,GO:0071889	Golgi membrane|1-phosphatidylinositol 4-kinase activity|ATP binding|cytoplasm|mitochondrial outer membrane|membrane|rough endoplasmic reticulum membrane|phosphatidylinositol-mediated signaling|14-3-3 protein binding	oas00562,oas04070	Inositol phosphate metabolism|Phosphatidylinositol signaling system
circRNA_0294|NC_019458.2:100153158_100154415_-	1258	284	sense-overlapping	XM_015092240.1	NC_019458.2:100121757_100170862_-	POGZ	101000000	pogo transposable element with ZNF domain	GO:0000790,GO:0003677,GO:0005634,GO:0005654,GO:0005737,GO:0005829,GO:0007064,GO:0046872,GO:0051301,GO:0051382	nuclear chromatin|DNA binding|nucleus|nucleoplasm|cytoplasm|cytosol|mitotic sister chromatid cohesion|metal ion binding|cell division|kinetochore assembly
circRNA_0295|NC_019458.2:100234098_100234836_+	739	408	sense-overlapping	XM_004002498.3	NC_019458.2:100219672_100245038_+	CGN	101000000	cingulin	GO:0003774,GO:0005923,GO:0016459	motor activity|bicellular tight junction|myosin complex	oas04530	Tight junction
circRNA_0296|NC_019458.2:100276791_100277519_+	729	177	sense-overlapping	XM_004002499.3	NC_019458.2:100246361_100294621_+	TUFT1	101000000	tuftelin 1	GO:0005576,GO:0031214,GO:0042802	extracellular region|biomineral tissue development|identical protein binding
circRNA_0297|NC_019458.2:100279495_100287863_+	8369	404	sense-overlapping	XM_004002499.3	NC_019458.2:100246361_100294621_+	TUFT1	101000000	tuftelin 1	GO:0005576,GO:0031214,GO:0042802	extracellular region|biomineral tissue development|identical protein binding
circRNA_0298|NC_019458.2:100282624_100287863_+	5240	338	sense-overlapping	XM_004002499.3	NC_019458.2:100246361_100294621_+	TUFT1	101000000	tuftelin 1	GO:0005576,GO:0031214,GO:0042802	extracellular region|biomineral tissue development|identical protein binding
circRNA_0299|NC_019458.2:100351424_100351655_+	232	232	exonic	XM_015092244.1	NC_019458.2:100324855_100408233_+	SNX27	101000000	sorting nexin family member 27	GO:0001772,GO:0005654,GO:0005768,GO:0005769,GO:0005829,GO:0006886,GO:0007165,GO:0008333,GO:0016197,GO:0030904,GO:0031901,GO:0032266,GO:0035091,GO:0071203,GO:1990126	immunological synapse|nucleoplasm|endosome|early endosome|cytosol|intracellular protein transport|signal transduction|endosome to lysosome transport|endosomal transport|retromer complex|early endosome membrane|phosphatidylinositol-3-phosphate binding|phosphatidylinositol binding|WASH complex|retrograde transport, endosome to plasma membrane
circRNA_0300|NC_019458.2:100351424_100395804_+	44381	928	sense-overlapping	XM_015092244.1	NC_019458.2:100324855_100408233_+	SNX27	101000000	sorting nexin family member 27	GO:0001772,GO:0005654,GO:0005768,GO:0005769,GO:0005829,GO:0006886,GO:0007165,GO:0008333,GO:0016197,GO:0030904,GO:0031901,GO:0032266,GO:0035091,GO:0071203,GO:1990126	immunological synapse|nucleoplasm|endosome|early endosome|cytosol|intracellular protein transport|signal transduction|endosome to lysosome transport|endosomal transport|retromer complex|early endosome membrane|phosphatidylinositol-3-phosphate binding|phosphatidylinositol binding|WASH complex|retrograde transport, endosome to plasma membrane
circRNA_0301|NC_019458.2:100371208_100378242_+	7035	442	sense-overlapping	XM_015092244.1	NC_019458.2:100324855_100408233_+	SNX27	101000000	sorting nexin family member 27	GO:0001772,GO:0005654,GO:0005768,GO:0005769,GO:0005829,GO:0006886,GO:0007165,GO:0008333,GO:0016197,GO:0030904,GO:0031901,GO:0032266,GO:0035091,GO:0071203,GO:1990126	immunological synapse|nucleoplasm|endosome|early endosome|cytosol|intracellular protein transport|signal transduction|endosome to lysosome transport|endosomal transport|retromer complex|early endosome membrane|phosphatidylinositol-3-phosphate binding|phosphatidylinositol binding|WASH complex|retrograde transport, endosome to plasma membrane
circRNA_0302|NC_019458.2:100371208_100385554_+	14347	606	sense-overlapping	XM_015092244.1	NC_019458.2:100324855_100408233_+	SNX27	101000000	sorting nexin family member 27	GO:0001772,GO:0005654,GO:0005768,GO:0005769,GO:0005829,GO:0006886,GO:0007165,GO:0008333,GO:0016197,GO:0030904,GO:0031901,GO:0032266,GO:0035091,GO:0071203,GO:1990126	immunological synapse|nucleoplasm|endosome|early endosome|cytosol|intracellular protein transport|signal transduction|endosome to lysosome transport|endosomal transport|retromer complex|early endosome membrane|phosphatidylinositol-3-phosphate binding|phosphatidylinositol binding|WASH complex|retrograde transport, endosome to plasma membrane
circRNA_0303|NC_019458.2:100371208_100395804_+	24597	696	sense-overlapping	XM_015092244.1	NC_019458.2:100324855_100408233_+	SNX27	101000000	sorting nexin family member 27	GO:0001772,GO:0005654,GO:0005768,GO:0005769,GO:0005829,GO:0006886,GO:0007165,GO:0008333,GO:0016197,GO:0030904,GO:0031901,GO:0032266,GO:0035091,GO:0071203,GO:1990126	immunological synapse|nucleoplasm|endosome|early endosome|cytosol|intracellular protein transport|signal transduction|endosome to lysosome transport|endosomal transport|retromer complex|early endosome membrane|phosphatidylinositol-3-phosphate binding|phosphatidylinositol binding|WASH complex|retrograde transport, endosome to plasma membrane
circRNA_0304|NC_019458.2:100375094_100385554_+	10461	348	sense-overlapping	XM_015092244.1	NC_019458.2:100324855_100408233_+	SNX27	101000000	sorting nexin family member 27	GO:0001772,GO:0005654,GO:0005768,GO:0005769,GO:0005829,GO:0006886,GO:0007165,GO:0008333,GO:0016197,GO:0030904,GO:0031901,GO:0032266,GO:0035091,GO:0071203,GO:1990126	immunological synapse|nucleoplasm|endosome|early endosome|cytosol|intracellular protein transport|signal transduction|endosome to lysosome transport|endosomal transport|retromer complex|early endosome membrane|phosphatidylinositol-3-phosphate binding|phosphatidylinositol binding|WASH complex|retrograde transport, endosome to plasma membrane
circRNA_0305|NC_019458.2:100402204_100403235_+	1032	339	sense-overlapping	XM_015092244.1	NC_019458.2:100324855_100408233_+	SNX27	101000000	sorting nexin family member 27	GO:0001772,GO:0005654,GO:0005768,GO:0005769,GO:0005829,GO:0006886,GO:0007165,GO:0008333,GO:0016197,GO:0030904,GO:0031901,GO:0032266,GO:0035091,GO:0071203,GO:1990126	immunological synapse|nucleoplasm|endosome|early endosome|cytosol|intracellular protein transport|signal transduction|endosome to lysosome transport|endosomal transport|retromer complex|early endosome membrane|phosphatidylinositol-3-phosphate binding|phosphatidylinositol binding|WASH complex|retrograde transport, endosome to plasma membrane
circRNA_0306|NC_019458.2:100750145_100751262_+	1118	1118	intergenic
circRNA_0307|NC_019458.2:100879545_100879737_-	193	193	exonic	XM_004002510.2	NC_019458.2:100878420_100886402_-	LOC101120969	101000000	trichohyalin	GO:0005509,GO:0031424,GO:0046914	calcium ion binding|keratinization|transition metal ion binding
circRNA_0308|NC_019458.2:100881708_100882004_-	297	297	exonic	XM_004002510.2	NC_019458.2:100878420_100886402_-	LOC101120969	101000000	trichohyalin	GO:0005509,GO:0031424,GO:0046914	calcium ion binding|keratinization|transition metal ion binding
circRNA_0309|NC_019458.2:100881708_100882529_-	822	822	exonic	XM_004002510.2	NC_019458.2:100878420_100886402_-	LOC101120969	101000000	trichohyalin	GO:0005509,GO:0031424,GO:0046914	calcium ion binding|keratinization|transition metal ion binding
circRNA_0310|NC_019458.2:100999338_101001672_-	2335	2335	exonic	XM_012181429.2	NC_019458.2:100998306_101006564_-	LOC105613042	106000000	filaggrin-like
circRNA_0311|NC_019458.2:103132284_103132966_+	683	340	sense-overlapping	XM_015091697.1	NC_019458.2:103107759_103163460_+	IL6R	101000000	interleukin 6 receptor	GO:0004896,GO:0016021	cytokine receptor activity|integral component of membrane	oas01521,oas04060,oas04066,oas04151,oas04630,oas04640,oas04659,oas04932,oas05163,oas05200	EGFR tyrosine kinase inhibitor resistance|Cytokine-cytokine receptor interaction|HIF-1 signaling pathway|PI3K-Akt signaling pathway|Jak-STAT signaling pathway|Hematopoietic cell lineage|Th17 cell differentiation|Non-alcoholic fatty liver disease (NAFLD)|Human cytomegalovirus infection|Pathways in cancer
circRNA_0312|NC_019458.2:104010781_104011249_-	469	354	sense-overlapping	XM_012182906.2	NC_019458.2:103970319_104091569_-	ASH1L	101000000	ash1 (absent	GO:0001501,GO:0002674,GO:0003677,GO:0003682,GO:0005634,GO:0005654,GO:0005694,GO:0005794,GO:0005923,GO:0006323,GO:0006366,GO:0007267,GO:0007338,GO:0009791,GO:0018024,GO:0032635,GO:0042800,GO:0043124,GO:0043409,GO:0045944,GO:0046697,GO:0046872,GO:0046975,GO:0061038,GO:0070062,GO:0097676,GO:0097722,GO:1903699,GO:1903709	skeletal system development|negative regulation of acute inflammatory response|DNA binding|chromatin binding|nucleus|nucleoplasm|chromosome|Golgi apparatus|bicellular tight junction|DNA packaging|transcription from RNA polymerase II promoter|cell-cell signaling|single fertilization|post-embryonic development|histone-lysine N-methyltransferase activity|interleukin-6 production|histone methyltransf…	oas00310	Lysine degradation
circRNA_0313|NC_019458.2:104027453_104089468_-	62016	1122	sense-overlapping	XM_012182906.2	NC_019458.2:103970319_104091569_-	ASH1L	101000000	ash1 (absent	GO:0001501,GO:0002674,GO:0003677,GO:0003682,GO:0005634,GO:0005654,GO:0005694,GO:0005794,GO:0005923,GO:0006323,GO:0006366,GO:0007267,GO:0007338,GO:0009791,GO:0018024,GO:0032635,GO:0042800,GO:0043124,GO:0043409,GO:0045944,GO:0046697,GO:0046872,GO:0046975,GO:0061038,GO:0070062,GO:0097676,GO:0097722,GO:1903699,GO:1903709	skeletal system development|negative regulation of acute inflammatory response|DNA binding|chromatin binding|nucleus|nucleoplasm|chromosome|Golgi apparatus|bicellular tight junction|DNA packaging|transcription from RNA polymerase II promoter|cell-cell signaling|single fertilization|post-embryonic development|histone-lysine N-methyltransferase activity|interleukin-6 production|histone methyltransf…	oas00310	Lysine degradation
circRNA_0314|NC_019458.2:104064292_104073383_-	9092	925	sense-overlapping	XM_012182906.2	NC_019458.2:103970319_104091569_-	ASH1L	101000000	ash1 (absent	GO:0001501,GO:0002674,GO:0003677,GO:0003682,GO:0005634,GO:0005654,GO:0005694,GO:0005794,GO:0005923,GO:0006323,GO:0006366,GO:0007267,GO:0007338,GO:0009791,GO:0018024,GO:0032635,GO:0042800,GO:0043124,GO:0043409,GO:0045944,GO:0046697,GO:0046872,GO:0046975,GO:0061038,GO:0070062,GO:0097676,GO:0097722,GO:1903699,GO:1903709	skeletal system development|negative regulation of acute inflammatory response|DNA binding|chromatin binding|nucleus|nucleoplasm|chromosome|Golgi apparatus|bicellular tight junction|DNA packaging|transcription from RNA polymerase II promoter|cell-cell signaling|single fertilization|post-embryonic development|histone-lysine N-methyltransferase activity|interleukin-6 production|histone methyltransf…	oas00310	Lysine degradation
circRNA_0315|NC_019458.2:104064292_104089468_-	25177	1027	sense-overlapping	XM_012182906.2	NC_019458.2:103970319_104091569_-	ASH1L	101000000	ash1 (absent	GO:0001501,GO:0002674,GO:0003677,GO:0003682,GO:0005634,GO:0005654,GO:0005694,GO:0005794,GO:0005923,GO:0006323,GO:0006366,GO:0007267,GO:0007338,GO:0009791,GO:0018024,GO:0032635,GO:0042800,GO:0043124,GO:0043409,GO:0045944,GO:0046697,GO:0046872,GO:0046975,GO:0061038,GO:0070062,GO:0097676,GO:0097722,GO:1903699,GO:1903709	skeletal system development|negative regulation of acute inflammatory response|DNA binding|chromatin binding|nucleus|nucleoplasm|chromosome|Golgi apparatus|bicellular tight junction|DNA packaging|transcription from RNA polymerase II promoter|cell-cell signaling|single fertilization|post-embryonic development|histone-lysine N-methyltransferase activity|interleukin-6 production|histone methyltransf…	oas00310	Lysine degradation
circRNA_0316|NC_019458.2:104064292_104091635_-	27344	3194	sense-overlapping	XM_015092287.1	NC_019458.2:103970319_104144345_-	ASH1L	101000000	ash1 (absent	GO:0001501,GO:0002674,GO:0003677,GO:0003682,GO:0005634,GO:0005654,GO:0005694,GO:0005794,GO:0005923,GO:0006323,GO:0006366,GO:0007267,GO:0007338,GO:0009791,GO:0018024,GO:0032635,GO:0042800,GO:0043124,GO:0043409,GO:0045944,GO:0046697,GO:0046872,GO:0046975,GO:0061038,GO:0070062,GO:0097676,GO:0097722,GO:1903699,GO:1903709	skeletal system development|negative regulation of acute inflammatory response|DNA binding|chromatin binding|nucleus|nucleoplasm|chromosome|Golgi apparatus|bicellular tight junction|DNA packaging|transcription from RNA polymerase II promoter|cell-cell signaling|single fertilization|post-embryonic development|histone-lysine N-methyltransferase activity|interleukin-6 production|histone methyltransf…	oas00310	Lysine degradation
circRNA_0317|NC_019458.2:104064292_104143185_-	78894	6112	sense-overlapping	XM_015092287.1	NC_019458.2:103970319_104144345_-	ASH1L	101000000	ash1 (absent	GO:0001501,GO:0002674,GO:0003677,GO:0003682,GO:0005634,GO:0005654,GO:0005694,GO:0005794,GO:0005923,GO:0006323,GO:0006366,GO:0007267,GO:0007338,GO:0009791,GO:0018024,GO:0032635,GO:0042800,GO:0043124,GO:0043409,GO:0045944,GO:0046697,GO:0046872,GO:0046975,GO:0061038,GO:0070062,GO:0097676,GO:0097722,GO:1903699,GO:1903709	skeletal system development|negative regulation of acute inflammatory response|DNA binding|chromatin binding|nucleus|nucleoplasm|chromosome|Golgi apparatus|bicellular tight junction|DNA packaging|transcription from RNA polymerase II promoter|cell-cell signaling|single fertilization|post-embryonic development|histone-lysine N-methyltransferase activity|interleukin-6 production|histone methyltransf…	oas00310	Lysine degradation
circRNA_0318|NC_019458.2:104072639_104089468_-	16830	847	sense-overlapping	XM_012182906.2	NC_019458.2:103970319_104091569_-	ASH1L	101000000	ash1 (absent	GO:0001501,GO:0002674,GO:0003677,GO:0003682,GO:0005634,GO:0005654,GO:0005694,GO:0005794,GO:0005923,GO:0006323,GO:0006366,GO:0007267,GO:0007338,GO:0009791,GO:0018024,GO:0032635,GO:0042800,GO:0043124,GO:0043409,GO:0045944,GO:0046697,GO:0046872,GO:0046975,GO:0061038,GO:0070062,GO:0097676,GO:0097722,GO:1903699,GO:1903709	skeletal system development|negative regulation of acute inflammatory response|DNA binding|chromatin binding|nucleus|nucleoplasm|chromosome|Golgi apparatus|bicellular tight junction|DNA packaging|transcription from RNA polymerase II promoter|cell-cell signaling|single fertilization|post-embryonic development|histone-lysine N-methyltransferase activity|interleukin-6 production|histone methyltransf…	oas00310	Lysine degradation
circRNA_0319|NC_019458.2:104142665_104143185_-	521	521	exonic	XM_015092287.1	NC_019458.2:103970319_104144345_-	ASH1L	101000000	ash1 (absent	GO:0001501,GO:0002674,GO:0003677,GO:0003682,GO:0005634,GO:0005654,GO:0005694,GO:0005794,GO:0005923,GO:0006323,GO:0006366,GO:0007267,GO:0007338,GO:0009791,GO:0018024,GO:0032635,GO:0042800,GO:0043124,GO:0043409,GO:0045944,GO:0046697,GO:0046872,GO:0046975,GO:0061038,GO:0070062,GO:0097676,GO:0097722,GO:1903699,GO:1903709	skeletal system development|negative regulation of acute inflammatory response|DNA binding|chromatin binding|nucleus|nucleoplasm|chromosome|Golgi apparatus|bicellular tight junction|DNA packaging|transcription from RNA polymerase II promoter|cell-cell signaling|single fertilization|post-embryonic development|histone-lysine N-methyltransferase activity|interleukin-6 production|histone methyltransf…	oas00310	Lysine degradation
circRNA_0320|NC_019458.2:104335833_104338236_-	2404	1338	sense-overlapping	XM_015092296.1	NC_019458.2:104330481_104361906_-	LOC101107157	101000000	GON-4-like protein
circRNA_0321|NC_019458.2:104335833_104338707_-	2875	1809	sense-overlapping	XM_015092296.1	NC_019458.2:104330481_104361906_-	LOC101107157	101000000	GON-4-like protein
circRNA_0322|NC_019458.2:104345986_104346692_-	707	145	sense-overlapping	XM_015092296.1	NC_019458.2:104330481_104361906_-	LOC101107157	101000000	GON-4-like protein
circRNA_0323|NC_019458.2:107788833_107790872_-	2040	543	sense-overlapping	XM_004002643.3	NC_019458.2:107759765_107843382_-	SPTA1	101000000	spectrin%2C alpha%2C erythrocytic 1	GO:0000165,GO:0002260,GO:0005088,GO:0005200,GO:0005509,GO:0005829,GO:0006779,GO:0006888,GO:0007009,GO:0007015,GO:0007411,GO:0008091,GO:0008360,GO:0014731,GO:0015629,GO:0030097,GO:0030424,GO:0031235,GO:0032092,GO:0032437,GO:0042102,GO:0046982,GO:0051015,GO:0051693	MAPK cascade|lymphocyte homeostasis|Ras guanyl-nucleotide exchange factor activity|structural constituent of cytoskeleton|calcium ion binding|cytosol|porphyrin-containing compound biosynthetic process|ER to Golgi vesicle-mediated transport|plasma membrane organization|actin filament organization|axon guidance|spectrin|regulation of cell shape|spectrin-associated cytoskeleton|actin cytoskeleton|he…	oas04210	Apoptosis
circRNA_0324|NC_019458.2:107790146_107790872_-	727	248	sense-overlapping	XM_004002643.3	NC_019458.2:107759765_107843382_-	SPTA1	101000000	spectrin%2C alpha%2C erythrocytic 1	GO:0000165,GO:0002260,GO:0005088,GO:0005200,GO:0005509,GO:0005829,GO:0006779,GO:0006888,GO:0007009,GO:0007015,GO:0007411,GO:0008091,GO:0008360,GO:0014731,GO:0015629,GO:0030097,GO:0030424,GO:0031235,GO:0032092,GO:0032437,GO:0042102,GO:0046982,GO:0051015,GO:0051693	MAPK cascade|lymphocyte homeostasis|Ras guanyl-nucleotide exchange factor activity|structural constituent of cytoskeleton|calcium ion binding|cytosol|porphyrin-containing compound biosynthetic process|ER to Golgi vesicle-mediated transport|plasma membrane organization|actin filament organization|axon guidance|spectrin|regulation of cell shape|spectrin-associated cytoskeleton|actin cytoskeleton|he…	oas04210	Apoptosis
circRNA_0325|NC_019458.2:109153681_109154374_-	694	439	sense-overlapping	XM_015092327.1	NC_019458.2:109136710_109156264_-	IGSF9	101000000	immunoglobulin superfamily member 9	GO:0005886,GO:0007156,GO:0007399,GO:0016021,GO:0016358,GO:0030054,GO:0030154,GO:0030424,GO:0030425,GO:0050807,GO:0060077,GO:0098632	plasma membrane|homophilic cell adhesion via plasma membrane adhesion molecules|nervous system development|integral component of membrane|dendrite development|cell junction|cell differentiation|axon|dendrite|regulation of synapse organization|inhibitory synapse|cell-cell adhesion mediator activity
circRNA_0326|NC_019458.2:111137110_111138410_+	1301	278	sense-overlapping	XM_012185020.1	NC_019458.2:111078121_111322725_+	ATF6	541606	activating transcription factor 6	GO:0000139,GO:0000976,GO:0000977,GO:0000978,GO:0001077,GO:0001228,GO:0001654,GO:0003700,GO:0003713,GO:0005634,GO:0005635,GO:0005654,GO:0005783,GO:0005789,GO:0005794,GO:0005829,GO:0006357,GO:0006457,GO:0006950,GO:0006990,GO:0007165,GO:0007601,GO:0016020,GO:0030176,GO:0030968,GO:0031625,GO:0035497,GO:0036500,GO:0042802,GO:0043065,GO:0043565,GO:0045944,GO:0046982,GO:1990440	Golgi membrane|transcription regulatory region sequence-specific DNA binding|RNA polymerase II regulatory region sequence-specific DNA binding|RNA polymerase II proximal promoter sequence-specific DNA binding|transcriptional activator activity, RNA polymerase II proximal promoter sequence-specific DNA binding|transcriptional activator activity, RNA polymerase II transcription regulatory region se…	oas04141,oas05010	Protein processing in endoplasmic reticulum|Alzheimer disease
circRNA_0327|NC_019458.2:111317460_111319824_+	2365	2365	exonic	XM_012185020.1	NC_019458.2:111078121_111322725_+	ATF6	541606	activating transcription factor 6	GO:0000139,GO:0000976,GO:0000977,GO:0000978,GO:0001077,GO:0001228,GO:0001654,GO:0003700,GO:0003713,GO:0005634,GO:0005635,GO:0005654,GO:0005783,GO:0005789,GO:0005794,GO:0005829,GO:0006357,GO:0006457,GO:0006950,GO:0006990,GO:0007165,GO:0007601,GO:0016020,GO:0030176,GO:0030968,GO:0031625,GO:0035497,GO:0036500,GO:0042802,GO:0043065,GO:0043565,GO:0045944,GO:0046982,GO:1990440	Golgi membrane|transcription regulatory region sequence-specific DNA binding|RNA polymerase II regulatory region sequence-specific DNA binding|RNA polymerase II proximal promoter sequence-specific DNA binding|transcriptional activator activity, RNA polymerase II proximal promoter sequence-specific DNA binding|transcriptional activator activity, RNA polymerase II transcription regulatory region se…	oas04141,oas05010	Protein processing in endoplasmic reticulum|Alzheimer disease
circRNA_0328|NC_019458.2:111756308_111768698_+	12391	251	sense-overlapping	XM_015092348.1	NC_019458.2:111463784_111820195_+	LOC101108006	101000000	uncharacterized protein C1orf226 homolog	GO:0003062,GO:0005634,GO:0005739,GO:0005829,GO:0005901,GO:0010628,GO:0010750,GO:0030018,GO:0030315,GO:0033017,GO:0042981,GO:0045428,GO:0045429,GO:0048471,GO:0050998,GO:0050999,GO:0051000,GO:0060307,GO:0098901,GO:1901381,GO:1901841,GO:1902261,GO:1902514,GO:1903762,GO:2000170	regulation of heart rate by chemical signal|nucleus|mitochondrion|cytosol|caveola|positive regulation of gene expression|positive regulation of nitric oxide mediated signal transduction|Z disc|T-tubule|sarcoplasmic reticulum membrane|regulation of apoptotic process|regulation of nitric oxide biosynthetic process|positive regulation of nitric oxide biosynthetic process|perinuclear region of cytopl…	oas04713	Circadian entrainment
circRNA_0329|NC_019458.2:112217595_112220728_+	3134	589	sense-overlapping	XM_012185214.1	NC_019458.2:112050879_112258831_+	DDR2	101000000	discoidin domain receptor tyrosine kinase 2	GO:0001503,GO:0003416,GO:0004714,GO:0005518,GO:0005524,GO:0005886,GO:0005887,GO:0005925,GO:0007155,GO:0007165,GO:0010715,GO:0010763,GO:0015629,GO:0016324,GO:0018108,GO:0030198,GO:0030199,GO:0030500,GO:0031214,GO:0035988,GO:0038062,GO:0038063,GO:0045669,GO:0045860,GO:0046777,GO:0048146,GO:0051091,GO:0070062,GO:0090091	ossification|endochondral bone growth|transmembrane receptor protein tyrosine kinase activity|collagen binding|ATP binding|plasma membrane|integral component of plasma membrane|focal adhesion|cell adhesion|signal transduction|regulation of extracellular matrix disassembly|positive regulation of fibroblast migration|actin cytoskeleton|apical plasma membrane|peptidyl-tyrosine phosphorylation|extrac…
circRNA_0330|NC_019458.2:112962760_112977978_+	15219	528	sense-overlapping	XM_012185293.2	NC_019458.2:112958996_112999583_+	NUF2	101000000	NUF2	GO:0000278,GO:0000775,GO:0000777,GO:0005634,GO:0005829,GO:0007059,GO:0007062,GO:0016020,GO:0031262,GO:0051301	mitotic cell cycle|chromosome, centromeric region|condensed chromosome kinetochore|nucleus|cytosol|chromosome segregation|sister chromatid cohesion|membrane|Ndc80 complex|cell division
circRNA_0331|NC_019458.2:114665720_114672186_+	6467	433	sense-overlapping	XM_012185380.2	NC_019458.2:114430822_114730218_+	PBX1	101000000	pre-B-cell leukemia homeobox 1			oas04927,oas04934,oas05202	Cortisol synthesis and secretion|Cushing syndrome|Transcriptional misregulation in cancer
circRNA_0332|NC_019458.2:114693412_114694907_+	1496	203	sense-overlapping	XM_012185380.2	NC_019458.2:114430822_114730218_+	PBX1	101000000	pre-B-cell leukemia homeobox 1			oas04927,oas04934,oas05202	Cortisol synthesis and secretion|Cushing syndrome|Transcriptional misregulation in cancer
circRNA_0333|NC_019458.2:115730579_115734011_-	3433	3433	sense-overlapping	XM_004002723.3	NC_019458.2:115733842_115793239_-	TMCO1	101000000	transmembrane and coiled-coil domains 1	GO:0000139,GO:0005262,GO:0005783,GO:0006983,GO:0030176,GO:0032469,GO:0070588	Golgi membrane|calcium channel activity|endoplasmic reticulum|ER overload response|integral component of endoplasmic reticulum membrane|endoplasmic reticulum calcium ion homeostasis|calcium ion transmembrane transport
circRNA_0334|NC_019458.2:117475127_117477152_+	2026	174	sense-overlapping	XM_012185647.2	NC_019458.2:117376793_117533952_+	POU2F1	101000000	POU class 2 homeobox 1	GO:0003700,GO:0005634,GO:0006351,GO:0043565,GO:0045892	DNA binding transcription factor activity|nucleus|transcription, DNA-templated|sequence-specific DNA binding|negative regulation of transcription, DNA-templated
circRNA_0335|NC_019458.2:118101947_118132265_+	30319	341	sense-overlapping	XM_012185711.2	NC_019458.2:118063691_118246864_+	DCAF6	101000000	DDB1 and CUL4 associated factor 6	GO:0005634,GO:0016567,GO:0080008	nucleus|protein ubiquitination|Cul4-RING E3 ubiquitin ligase complex
circRNA_0336|NC_019458.2:118164291_118167570_+	3280	475	sense-overlapping	XM_012185711.2	NC_019458.2:118063691_118246864_+	DCAF6	101000000	DDB1 and CUL4 associated factor 6	GO:0005634,GO:0016567,GO:0080008	nucleus|protein ubiquitination|Cul4-RING E3 ubiquitin ligase complex
circRNA_0337|NC_019458.2:118164291_118183147_+	18857	4704	sense-overlapping	XM_012185711.2	NC_019458.2:118063691_118246864_+	DCAF6	101000000	DDB1 and CUL4 associated factor 6	GO:0005634,GO:0016567,GO:0080008	nucleus|protein ubiquitination|Cul4-RING E3 ubiquitin ligase complex
circRNA_0338|NC_019458.2:118183023_118207326_+	24304	4401	sense-overlapping	XM_012185711.2	NC_019458.2:118063691_118246864_+	DCAF6	101000000	DDB1 and CUL4 associated factor 6	GO:0005634,GO:0016567,GO:0080008	nucleus|protein ubiquitination|Cul4-RING E3 ubiquitin ligase complex
circRNA_0339|NC_019458.2:118226940_118238334_+	11395	491	sense-overlapping	XM_012185711.2	NC_019458.2:118063691_118246864_+	DCAF6	101000000	DDB1 and CUL4 associated factor 6	GO:0005634,GO:0016567,GO:0080008	nucleus|protein ubiquitination|Cul4-RING E3 ubiquitin ligase complex
circRNA_0340|NC_019458.2:118228960_118229839_+	880	246	sense-overlapping	XM_012185711.2	NC_019458.2:118063691_118246864_+	DCAF6	101000000	DDB1 and CUL4 associated factor 6	GO:0005634,GO:0016567,GO:0080008	nucleus|protein ubiquitination|Cul4-RING E3 ubiquitin ligase complex
circRNA_0341|NC_019458.2:118366953_118379783_+	12831	412	sense-overlapping	XM_004002744.3	NC_019458.2:118358344_118428206_+	TIPRL	101000000	TOR signaling pathway regulator	GO:0000077,GO:0005737,GO:0032515	DNA damage checkpoint|cytoplasm|negative regulation of phosphoprotein phosphatase activity
circRNA_0342|NC_019458.2:119815158_119820344_-	5187	480	sense-overlapping	XM_012186104.2	NC_019458.2:119723788_119897682_-	ITSN1	101000000	intersectin 1	GO:0005085,GO:0005089,GO:0005509,GO:0005829,GO:0005886,GO:0005905,GO:0007186,GO:0007264,GO:0016032,GO:0019209,GO:0030027,GO:0030054,GO:0030139,GO:0032947,GO:0035023,GO:0043005,GO:0043065,GO:0043524,GO:0045202,GO:0048013,GO:0048488,GO:0051056,GO:0051897,GO:0061024,GO:0070064	guanyl-nucleotide exchange factor activity|Rho guanyl-nucleotide exchange factor activity|calcium ion binding|cytosol|plasma membrane|clathrin-coated pit|G-protein coupled receptor signaling pathway|small GTPase mediated signal transduction|viral process|kinase activator activity|lamellipodium|cell junction|endocytic vesicle|protein complex scaffold activity|regulation of Rho protein signal trans…
circRNA_0343|NC_019458.2:119880311_119897057_-	16747	493	sense-overlapping	XM_012186124.2	NC_019458.2:119723788_119897682_-	ITSN1	101000000	intersectin 1	GO:0005085,GO:0005089,GO:0005509,GO:0005829,GO:0005886,GO:0005905,GO:0007186,GO:0007264,GO:0016032,GO:0019209,GO:0030027,GO:0030054,GO:0030139,GO:0032947,GO:0035023,GO:0043005,GO:0043065,GO:0043524,GO:0045202,GO:0048013,GO:0048488,GO:0051056,GO:0051897,GO:0061024,GO:0070064	guanyl-nucleotide exchange factor activity|Rho guanyl-nucleotide exchange factor activity|calcium ion binding|cytosol|plasma membrane|clathrin-coated pit|G-protein coupled receptor signaling pathway|small GTPase mediated signal transduction|viral process|kinase activator activity|lamellipodium|cell junction|endocytic vesicle|protein complex scaffold activity|regulation of Rho protein signal trans…
circRNA_0344|NC_019458.2:119893624_119897057_-	3434	332	sense-overlapping	XM_012186124.2	NC_019458.2:119723788_119897682_-	ITSN1	101000000	intersectin 1	GO:0005085,GO:0005089,GO:0005509,GO:0005829,GO:0005886,GO:0005905,GO:0007186,GO:0007264,GO:0016032,GO:0019209,GO:0030027,GO:0030054,GO:0030139,GO:0032947,GO:0035023,GO:0043005,GO:0043065,GO:0043524,GO:0045202,GO:0048013,GO:0048488,GO:0051056,GO:0051897,GO:0061024,GO:0070064	guanyl-nucleotide exchange factor activity|Rho guanyl-nucleotide exchange factor activity|calcium ion binding|cytosol|plasma membrane|clathrin-coated pit|G-protein coupled receptor signaling pathway|small GTPase mediated signal transduction|viral process|kinase activator activity|lamellipodium|cell junction|endocytic vesicle|protein complex scaffold activity|regulation of Rho protein signal trans…
circRNA_0345|NC_019458.2:120130161_120133728_+	3568	321	sense-overlapping	XM_015092367.1	NC_019458.2:120108328_120150529_+	TMEM50B	101000000	transmembrane protein 50B	GO:0000139,GO:0005783,GO:0005789,GO:0005886,GO:0016021	Golgi membrane|endoplasmic reticulum|endoplasmic reticulum membrane|plasma membrane|integral component of membrane
circRNA_0346|NC_019458.2:120271792_120276292_-	4501	597	sense-overlapping	NM_001009748.1	NC_019458.2:120260136_120289129_-	IFNAR1	443126	interferon (alpha%2C beta and omega) receptor 1	GO:0004905,GO:0005764,GO:0005770,GO:0005887,GO:0019962,GO:0032496,GO:0035457,GO:0060337	type I interferon receptor activity|lysosome|late endosome|integral component of plasma membrane|type I interferon binding|response to lipopolysaccharide|cellular response to interferon-alpha|type I interferon signaling pathway	oas04060,oas04151,oas04217,oas04380,oas04620,oas04621,oas04630,oas04650,oas05160,oas05161,oas05162,oas05164,oas05165,oas05167,oas05168,oas05200	Cytokine-cytokine receptor interaction|PI3K-Akt signaling pathway|Necroptosis|Osteoclast differentiation|Toll-like receptor signaling pathway|NOD-like receptor signaling pathway|Jak-STAT signaling pathway|Natural killer cell mediated cytotoxicity|Hepatitis C|Hepatitis B|Measles|Influenza A|Human papillomavirus infection|Kaposi sarcoma-associated herpesvirus infection|Herpes simplex infection|Path…
circRNA_0347|NC_019458.2:120881886_120899468_+	17583	1862	sense-overlapping	XM_015092372.1	NC_019458.2:120875423_120908752_+	PAXBP1	101000000	PAX3 and PAX7 binding protein 1	GO:0000978,GO:0003700,GO:0005634,GO:0005829,GO:0006351,GO:0007517,GO:0008134,GO:0014842,GO:0031062,GO:0045944,GO:2000288	RNA polymerase II proximal promoter sequence-specific DNA binding|DNA binding transcription factor activity|nucleus|cytosol|transcription, DNA-templated|muscle organ development|transcription factor binding|regulation of skeletal muscle satellite cell proliferation|positive regulation of histone methylation|positive regulation of transcription from RNA polymerase II promoter|positive regulation o…
circRNA_0348|NC_019458.2:120972297_120974891_+	2595	277	sense-overlapping	XM_015092373.1	NC_019458.2:120916918_121011757_+	SYNJ1	101000000	synaptojanin 1	GO:0003723,GO:0004438,GO:0004439,GO:0005829,GO:0006661,GO:0006836,GO:0007612,GO:0012506,GO:0016082,GO:0016191,GO:0030117,GO:0030132,GO:0034595,GO:0034596,GO:0043195,GO:0043647,GO:0043812,GO:0043813,GO:0046488,GO:0046855,GO:0046856,GO:0048471,GO:0048488,GO:0048489,GO:0052629,GO:0052658,GO:0052659,GO:0061024,GO:0097060,GO:0098793,GO:1904980	RNA binding|phosphatidylinositol-3-phosphatase activity|phosphatidylinositol-4,5-bisphosphate 5-phosphatase activity|cytosol|phosphatidylinositol biosynthetic process|neurotransmitter transport|learning|vesicle membrane|synaptic vesicle priming|synaptic vesicle uncoating|membrane coat|clathrin coat of coated pit|phosphatidylinositol phosphate 5-phosphatase activity|phosphatidylinositol phosphate …	oas00562,oas04070	Inositol phosphate metabolism|Phosphatidylinositol signaling system
circRNA_0349|NC_019458.2:120972297_120982034_+	9738	1261	sense-overlapping	XM_015092373.1	NC_019458.2:120916918_121011757_+	SYNJ1	101000000	synaptojanin 1	GO:0003723,GO:0004438,GO:0004439,GO:0005829,GO:0006661,GO:0006836,GO:0007612,GO:0012506,GO:0016082,GO:0016191,GO:0030117,GO:0030132,GO:0034595,GO:0034596,GO:0043195,GO:0043647,GO:0043812,GO:0043813,GO:0046488,GO:0046855,GO:0046856,GO:0048471,GO:0048488,GO:0048489,GO:0052629,GO:0052658,GO:0052659,GO:0061024,GO:0097060,GO:0098793,GO:1904980	RNA binding|phosphatidylinositol-3-phosphatase activity|phosphatidylinositol-4,5-bisphosphate 5-phosphatase activity|cytosol|phosphatidylinositol biosynthetic process|neurotransmitter transport|learning|vesicle membrane|synaptic vesicle priming|synaptic vesicle uncoating|membrane coat|clathrin coat of coated pit|phosphatidylinositol phosphate 5-phosphatase activity|phosphatidylinositol phosphate …	oas00562,oas04070	Inositol phosphate metabolism|Phosphatidylinositol signaling system
circRNA_0350|NC_019458.2:120980862_120982034_+	1173	491	sense-overlapping	XM_015092373.1	NC_019458.2:120916918_121011757_+	SYNJ1	101000000	synaptojanin 1	GO:0003723,GO:0004438,GO:0004439,GO:0005829,GO:0006661,GO:0006836,GO:0007612,GO:0012506,GO:0016082,GO:0016191,GO:0030117,GO:0030132,GO:0034595,GO:0034596,GO:0043195,GO:0043647,GO:0043812,GO:0043813,GO:0046488,GO:0046855,GO:0046856,GO:0048471,GO:0048488,GO:0048489,GO:0052629,GO:0052658,GO:0052659,GO:0061024,GO:0097060,GO:0098793,GO:1904980	RNA binding|phosphatidylinositol-3-phosphatase activity|phosphatidylinositol-4,5-bisphosphate 5-phosphatase activity|cytosol|phosphatidylinositol biosynthetic process|neurotransmitter transport|learning|vesicle membrane|synaptic vesicle priming|synaptic vesicle uncoating|membrane coat|clathrin coat of coated pit|phosphatidylinositol phosphate 5-phosphatase activity|phosphatidylinositol phosphate …	oas00562,oas04070	Inositol phosphate metabolism|Phosphatidylinositol signaling system
circRNA_0351|NC_019458.2:121235619_121236712_+	1094	310	sense-overlapping	XM_015091723.1	NC_019458.2:121199442_121276689_+	URB1	101000000	URB1 ribosome biogenesis 1 homolog (S. cerevisiae)	GO:0001650,GO:0003723,GO:0005730	fibrillar center|RNA binding|nucleolus
circRNA_0352|NC_019458.2:121256042_121256695_+	654	275	sense-overlapping	XM_015091723.1	NC_019458.2:121199442_121276689_+	URB1	101000000	URB1 ribosome biogenesis 1 homolog (S. cerevisiae)	GO:0001650,GO:0003723,GO:0005730	fibrillar center|RNA binding|nucleolus
circRNA_0353|NC_019458.2:122203843_122248298_+	44456	44456	sense-overlapping	XM_015092377.1	NC_019458.2:122247448_122526064_+	TIAM1	101000000	T-cell lymphoma invasion and metastasis 1			oas04014,oas04015,oas04024,oas04062,oas04530,oas04810,oas05205	Ras signaling pathway|Rap1 signaling pathway|cAMP signaling pathway|Chemokine signaling pathway|Tight junction|Regulation of actin cytoskeleton|Proteoglycans in cancer
circRNA_0354|NC_019458.2:122216168_122217028_+	861	861	intergenic
circRNA_0355|NC_019458.2:122354952_122366939_+	11988	1152	sense-overlapping	XM_015092377.1	NC_019458.2:122247448_122526064_+	TIAM1	101000000	T-cell lymphoma invasion and metastasis 1			oas04014,oas04015,oas04024,oas04062,oas04530,oas04810,oas05205	Ras signaling pathway|Rap1 signaling pathway|cAMP signaling pathway|Chemokine signaling pathway|Tight junction|Regulation of actin cytoskeleton|Proteoglycans in cancer
circRNA_0356|NC_019458.2:122365966_122366939_+	974	974	exonic	XM_015092377.1	NC_019458.2:122247448_122526064_+	TIAM1	101000000	T-cell lymphoma invasion and metastasis 1			oas04014,oas04015,oas04024,oas04062,oas04530,oas04810,oas05205	Ras signaling pathway|Rap1 signaling pathway|cAMP signaling pathway|Chemokine signaling pathway|Tight junction|Regulation of actin cytoskeleton|Proteoglycans in cancer
circRNA_0357|NC_019458.2:122384007_122391521_+	7515	603	sense-overlapping	XM_015092377.1	NC_019458.2:122247448_122526064_+	TIAM1	101000000	T-cell lymphoma invasion and metastasis 1			oas04014,oas04015,oas04024,oas04062,oas04530,oas04810,oas05205	Ras signaling pathway|Rap1 signaling pathway|cAMP signaling pathway|Chemokine signaling pathway|Tight junction|Regulation of actin cytoskeleton|Proteoglycans in cancer
circRNA_0358|NC_019458.2:122391349_122410405_+	19057	584	sense-overlapping	XM_015092377.1	NC_019458.2:122247448_122526064_+	TIAM1	101000000	T-cell lymphoma invasion and metastasis 1			oas04014,oas04015,oas04024,oas04062,oas04530,oas04810,oas05205	Ras signaling pathway|Rap1 signaling pathway|cAMP signaling pathway|Chemokine signaling pathway|Tight junction|Regulation of actin cytoskeleton|Proteoglycans in cancer
circRNA_0359|NC_019458.2:122407664_122410405_+	2742	411	sense-overlapping	XM_015092377.1	NC_019458.2:122247448_122526064_+	TIAM1	101000000	T-cell lymphoma invasion and metastasis 1			oas04014,oas04015,oas04024,oas04062,oas04530,oas04810,oas05205	Ras signaling pathway|Rap1 signaling pathway|cAMP signaling pathway|Chemokine signaling pathway|Tight junction|Regulation of actin cytoskeleton|Proteoglycans in cancer
circRNA_0360|NC_019458.2:122407664_122423078_+	15415	804	sense-overlapping	XM_015092377.1	NC_019458.2:122247448_122526064_+	TIAM1	101000000	T-cell lymphoma invasion and metastasis 1			oas04014,oas04015,oas04024,oas04062,oas04530,oas04810,oas05205	Ras signaling pathway|Rap1 signaling pathway|cAMP signaling pathway|Chemokine signaling pathway|Tight junction|Regulation of actin cytoskeleton|Proteoglycans in cancer
circRNA_0361|NC_019458.2:122410220_122417558_+	7339	333	sense-overlapping	XM_015092377.1	NC_019458.2:122247448_122526064_+	TIAM1	101000000	T-cell lymphoma invasion and metastasis 1			oas04014,oas04015,oas04024,oas04062,oas04530,oas04810,oas05205	Ras signaling pathway|Rap1 signaling pathway|cAMP signaling pathway|Chemokine signaling pathway|Tight junction|Regulation of actin cytoskeleton|Proteoglycans in cancer
circRNA_0362|NC_019458.2:122469654_122484232_+	14579	479	sense-overlapping	XM_015092377.1	NC_019458.2:122247448_122526064_+	TIAM1	101000000	T-cell lymphoma invasion and metastasis 1			oas04014,oas04015,oas04024,oas04062,oas04530,oas04810,oas05205	Ras signaling pathway|Rap1 signaling pathway|cAMP signaling pathway|Chemokine signaling pathway|Tight junction|Regulation of actin cytoskeleton|Proteoglycans in cancer
circRNA_0363|NC_019458.2:122482170_122484232_+	2063	375	sense-overlapping	XM_015092377.1	NC_019458.2:122247448_122526064_+	TIAM1	101000000	T-cell lymphoma invasion and metastasis 1			oas04014,oas04015,oas04024,oas04062,oas04530,oas04810,oas05205	Ras signaling pathway|Rap1 signaling pathway|cAMP signaling pathway|Chemokine signaling pathway|Tight junction|Regulation of actin cytoskeleton|Proteoglycans in cancer
circRNA_0364|NC_019458.2:122482170_122490088_+	7919	484	sense-overlapping	XM_015092377.1	NC_019458.2:122247448_122526064_+	TIAM1	101000000	T-cell lymphoma invasion and metastasis 1			oas04014,oas04015,oas04024,oas04062,oas04530,oas04810,oas05205	Ras signaling pathway|Rap1 signaling pathway|cAMP signaling pathway|Chemokine signaling pathway|Tight junction|Regulation of actin cytoskeleton|Proteoglycans in cancer
circRNA_0365|NC_019458.2:122482170_122500143_+	17974	892	sense-overlapping	XM_015092377.1	NC_019458.2:122247448_122526064_+	TIAM1	101000000	T-cell lymphoma invasion and metastasis 1			oas04014,oas04015,oas04024,oas04062,oas04530,oas04810,oas05205	Ras signaling pathway|Rap1 signaling pathway|cAMP signaling pathway|Chemokine signaling pathway|Tight junction|Regulation of actin cytoskeleton|Proteoglycans in cancer
circRNA_0366|NC_019458.2:122482170_122520045_+	37876	1315	sense-overlapping	XM_015092377.1	NC_019458.2:122247448_122526064_+	TIAM1	101000000	T-cell lymphoma invasion and metastasis 1			oas04014,oas04015,oas04024,oas04062,oas04530,oas04810,oas05205	Ras signaling pathway|Rap1 signaling pathway|cAMP signaling pathway|Chemokine signaling pathway|Tight junction|Regulation of actin cytoskeleton|Proteoglycans in cancer
circRNA_0367|NC_019458.2:122489980_122500143_+	10164	517	sense-overlapping	XM_015092377.1	NC_019458.2:122247448_122526064_+	TIAM1	101000000	T-cell lymphoma invasion and metastasis 1			oas04014,oas04015,oas04024,oas04062,oas04530,oas04810,oas05205	Ras signaling pathway|Rap1 signaling pathway|cAMP signaling pathway|Chemokine signaling pathway|Tight junction|Regulation of actin cytoskeleton|Proteoglycans in cancer
circRNA_0368|NC_019458.2:124797774_124799512_-	1739	1739	intergenic
circRNA_0369|NC_019458.2:124818680_124834236_-	15557	2007	sense-overlapping	XM_015091726.1	NC_019458.2:124814931_124834216_-	BACH1	101000000	BTB and CNC homology 1	GO:0000083,GO:0000117,GO:0000122,GO:0000980,GO:0001078,GO:0001205,GO:0001206,GO:0003700,GO:0005634,GO:0005737,GO:0006281,GO:0006355,GO:0016567,GO:0020037,GO:0031463,GO:0061418	regulation of transcription involved in G1/S transition of mitotic cell cycle|regulation of transcription involved in G2/M transition of mitotic cell cycle|negative regulation of transcription from RNA polymerase II promoter|RNA polymerase II distal enhancer sequence-specific DNA binding|transcriptional repressor activity, RNA polymerase II proximal promoter sequence-specific DNA binding|transcri…
circRNA_0370|NC_019458.2:125288962_125294211_-	5250	262	sense-overlapping	XM_004002793.3	NC_019458.2:125277421_125297071_-	N6AMT1	101000000	N-6 adenine-specific DNA methyltransferase 1 (putative)	GO:0003676,GO:0005737,GO:0005829,GO:0006415,GO:0008276,GO:0008757,GO:0030307,GO:0032259,GO:0043234	nucleic acid binding|cytoplasm|cytosol|translational termination|protein methyltransferase activity|S-adenosylmethionine-dependent methyltransferase activity|positive regulation of cell growth|methylation|protein complex
circRNA_0371|NC_019458.2:127460377_127472976_+	12600	301	sense-overlapping	XM_015092381.1	NC_019458.2:127446335_127502805_+	ADAMTS5	101000000	ADAM metallopeptidase with thrombospondin type 1 motif 5	GO:0004222,GO:0005178,GO:0005576,GO:0005578,GO:0005615,GO:0005788,GO:0006508,GO:0008201,GO:0008237,GO:0008270,GO:0022617,GO:0036066,GO:0042742,GO:0044691,GO:0050840	metalloendopeptidase activity|integrin binding|extracellular region|proteinaceous extracellular matrix|extracellular space|endoplasmic reticulum lumen|proteolysis|heparin binding|metallopeptidase activity|zinc ion binding|extracellular matrix disassembly|protein O-linked fucosylation|defense response to bacterium|tooth eruption|extracellular matrix binding
circRNA_0372|NC_019458.2:128269912_128271751_+	1840	1840	intronic	XM_004002799.3	NC_019458.2:128262345_128575986_+	APP	101000000	amyloid beta (A4) precursor protein	GO:0001967,GO:0002265,GO:0003677,GO:0004867,GO:0005102,GO:0005615,GO:0005641,GO:0005737,GO:0005768,GO:0005790,GO:0005794,GO:0005886,GO:0005905,GO:0005911,GO:0006378,GO:0006417,GO:0006468,GO:0006878,GO:0006897,GO:0006979,GO:0007155,GO:0007176,GO:0007219,GO:0007409,GO:0007617,GO:0007626,GO:0008088,GO:0008201,GO:0008203,GO:0008285,GO:0008344,GO:0008542,GO:0009986,GO:0010629,GO:0010800,GO:0010971,GO:…	suckling behavior|astrocyte activation involved in immune response|DNA binding|serine-type endopeptidase inhibitor activity|receptor binding|extracellular space|nuclear envelope lumen|cytoplasm|endosome|smooth endoplasmic reticulum|Golgi apparatus|plasma membrane|clathrin-coated pit|cell-cell junction|mRNA polyadenylation|regulation of translation|protein phosphorylation|cellular copper ion homeo…	oas04726,oas05010	Serotonergic synapse|Alzheimer disease
circRNA_0373|NC_019458.2:128329213_128394927_+	65715	605	sense-overlapping	XM_004002799.3	NC_019458.2:128262345_128575986_+	APP	101000000	amyloid beta (A4) precursor protein	GO:0001967,GO:0002265,GO:0003677,GO:0004867,GO:0005102,GO:0005615,GO:0005641,GO:0005737,GO:0005768,GO:0005790,GO:0005794,GO:0005886,GO:0005905,GO:0005911,GO:0006378,GO:0006417,GO:0006468,GO:0006878,GO:0006897,GO:0006979,GO:0007155,GO:0007176,GO:0007219,GO:0007409,GO:0007617,GO:0007626,GO:0008088,GO:0008201,GO:0008203,GO:0008285,GO:0008344,GO:0008542,GO:0009986,GO:0010629,GO:0010800,GO:0010971,GO:…	suckling behavior|astrocyte activation involved in immune response|DNA binding|serine-type endopeptidase inhibitor activity|receptor binding|extracellular space|nuclear envelope lumen|cytoplasm|endosome|smooth endoplasmic reticulum|Golgi apparatus|plasma membrane|clathrin-coated pit|cell-cell junction|mRNA polyadenylation|regulation of translation|protein phosphorylation|cellular copper ion homeo…	oas04726,oas05010	Serotonergic synapse|Alzheimer disease
circRNA_0374|NC_019458.2:128358667_128394927_+	36261	437	sense-overlapping	XM_004002799.3	NC_019458.2:128262345_128575986_+	APP	101000000	amyloid beta (A4) precursor protein	GO:0001967,GO:0002265,GO:0003677,GO:0004867,GO:0005102,GO:0005615,GO:0005641,GO:0005737,GO:0005768,GO:0005790,GO:0005794,GO:0005886,GO:0005905,GO:0005911,GO:0006378,GO:0006417,GO:0006468,GO:0006878,GO:0006897,GO:0006979,GO:0007155,GO:0007176,GO:0007219,GO:0007409,GO:0007617,GO:0007626,GO:0008088,GO:0008201,GO:0008203,GO:0008285,GO:0008344,GO:0008542,GO:0009986,GO:0010629,GO:0010800,GO:0010971,GO:…	suckling behavior|astrocyte activation involved in immune response|DNA binding|serine-type endopeptidase inhibitor activity|receptor binding|extracellular space|nuclear envelope lumen|cytoplasm|endosome|smooth endoplasmic reticulum|Golgi apparatus|plasma membrane|clathrin-coated pit|cell-cell junction|mRNA polyadenylation|regulation of translation|protein phosphorylation|cellular copper ion homeo…	oas04726,oas05010	Serotonergic synapse|Alzheimer disease
circRNA_0375|NC_019458.2:128392226_128394927_+	2702	307	sense-overlapping	XM_004002799.3	NC_019458.2:128262345_128575986_+	APP	101000000	amyloid beta (A4) precursor protein	GO:0001967,GO:0002265,GO:0003677,GO:0004867,GO:0005102,GO:0005615,GO:0005641,GO:0005737,GO:0005768,GO:0005790,GO:0005794,GO:0005886,GO:0005905,GO:0005911,GO:0006378,GO:0006417,GO:0006468,GO:0006878,GO:0006897,GO:0006979,GO:0007155,GO:0007176,GO:0007219,GO:0007409,GO:0007617,GO:0007626,GO:0008088,GO:0008201,GO:0008203,GO:0008285,GO:0008344,GO:0008542,GO:0009986,GO:0010629,GO:0010800,GO:0010971,GO:…	suckling behavior|astrocyte activation involved in immune response|DNA binding|serine-type endopeptidase inhibitor activity|receptor binding|extracellular space|nuclear envelope lumen|cytoplasm|endosome|smooth endoplasmic reticulum|Golgi apparatus|plasma membrane|clathrin-coated pit|cell-cell junction|mRNA polyadenylation|regulation of translation|protein phosphorylation|cellular copper ion homeo…	oas04726,oas05010	Serotonergic synapse|Alzheimer disease
circRNA_0376|NC_019458.2:128392226_128470007_+	77782	869	sense-overlapping	XM_004002800.3	NC_019458.2:128262345_128575986_+	APP	101000000	amyloid beta (A4) precursor protein	GO:0001967,GO:0002265,GO:0003677,GO:0004867,GO:0005102,GO:0005615,GO:0005641,GO:0005737,GO:0005768,GO:0005790,GO:0005794,GO:0005886,GO:0005905,GO:0005911,GO:0006378,GO:0006417,GO:0006468,GO:0006878,GO:0006897,GO:0006979,GO:0007155,GO:0007176,GO:0007219,GO:0007409,GO:0007617,GO:0007626,GO:0008088,GO:0008201,GO:0008203,GO:0008285,GO:0008344,GO:0008542,GO:0009986,GO:0010629,GO:0010800,GO:0010971,GO:…	suckling behavior|astrocyte activation involved in immune response|DNA binding|serine-type endopeptidase inhibitor activity|receptor binding|extracellular space|nuclear envelope lumen|cytoplasm|endosome|smooth endoplasmic reticulum|Golgi apparatus|plasma membrane|clathrin-coated pit|cell-cell junction|mRNA polyadenylation|regulation of translation|protein phosphorylation|cellular copper ion homeo…	oas04726,oas05010	Serotonergic synapse|Alzheimer disease
circRNA_0377|NC_019458.2:128435778_128479915_+	44138	796	sense-overlapping	XM_004002800.3	NC_019458.2:128262345_128575986_+	APP	101000000	amyloid beta (A4) precursor protein	GO:0001967,GO:0002265,GO:0003677,GO:0004867,GO:0005102,GO:0005615,GO:0005641,GO:0005737,GO:0005768,GO:0005790,GO:0005794,GO:0005886,GO:0005905,GO:0005911,GO:0006378,GO:0006417,GO:0006468,GO:0006878,GO:0006897,GO:0006979,GO:0007155,GO:0007176,GO:0007219,GO:0007409,GO:0007617,GO:0007626,GO:0008088,GO:0008201,GO:0008203,GO:0008285,GO:0008344,GO:0008542,GO:0009986,GO:0010629,GO:0010800,GO:0010971,GO:…	suckling behavior|astrocyte activation involved in immune response|DNA binding|serine-type endopeptidase inhibitor activity|receptor binding|extracellular space|nuclear envelope lumen|cytoplasm|endosome|smooth endoplasmic reticulum|Golgi apparatus|plasma membrane|clathrin-coated pit|cell-cell junction|mRNA polyadenylation|regulation of translation|protein phosphorylation|cellular copper ion homeo…	oas04726,oas05010	Serotonergic synapse|Alzheimer disease
circRNA_0378|NC_019458.2:128453850_128479915_+	26066	593	sense-overlapping	XM_004002800.3	NC_019458.2:128262345_128575986_+	APP	101000000	amyloid beta (A4) precursor protein	GO:0001967,GO:0002265,GO:0003677,GO:0004867,GO:0005102,GO:0005615,GO:0005641,GO:0005737,GO:0005768,GO:0005790,GO:0005794,GO:0005886,GO:0005905,GO:0005911,GO:0006378,GO:0006417,GO:0006468,GO:0006878,GO:0006897,GO:0006979,GO:0007155,GO:0007176,GO:0007219,GO:0007409,GO:0007617,GO:0007626,GO:0008088,GO:0008201,GO:0008203,GO:0008285,GO:0008344,GO:0008542,GO:0009986,GO:0010629,GO:0010800,GO:0010971,GO:…	suckling behavior|astrocyte activation involved in immune response|DNA binding|serine-type endopeptidase inhibitor activity|receptor binding|extracellular space|nuclear envelope lumen|cytoplasm|endosome|smooth endoplasmic reticulum|Golgi apparatus|plasma membrane|clathrin-coated pit|cell-cell junction|mRNA polyadenylation|regulation of translation|protein phosphorylation|cellular copper ion homeo…	oas04726,oas05010	Serotonergic synapse|Alzheimer disease
circRNA_0379|NC_019458.2:128453850_128506882_+	53033	822	sense-overlapping	XM_004002800.3	NC_019458.2:128262345_128575986_+	APP	101000000	amyloid beta (A4) precursor protein	GO:0001967,GO:0002265,GO:0003677,GO:0004867,GO:0005102,GO:0005615,GO:0005641,GO:0005737,GO:0005768,GO:0005790,GO:0005794,GO:0005886,GO:0005905,GO:0005911,GO:0006378,GO:0006417,GO:0006468,GO:0006878,GO:0006897,GO:0006979,GO:0007155,GO:0007176,GO:0007219,GO:0007409,GO:0007617,GO:0007626,GO:0008088,GO:0008201,GO:0008203,GO:0008285,GO:0008344,GO:0008542,GO:0009986,GO:0010629,GO:0010800,GO:0010971,GO:…	suckling behavior|astrocyte activation involved in immune response|DNA binding|serine-type endopeptidase inhibitor activity|receptor binding|extracellular space|nuclear envelope lumen|cytoplasm|endosome|smooth endoplasmic reticulum|Golgi apparatus|plasma membrane|clathrin-coated pit|cell-cell junction|mRNA polyadenylation|regulation of translation|protein phosphorylation|cellular copper ion homeo…	oas04726,oas05010	Serotonergic synapse|Alzheimer disease
circRNA_0380|NC_019458.2:128456700_128479915_+	23216	425	sense-overlapping	XM_004002800.3	NC_019458.2:128262345_128575986_+	APP	101000000	amyloid beta (A4) precursor protein	GO:0001967,GO:0002265,GO:0003677,GO:0004867,GO:0005102,GO:0005615,GO:0005641,GO:0005737,GO:0005768,GO:0005790,GO:0005794,GO:0005886,GO:0005905,GO:0005911,GO:0006378,GO:0006417,GO:0006468,GO:0006878,GO:0006897,GO:0006979,GO:0007155,GO:0007176,GO:0007219,GO:0007409,GO:0007617,GO:0007626,GO:0008088,GO:0008201,GO:0008203,GO:0008285,GO:0008344,GO:0008542,GO:0009986,GO:0010629,GO:0010800,GO:0010971,GO:…	suckling behavior|astrocyte activation involved in immune response|DNA binding|serine-type endopeptidase inhibitor activity|receptor binding|extracellular space|nuclear envelope lumen|cytoplasm|endosome|smooth endoplasmic reticulum|Golgi apparatus|plasma membrane|clathrin-coated pit|cell-cell junction|mRNA polyadenylation|regulation of translation|protein phosphorylation|cellular copper ion homeo…	oas04726,oas05010	Serotonergic synapse|Alzheimer disease
circRNA_0381|NC_019458.2:128456700_128506882_+	50183	654	sense-overlapping	XM_004002800.3	NC_019458.2:128262345_128575986_+	APP	101000000	amyloid beta (A4) precursor protein	GO:0001967,GO:0002265,GO:0003677,GO:0004867,GO:0005102,GO:0005615,GO:0005641,GO:0005737,GO:0005768,GO:0005790,GO:0005794,GO:0005886,GO:0005905,GO:0005911,GO:0006378,GO:0006417,GO:0006468,GO:0006878,GO:0006897,GO:0006979,GO:0007155,GO:0007176,GO:0007219,GO:0007409,GO:0007617,GO:0007626,GO:0008088,GO:0008201,GO:0008203,GO:0008285,GO:0008344,GO:0008542,GO:0009986,GO:0010629,GO:0010800,GO:0010971,GO:…	suckling behavior|astrocyte activation involved in immune response|DNA binding|serine-type endopeptidase inhibitor activity|receptor binding|extracellular space|nuclear envelope lumen|cytoplasm|endosome|smooth endoplasmic reticulum|Golgi apparatus|plasma membrane|clathrin-coated pit|cell-cell junction|mRNA polyadenylation|regulation of translation|protein phosphorylation|cellular copper ion homeo…	oas04726,oas05010	Serotonergic synapse|Alzheimer disease
circRNA_0382|NC_019458.2:128469874_128479915_+	10042	368	sense-overlapping	XM_004002799.3	NC_019458.2:128262345_128575986_+	APP	101000000	amyloid beta (A4) precursor protein	GO:0001967,GO:0002265,GO:0003677,GO:0004867,GO:0005102,GO:0005615,GO:0005641,GO:0005737,GO:0005768,GO:0005790,GO:0005794,GO:0005886,GO:0005905,GO:0005911,GO:0006378,GO:0006417,GO:0006468,GO:0006878,GO:0006897,GO:0006979,GO:0007155,GO:0007176,GO:0007219,GO:0007409,GO:0007617,GO:0007626,GO:0008088,GO:0008201,GO:0008203,GO:0008285,GO:0008344,GO:0008542,GO:0009986,GO:0010629,GO:0010800,GO:0010971,GO:…	suckling behavior|astrocyte activation involved in immune response|DNA binding|serine-type endopeptidase inhibitor activity|receptor binding|extracellular space|nuclear envelope lumen|cytoplasm|endosome|smooth endoplasmic reticulum|Golgi apparatus|plasma membrane|clathrin-coated pit|cell-cell junction|mRNA polyadenylation|regulation of translation|protein phosphorylation|cellular copper ion homeo…	oas04726,oas05010	Serotonergic synapse|Alzheimer disease
circRNA_0383|NC_019458.2:128469874_128506882_+	37009	597	sense-overlapping	XM_004002799.3	NC_019458.2:128262345_128575986_+	APP	101000000	amyloid beta (A4) precursor protein	GO:0001967,GO:0002265,GO:0003677,GO:0004867,GO:0005102,GO:0005615,GO:0005641,GO:0005737,GO:0005768,GO:0005790,GO:0005794,GO:0005886,GO:0005905,GO:0005911,GO:0006378,GO:0006417,GO:0006468,GO:0006878,GO:0006897,GO:0006979,GO:0007155,GO:0007176,GO:0007219,GO:0007409,GO:0007617,GO:0007626,GO:0008088,GO:0008201,GO:0008203,GO:0008285,GO:0008344,GO:0008542,GO:0009986,GO:0010629,GO:0010800,GO:0010971,GO:…	suckling behavior|astrocyte activation involved in immune response|DNA binding|serine-type endopeptidase inhibitor activity|receptor binding|extracellular space|nuclear envelope lumen|cytoplasm|endosome|smooth endoplasmic reticulum|Golgi apparatus|plasma membrane|clathrin-coated pit|cell-cell junction|mRNA polyadenylation|regulation of translation|protein phosphorylation|cellular copper ion homeo…	oas04726,oas05010	Serotonergic synapse|Alzheimer disease
circRNA_0384|NC_019458.2:128478290_128479915_+	1626	234	sense-overlapping	XM_004002799.3	NC_019458.2:128262345_128575986_+	APP	101000000	amyloid beta (A4) precursor protein	GO:0001967,GO:0002265,GO:0003677,GO:0004867,GO:0005102,GO:0005615,GO:0005641,GO:0005737,GO:0005768,GO:0005790,GO:0005794,GO:0005886,GO:0005905,GO:0005911,GO:0006378,GO:0006417,GO:0006468,GO:0006878,GO:0006897,GO:0006979,GO:0007155,GO:0007176,GO:0007219,GO:0007409,GO:0007617,GO:0007626,GO:0008088,GO:0008201,GO:0008203,GO:0008285,GO:0008344,GO:0008542,GO:0009986,GO:0010629,GO:0010800,GO:0010971,GO:…	suckling behavior|astrocyte activation involved in immune response|DNA binding|serine-type endopeptidase inhibitor activity|receptor binding|extracellular space|nuclear envelope lumen|cytoplasm|endosome|smooth endoplasmic reticulum|Golgi apparatus|plasma membrane|clathrin-coated pit|cell-cell junction|mRNA polyadenylation|regulation of translation|protein phosphorylation|cellular copper ion homeo…	oas04726,oas05010	Serotonergic synapse|Alzheimer disease
circRNA_0385|NC_019458.2:128502833_128506882_+	4050	229	sense-overlapping	XM_004002799.3	NC_019458.2:128262345_128575986_+	APP	101000000	amyloid beta (A4) precursor protein	GO:0001967,GO:0002265,GO:0003677,GO:0004867,GO:0005102,GO:0005615,GO:0005641,GO:0005737,GO:0005768,GO:0005790,GO:0005794,GO:0005886,GO:0005905,GO:0005911,GO:0006378,GO:0006417,GO:0006468,GO:0006878,GO:0006897,GO:0006979,GO:0007155,GO:0007176,GO:0007219,GO:0007409,GO:0007617,GO:0007626,GO:0008088,GO:0008201,GO:0008203,GO:0008285,GO:0008344,GO:0008542,GO:0009986,GO:0010629,GO:0010800,GO:0010971,GO:…	suckling behavior|astrocyte activation involved in immune response|DNA binding|serine-type endopeptidase inhibitor activity|receptor binding|extracellular space|nuclear envelope lumen|cytoplasm|endosome|smooth endoplasmic reticulum|Golgi apparatus|plasma membrane|clathrin-coated pit|cell-cell junction|mRNA polyadenylation|regulation of translation|protein phosphorylation|cellular copper ion homeo…	oas04726,oas05010	Serotonergic synapse|Alzheimer disease
circRNA_0386|NC_019458.2:128552700_128562813_+	10114	302	sense-overlapping	XM_004002799.3	NC_019458.2:128262345_128575986_+	APP	101000000	amyloid beta (A4) precursor protein	GO:0001967,GO:0002265,GO:0003677,GO:0004867,GO:0005102,GO:0005615,GO:0005641,GO:0005737,GO:0005768,GO:0005790,GO:0005794,GO:0005886,GO:0005905,GO:0005911,GO:0006378,GO:0006417,GO:0006468,GO:0006878,GO:0006897,GO:0006979,GO:0007155,GO:0007176,GO:0007219,GO:0007409,GO:0007617,GO:0007626,GO:0008088,GO:0008201,GO:0008203,GO:0008285,GO:0008344,GO:0008542,GO:0009986,GO:0010629,GO:0010800,GO:0010971,GO:…	suckling behavior|astrocyte activation involved in immune response|DNA binding|serine-type endopeptidase inhibitor activity|receptor binding|extracellular space|nuclear envelope lumen|cytoplasm|endosome|smooth endoplasmic reticulum|Golgi apparatus|plasma membrane|clathrin-coated pit|cell-cell junction|mRNA polyadenylation|regulation of translation|protein phosphorylation|cellular copper ion homeo…	oas04726,oas05010	Serotonergic synapse|Alzheimer disease
circRNA_0387|NC_019458.2:128559227_128562813_+	3587	248	sense-overlapping	XM_004002799.3	NC_019458.2:128262345_128575986_+	APP	101000000	amyloid beta (A4) precursor protein	GO:0001967,GO:0002265,GO:0003677,GO:0004867,GO:0005102,GO:0005615,GO:0005641,GO:0005737,GO:0005768,GO:0005790,GO:0005794,GO:0005886,GO:0005905,GO:0005911,GO:0006378,GO:0006417,GO:0006468,GO:0006878,GO:0006897,GO:0006979,GO:0007155,GO:0007176,GO:0007219,GO:0007409,GO:0007617,GO:0007626,GO:0008088,GO:0008201,GO:0008203,GO:0008285,GO:0008344,GO:0008542,GO:0009986,GO:0010629,GO:0010800,GO:0010971,GO:…	suckling behavior|astrocyte activation involved in immune response|DNA binding|serine-type endopeptidase inhibitor activity|receptor binding|extracellular space|nuclear envelope lumen|cytoplasm|endosome|smooth endoplasmic reticulum|Golgi apparatus|plasma membrane|clathrin-coated pit|cell-cell junction|mRNA polyadenylation|regulation of translation|protein phosphorylation|cellular copper ion homeo…	oas04726,oas05010	Serotonergic synapse|Alzheimer disease
circRNA_0388|NC_019458.2:128705780_128710178_-	4399	526	sense-overlapping	XM_015092385.1	NC_019458.2:128686203_128726268_-	GABPA	443478	GA binding protein transcription factor alpha subunit	GO:0000122,GO:0000790,GO:0000978,GO:0001077,GO:0001228,GO:0001701,GO:0003677,GO:0003682,GO:0003700,GO:0003713,GO:0005634,GO:0005654,GO:0006366,GO:0007005,GO:0010628,GO:0030154,GO:0033613,GO:0044212,GO:0045653,GO:0045944,GO:0046982,GO:1903351	negative regulation of transcription from RNA polymerase II promoter|nuclear chromatin|RNA polymerase II proximal promoter sequence-specific DNA binding|transcriptional activator activity, RNA polymerase II proximal promoter sequence-specific DNA binding|transcriptional activator activity, RNA polymerase II transcription regulatory region sequence-specific DNA binding|in utero embryonic developme…
circRNA_0389|NC_019458.2:128753396_128759020_-	5625	411	sense-overlapping	XM_015091727.1	NC_019458.2:128742803_128824157_-	JAM2	101000000	junctional adhesion molecule 2	GO:0005886,GO:0005887,GO:0005923,GO:0007162,GO:0030198,GO:0046982,GO:0050900,GO:0098609	plasma membrane|integral component of plasma membrane|bicellular tight junction|negative regulation of cell adhesion|extracellular matrix organization|protein heterodimerization activity|leukocyte migration|cell-cell adhesion	oas04514,oas04530,oas04670	Cell adhesion molecules (CAMs)|Tight junction|Leukocyte transendothelial migration
circRNA_0390|NC_019458.2:128753396_128765246_-	11851	672	sense-overlapping	XM_015091727.1	NC_019458.2:128742803_128824157_-	JAM2	101000000	junctional adhesion molecule 2	GO:0005886,GO:0005887,GO:0005923,GO:0007162,GO:0030198,GO:0046982,GO:0050900,GO:0098609	plasma membrane|integral component of plasma membrane|bicellular tight junction|negative regulation of cell adhesion|extracellular matrix organization|protein heterodimerization activity|leukocyte migration|cell-cell adhesion	oas04514,oas04530,oas04670	Cell adhesion molecules (CAMs)|Tight junction|Leukocyte transendothelial migration
circRNA_0391|NC_019458.2:139401039_139408359_-	7321	338	sense-overlapping	XM_012187303.1	NC_019458.2:139385805_139552373_-	USP25	101000000	ubiquitin specific peptidase 25	GO:0004843,GO:0005634,GO:0005783,GO:0005829,GO:0006464,GO:0006508,GO:0006511,GO:0008233,GO:0016579,GO:0031625,GO:0036459,GO:0043130,GO:0051117,GO:0070536,GO:0071108,GO:1904293,GO:1904455	thiol-dependent ubiquitin-specific protease activity|nucleus|endoplasmic reticulum|cytosol|cellular protein modification process|proteolysis|ubiquitin-dependent protein catabolic process|peptidase activity|protein deubiquitination|ubiquitin protein ligase binding|thiol-dependent ubiquitinyl hydrolase activity|ubiquitin binding|ATPase binding|protein K63-linked deubiquitination|protein K48-linked …	oas04657	IL-17 signaling pathway
circRNA_0392|NC_019458.2:139460263_139492164_-	31902	688	sense-overlapping	XM_012187303.1	NC_019458.2:139385805_139552373_-	USP25	101000000	ubiquitin specific peptidase 25	GO:0004843,GO:0005634,GO:0005783,GO:0005829,GO:0006464,GO:0006508,GO:0006511,GO:0008233,GO:0016579,GO:0031625,GO:0036459,GO:0043130,GO:0051117,GO:0070536,GO:0071108,GO:1904293,GO:1904455	thiol-dependent ubiquitin-specific protease activity|nucleus|endoplasmic reticulum|cytosol|cellular protein modification process|proteolysis|ubiquitin-dependent protein catabolic process|peptidase activity|protein deubiquitination|ubiquitin protein ligase binding|thiol-dependent ubiquitinyl hydrolase activity|ubiquitin binding|ATPase binding|protein K63-linked deubiquitination|protein K48-linked …	oas04657	IL-17 signaling pathway
circRNA_0393|NC_019458.2:139460263_139507615_-	47353	860	sense-overlapping	XM_012187303.1	NC_019458.2:139385805_139552373_-	USP25	101000000	ubiquitin specific peptidase 25	GO:0004843,GO:0005634,GO:0005783,GO:0005829,GO:0006464,GO:0006508,GO:0006511,GO:0008233,GO:0016579,GO:0031625,GO:0036459,GO:0043130,GO:0051117,GO:0070536,GO:0071108,GO:1904293,GO:1904455	thiol-dependent ubiquitin-specific protease activity|nucleus|endoplasmic reticulum|cytosol|cellular protein modification process|proteolysis|ubiquitin-dependent protein catabolic process|peptidase activity|protein deubiquitination|ubiquitin protein ligase binding|thiol-dependent ubiquitinyl hydrolase activity|ubiquitin binding|ATPase binding|protein K63-linked deubiquitination|protein K48-linked …	oas04657	IL-17 signaling pathway
circRNA_0394|NC_019458.2:139460263_139507628_-	47366	873	sense-overlapping	XM_012187303.1	NC_019458.2:139385805_139552373_-	USP25	101000000	ubiquitin specific peptidase 25	GO:0004843,GO:0005634,GO:0005783,GO:0005829,GO:0006464,GO:0006508,GO:0006511,GO:0008233,GO:0016579,GO:0031625,GO:0036459,GO:0043130,GO:0051117,GO:0070536,GO:0071108,GO:1904293,GO:1904455	thiol-dependent ubiquitin-specific protease activity|nucleus|endoplasmic reticulum|cytosol|cellular protein modification process|proteolysis|ubiquitin-dependent protein catabolic process|peptidase activity|protein deubiquitination|ubiquitin protein ligase binding|thiol-dependent ubiquitinyl hydrolase activity|ubiquitin binding|ATPase binding|protein K63-linked deubiquitination|protein K48-linked …	oas04657	IL-17 signaling pathway
circRNA_0395|NC_019458.2:139460263_139517997_-	57735	944	sense-overlapping	XM_012187303.1	NC_019458.2:139385805_139552373_-	USP25	101000000	ubiquitin specific peptidase 25	GO:0004843,GO:0005634,GO:0005783,GO:0005829,GO:0006464,GO:0006508,GO:0006511,GO:0008233,GO:0016579,GO:0031625,GO:0036459,GO:0043130,GO:0051117,GO:0070536,GO:0071108,GO:1904293,GO:1904455	thiol-dependent ubiquitin-specific protease activity|nucleus|endoplasmic reticulum|cytosol|cellular protein modification process|proteolysis|ubiquitin-dependent protein catabolic process|peptidase activity|protein deubiquitination|ubiquitin protein ligase binding|thiol-dependent ubiquitinyl hydrolase activity|ubiquitin binding|ATPase binding|protein K63-linked deubiquitination|protein K48-linked …	oas04657	IL-17 signaling pathway
circRNA_0396|NC_019458.2:139506695_139506838_-	144	144	intronic	XM_012187303.1	NC_019458.2:139385805_139552373_-	USP25	101000000	ubiquitin specific peptidase 25	GO:0004843,GO:0005634,GO:0005783,GO:0005829,GO:0006464,GO:0006508,GO:0006511,GO:0008233,GO:0016579,GO:0031625,GO:0036459,GO:0043130,GO:0051117,GO:0070536,GO:0071108,GO:1904293,GO:1904455	thiol-dependent ubiquitin-specific protease activity|nucleus|endoplasmic reticulum|cytosol|cellular protein modification process|proteolysis|ubiquitin-dependent protein catabolic process|peptidase activity|protein deubiquitination|ubiquitin protein ligase binding|thiol-dependent ubiquitinyl hydrolase activity|ubiquitin binding|ATPase binding|protein K63-linked deubiquitination|protein K48-linked …	oas04657	IL-17 signaling pathway
circRNA_0397|NC_019458.2:139507492_139526683_-	19192	431	sense-overlapping	XM_012187303.1	NC_019458.2:139385805_139552373_-	USP25	101000000	ubiquitin specific peptidase 25	GO:0004843,GO:0005634,GO:0005783,GO:0005829,GO:0006464,GO:0006508,GO:0006511,GO:0008233,GO:0016579,GO:0031625,GO:0036459,GO:0043130,GO:0051117,GO:0070536,GO:0071108,GO:1904293,GO:1904455	thiol-dependent ubiquitin-specific protease activity|nucleus|endoplasmic reticulum|cytosol|cellular protein modification process|proteolysis|ubiquitin-dependent protein catabolic process|peptidase activity|protein deubiquitination|ubiquitin protein ligase binding|thiol-dependent ubiquitinyl hydrolase activity|ubiquitin binding|ATPase binding|protein K63-linked deubiquitination|protein K48-linked …	oas04657	IL-17 signaling pathway
circRNA_0398|NC_019458.2:139517914_139526683_-	8770	307	sense-overlapping	XM_012187303.1	NC_019458.2:139385805_139552373_-	USP25	101000000	ubiquitin specific peptidase 25	GO:0004843,GO:0005634,GO:0005783,GO:0005829,GO:0006464,GO:0006508,GO:0006511,GO:0008233,GO:0016579,GO:0031625,GO:0036459,GO:0043130,GO:0051117,GO:0070536,GO:0071108,GO:1904293,GO:1904455	thiol-dependent ubiquitin-specific protease activity|nucleus|endoplasmic reticulum|cytosol|cellular protein modification process|proteolysis|ubiquitin-dependent protein catabolic process|peptidase activity|protein deubiquitination|ubiquitin protein ligase binding|thiol-dependent ubiquitinyl hydrolase activity|ubiquitin binding|ATPase binding|protein K63-linked deubiquitination|protein K48-linked …	oas04657	IL-17 signaling pathway
circRNA_0399|NC_019458.2:140343547_140370701_+	27155	303	sense-overlapping	XM_012187412.1	NC_019458.2:140323811_140424148_+	NRIP1	101000000	nuclear receptor interacting protein 1
circRNA_0400|NC_019458.2:143239469_143251056_+	11588	479	sense-overlapping	XM_012187741.2	NC_019458.2:141848156_143332463_+	ROBO2	100000000	roundabout guidance receptor 2	GO:0001656,GO:0001657,GO:0005886,GO:0007156,GO:0007411,GO:0007420,GO:0009986,GO:0016021,GO:0016199,GO:0021891,GO:0030673,GO:0031290,GO:0035385,GO:0042802,GO:0050772,GO:0050925	metanephros development|ureteric bud development|plasma membrane|homophilic cell adhesion via plasma membrane adhesion molecules|axon guidance|brain development|cell surface|integral component of membrane|axon midline choice point recognition|olfactory bulb interneuron development|axolemma|retinal ganglion cell axon guidance|Roundabout signaling pathway|identical protein binding|positive regulati…	oas04360	Axon guidance
circRNA_0401|NC_019458.2:144551963_144555715_-	3753	388	sense-overlapping	XM_012187884.1	NC_019458.2:144440605_144892206_-	ROBO1	100000000	roundabout guidance receptor 1			oas04360	Axon guidance
circRNA_0402|NC_019458.2:144551963_144582498_-	30536	546	sense-overlapping	XM_012187884.1	NC_019458.2:144440605_144892206_-	ROBO1	100000000	roundabout guidance receptor 1			oas04360	Axon guidance
circRNA_0403|NC_019458.2:144801295_144801621_-	327	327	exonic	XM_012187884.1	NC_019458.2:144440605_144892206_-	ROBO1	100000000	roundabout guidance receptor 1			oas04360	Axon guidance
circRNA_0404|NC_019458.2:147563848_147640140_-	76293	1189	sense-overlapping	XM_004002835.3	NC_019458.2:147485504_147792198_-	GBE1	101000000	glucan (1%2C4-alpha-)%2C branching enzyme 1	GO:0003844,GO:0004553,GO:0005978,GO:0043169,GO:0102752	1,4-alpha-glucan branching enzyme activity|hydrolase activity, hydrolyzing O-glycosyl compounds|glycogen biosynthetic process|cation binding|1,4-alpha-glucan branching enzyme activity (using a glucosylated glycogenin as primer for glycogen synthesis)	oas00500	Starch and sucrose metabolism
circRNA_0405|NC_019458.2:147630897_147640140_-	9244	563	sense-overlapping	XM_004002835.3	NC_019458.2:147485504_147792198_-	GBE1	101000000	glucan (1%2C4-alpha-)%2C branching enzyme 1	GO:0003844,GO:0004553,GO:0005978,GO:0043169,GO:0102752	1,4-alpha-glucan branching enzyme activity|hydrolase activity, hydrolyzing O-glycosyl compounds|glycogen biosynthetic process|cation binding|1,4-alpha-glucan branching enzyme activity (using a glucosylated glycogenin as primer for glycogen synthesis)	oas00500	Starch and sucrose metabolism
circRNA_0406|NC_019458.2:155761610_155762784_+	1175	492	sense-overlapping	XM_012188082.2	NC_019458.2:155493199_155900958_+	EPHA3	101000000	EPH receptor A3	GO:0001660,GO:0003197,GO:0005003,GO:0005004,GO:0005524,GO:0005769,GO:0005887,GO:0010717,GO:0010976,GO:0010977,GO:0016477,GO:0018108,GO:0030334,GO:0032496,GO:0032956,GO:0034097,GO:0043087,GO:0045806,GO:0048013,GO:0051893,GO:0070507,GO:0071300,GO:0071372,GO:0097155,GO:0097156,GO:1903078	fever generation|endocardial cushion development|ephrin receptor activity|GPI-linked ephrin receptor activity|ATP binding|early endosome|integral component of plasma membrane|regulation of epithelial to mesenchymal transition|positive regulation of neuron projection development|negative regulation of neuron projection development|cell migration|peptidyl-tyrosine phosphorylation|regulation of cell…	oas04360	Axon guidance
circRNA_0407|NC_019458.2:156647140_156657691_+	10552	321	sense-overlapping	XM_015092404.1	NC_019458.2:156627497_156708884_+	ARL13B	101000000	ADP-ribosylation factor like GTPase 13B	GO:0001947,GO:0005525,GO:0005929,GO:0005930,GO:0007224,GO:0007264,GO:0009953,GO:0010226,GO:0021532,GO:0021830,GO:0021943,GO:0031514,GO:0060170,GO:0060271,GO:0070986,GO:1905515	heart looping|GTP binding|cilium|axoneme|smoothened signaling pathway|small GTPase mediated signal transduction|dorsal/ventral pattern formation|response to lithium ion|neural tube patterning|interneuron migration from the subpallium to the cortex|formation of radial glial scaffolds|motile cilium|ciliary membrane|cilium assembly|left/right axis specification|non-motile cilium assembly
circRNA_0408|NC_019458.2:156647140_156698661_+	51522	1178	sense-overlapping	XM_015092404.1	NC_019458.2:156627497_156708884_+	ARL13B	101000000	ADP-ribosylation factor like GTPase 13B	GO:0001947,GO:0005525,GO:0005929,GO:0005930,GO:0007224,GO:0007264,GO:0009953,GO:0010226,GO:0021532,GO:0021830,GO:0021943,GO:0031514,GO:0060170,GO:0060271,GO:0070986,GO:1905515	heart looping|GTP binding|cilium|axoneme|smoothened signaling pathway|small GTPase mediated signal transduction|dorsal/ventral pattern formation|response to lithium ion|neural tube patterning|interneuron migration from the subpallium to the cortex|formation of radial glial scaffolds|motile cilium|ciliary membrane|cilium assembly|left/right axis specification|non-motile cilium assembly
circRNA_0409|NC_019458.2:156687725_156698661_+	10937	827	sense-overlapping	XM_004002850.3	NC_019458.2:156627497_156708884_+	ARL13B	101000000	ADP-ribosylation factor like GTPase 13B	GO:0001947,GO:0005525,GO:0005929,GO:0005930,GO:0007224,GO:0007264,GO:0009953,GO:0010226,GO:0021532,GO:0021830,GO:0021943,GO:0031514,GO:0060170,GO:0060271,GO:0070986,GO:1905515	heart looping|GTP binding|cilium|axoneme|smoothened signaling pathway|small GTPase mediated signal transduction|dorsal/ventral pattern formation|response to lithium ion|neural tube patterning|interneuron migration from the subpallium to the cortex|formation of radial glial scaffolds|motile cilium|ciliary membrane|cilium assembly|left/right axis specification|non-motile cilium assembly
circRNA_0410|NC_019458.2:161346725_161359046_+	12322	435	sense-overlapping	XR_001044475.2	NC_019458.2:161266023_161387750_+
circRNA_0411|NC_019458.2:161349007_161359046_+	10040	346	sense-overlapping	XR_001044475.2	NC_019458.2:161266023_161387750_+
circRNA_0412|NC_019458.2:162399926_162402701_-	2776	2776	exonic	XM_012188646.2	NC_019458.2:162381751_162429353_-	FILIP1L	101000000	filamin A interacting protein 1-like	GO:0005634,GO:0005737,GO:0016020	nucleus|cytoplasm|membrane
circRNA_0413|NC_019458.2:162845529_162862939_+	17411	155	sense-overlapping	XM_004002876.3	NC_019458.2:162845375_162899114_+	TBC1D23	101000000	TBC1 domain family member 23	GO:0005794,GO:0005802,GO:0005829,GO:0007420,GO:0016192,GO:0031175,GO:0032680,GO:0032755,GO:0042147,GO:0050727,GO:0071203,GO:1990403	Golgi apparatus|trans-Golgi network|cytosol|brain development|vesicle-mediated transport|neuron projection development|regulation of tumor necrosis factor production|positive regulation of interleukin-6 production|retrograde transport, endosome to Golgi|regulation of inflammatory response|WASH complex|embryonic brain development
circRNA_0414|NC_019458.2:162864771_162883103_+	18333	1141	sense-overlapping	XM_004002876.3	NC_019458.2:162845375_162899114_+	TBC1D23	101000000	TBC1 domain family member 23	GO:0005794,GO:0005802,GO:0005829,GO:0007420,GO:0016192,GO:0031175,GO:0032680,GO:0032755,GO:0042147,GO:0050727,GO:0071203,GO:1990403	Golgi apparatus|trans-Golgi network|cytosol|brain development|vesicle-mediated transport|neuron projection development|regulation of tumor necrosis factor production|positive regulation of interleukin-6 production|retrograde transport, endosome to Golgi|regulation of inflammatory response|WASH complex|embryonic brain development
circRNA_0415|NC_019458.2:162880961_162885241_+	4281	324	sense-overlapping	XM_004002876.3	NC_019458.2:162845375_162899114_+	TBC1D23	101000000	TBC1 domain family member 23	GO:0005794,GO:0005802,GO:0005829,GO:0007420,GO:0016192,GO:0031175,GO:0032680,GO:0032755,GO:0042147,GO:0050727,GO:0071203,GO:1990403	Golgi apparatus|trans-Golgi network|cytosol|brain development|vesicle-mediated transport|neuron projection development|regulation of tumor necrosis factor production|positive regulation of interleukin-6 production|retrograde transport, endosome to Golgi|regulation of inflammatory response|WASH complex|embryonic brain development
circRNA_0416|NC_019458.2:162893812_162896422_+	2611	225	sense-overlapping	XM_004002876.3	NC_019458.2:162845375_162899114_+	TBC1D23	101000000	TBC1 domain family member 23	GO:0005794,GO:0005802,GO:0005829,GO:0007420,GO:0016192,GO:0031175,GO:0032680,GO:0032755,GO:0042147,GO:0050727,GO:0071203,GO:1990403	Golgi apparatus|trans-Golgi network|cytosol|brain development|vesicle-mediated transport|neuron projection development|regulation of tumor necrosis factor production|positive regulation of interleukin-6 production|retrograde transport, endosome to Golgi|regulation of inflammatory response|WASH complex|embryonic brain development
circRNA_0417|NC_019458.2:162893812_162898214_+	4403	420	sense-overlapping	XM_004002876.3	NC_019458.2:162845375_162899114_+	TBC1D23	101000000	TBC1 domain family member 23	GO:0005794,GO:0005802,GO:0005829,GO:0007420,GO:0016192,GO:0031175,GO:0032680,GO:0032755,GO:0042147,GO:0050727,GO:0071203,GO:1990403	Golgi apparatus|trans-Golgi network|cytosol|brain development|vesicle-mediated transport|neuron projection development|regulation of tumor necrosis factor production|positive regulation of interleukin-6 production|retrograde transport, endosome to Golgi|regulation of inflammatory response|WASH complex|embryonic brain development
circRNA_0418|NC_019458.2:162946525_162965150_-	18626	1349	sense-overlapping	XM_004002879.3	NC_019458.2:162938755_162976869_-	TOMM70A	101000000	translocase of outer mitochondrial membrane 70 homolog A (S. cerevisiae)	GO:0005739,GO:0005741,GO:0005742,GO:0006626,GO:0008320,GO:0016020,GO:0016021,GO:0016236,GO:0070062	mitochondrion|mitochondrial outer membrane|mitochondrial outer membrane translocase complex|protein targeting to mitochondrion|protein transmembrane transporter activity|membrane|integral component of membrane|macroautophagy|extracellular exosome
circRNA_0419|NC_019458.2:162959746_162962521_-	2776	386	sense-overlapping	XM_004002879.3	NC_019458.2:162938755_162976869_-	TOMM70A	101000000	translocase of outer mitochondrial membrane 70 homolog A (S. cerevisiae)	GO:0005739,GO:0005741,GO:0005742,GO:0006626,GO:0008320,GO:0016020,GO:0016021,GO:0016236,GO:0070062	mitochondrion|mitochondrial outer membrane|mitochondrial outer membrane translocase complex|protein targeting to mitochondrion|protein transmembrane transporter activity|membrane|integral component of membrane|macroautophagy|extracellular exosome
circRNA_0420|NC_019458.2:163082258_163096653_+	14396	736	sense-overlapping	XM_004002882.3	NC_019458.2:163039679_163109209_+	LOC101110195	101000000	transmembrane protein 45A-like	GO:0016021	integral component of membrane
circRNA_0421|NC_019458.2:163087423_163096653_+	9231	331	sense-overlapping	XM_004002882.3	NC_019458.2:163039679_163109209_+	LOC101110195	101000000	transmembrane protein 45A-like	GO:0016021	integral component of membrane
circRNA_0422|NC_019458.2:163257942_163274034_+	16093	736	sense-overlapping	XM_012188803.2	NC_019458.2:163178215_163284860_+	TMEM45A	101000000	transmembrane protein 45A	GO:0016021	integral component of membrane
circRNA_0423|NC_019458.2:163581493_163583185_-	1693	214	sense-overlapping	XM_012188889.2	NC_019458.2:163426759_163720893_-	ABI3BP	101000000	ABI family member 3 binding protein	GO:0005518,GO:0005576,GO:0005614,GO:0005615,GO:0008201,GO:0010811,GO:0030198,GO:0031012	collagen binding|extracellular region|interstitial matrix|extracellular space|heparin binding|positive regulation of cell-substrate adhesion|extracellular matrix organization|extracellular matrix
circRNA_0424|NC_019458.2:164017343_164025382_-	8040	295	sense-overlapping	XM_012189326.1	NC_019458.2:163973091_164030661_-	IMPG2	101000000	interphotoreceptor matrix proteoglycan 2	GO:0005201,GO:0005540,GO:0005578,GO:0007601,GO:0008201,GO:0016021,GO:0033165,GO:0043235	extracellular matrix structural constituent|hyaluronic acid binding|proteinaceous extracellular matrix|visual perception|heparin binding|integral component of membrane|interphotoreceptor matrix|receptor complex
circRNA_0425|NC_019458.2:164036202_164039148_-	2947	199	sense-overlapping	XM_004003770.3	NC_019458.2:163973091_164046922_-	IMPG2	101000000	interphotoreceptor matrix proteoglycan 2	GO:0005201,GO:0005540,GO:0005578,GO:0007601,GO:0008201,GO:0016021,GO:0033165,GO:0043235	extracellular matrix structural constituent|hyaluronic acid binding|proteinaceous extracellular matrix|visual perception|heparin binding|integral component of membrane|interphotoreceptor matrix|receptor complex
circRNA_0426|NC_019458.2:164084583_164088877_-	4295	645	sense-overlapping	XM_012189217.2	NC_019458.2:164047061_164168775_-	SENP7	101000000	SUMO1/sentrin specific peptidase 7	GO:0004930,GO:0005634,GO:0005886,GO:0007188,GO:0008234	G-protein coupled receptor activity|nucleus|plasma membrane|adenylate cyclase-modulating G-protein coupled receptor signaling pathway|cysteine-type peptidase activity
circRNA_0427|NC_019458.2:164126391_164152082_-	25692	491	sense-overlapping	XM_015092416.1	NC_019458.2:164047061_164168775_-	SENP7	101000000	SUMO1/sentrin specific peptidase 7	GO:0004930,GO:0005634,GO:0005886,GO:0007188,GO:0008234	G-protein coupled receptor activity|nucleus|plasma membrane|adenylate cyclase-modulating G-protein coupled receptor signaling pathway|cysteine-type peptidase activity
circRNA_0428|NC_019458.2:168382919_168403643_+	20725	814	sense-overlapping	XM_012189447.2	NC_019458.2:168214120_168446988_+	ALCAM	101000000	activated leukocyte cell adhesion molecule	GO:0001772,GO:0002250,GO:0005887,GO:0007155,GO:0007157,GO:0030424,GO:0030425,GO:0031226,GO:0031290,GO:0048846,GO:1990138	immunological synapse|adaptive immune response|integral component of plasma membrane|cell adhesion|heterophilic cell-cell adhesion via plasma membrane cell adhesion molecules|axon|dendrite|intrinsic component of plasma membrane|retinal ganglion cell axon guidance|axon extension involved in axon guidance|neuron projection extension	oas04514	Cell adhesion molecules (CAMs)
circRNA_0429|NC_019458.2:168550051_168563513_-	13463	638	sense-overlapping	XM_012189500.2	NC_019458.2:168533967_168757002_-	CBLB	101000000	Cbl proto-oncogene B			oas04012,oas04120,oas04144,oas04625,oas04660,oas04910,oas05162	ErbB signaling pathway|Ubiquitin mediated proteolysis|Endocytosis|C-type lectin receptor signaling pathway|T cell receptor signaling pathway|Insulin signaling pathway|Measles
circRNA_0430|NC_019458.2:168578055_168590259_-	12205	647	sense-overlapping	XM_012189500.2	NC_019458.2:168533967_168757002_-	CBLB	101000000	Cbl proto-oncogene B			oas04012,oas04120,oas04144,oas04625,oas04660,oas04910,oas05162	ErbB signaling pathway|Ubiquitin mediated proteolysis|Endocytosis|C-type lectin receptor signaling pathway|T cell receptor signaling pathway|Insulin signaling pathway|Measles
circRNA_0431|NC_019458.2:168609895_168635474_-	25580	684	sense-overlapping	XM_012189500.2	NC_019458.2:168533967_168757002_-	CBLB	101000000	Cbl proto-oncogene B			oas04012,oas04120,oas04144,oas04625,oas04660,oas04910,oas05162	ErbB signaling pathway|Ubiquitin mediated proteolysis|Endocytosis|C-type lectin receptor signaling pathway|T cell receptor signaling pathway|Insulin signaling pathway|Measles
circRNA_0432|NC_019458.2:171592683_171596418_-	3736	601	sense-overlapping	XM_004002899.3	NC_019458.2:171582990_171610843_-	KIAA1524	101000000	KIAA1524 ortholog
circRNA_0433|NC_019458.2:171680053_171699139_+	19087	966	sense-overlapping	XM_012189864.2	NC_019458.2:171611047_171729024_+	DZIP3	101000000	DAZ interacting zinc finger protein 3	GO:0000209,GO:0000836,GO:0003723,GO:0004842,GO:0005737,GO:0019902,GO:0030433,GO:0030968,GO:0031593,GO:0036513,GO:0042787,GO:0044322,GO:0046872,GO:0051082,GO:1904264,GO:1990381	protein polyubiquitination|Hrd1p ubiquitin ligase complex|RNA binding|ubiquitin-protein transferase activity|cytoplasm|phosphatase binding|ubiquitin-dependent ERAD pathway|endoplasmic reticulum unfolded protein response|polyubiquitin modification-dependent protein binding|Derlin-1 retrotranslocation complex|protein ubiquitination involved in ubiquitin-dependent protein catabolic process|endoplasm…
circRNA_0434|NC_019458.2:171704466_171707286_+	2821	317	sense-overlapping	XM_012189864.2	NC_019458.2:171611047_171729024_+	DZIP3	101000000	DAZ interacting zinc finger protein 3	GO:0000209,GO:0000836,GO:0003723,GO:0004842,GO:0005737,GO:0019902,GO:0030433,GO:0030968,GO:0031593,GO:0036513,GO:0042787,GO:0044322,GO:0046872,GO:0051082,GO:1904264,GO:1990381	protein polyubiquitination|Hrd1p ubiquitin ligase complex|RNA binding|ubiquitin-protein transferase activity|cytoplasm|phosphatase binding|ubiquitin-dependent ERAD pathway|endoplasmic reticulum unfolded protein response|polyubiquitin modification-dependent protein binding|Derlin-1 retrotranslocation complex|protein ubiquitination involved in ubiquitin-dependent protein catabolic process|endoplasm…
circRNA_0435|NC_019458.2:174149590_174207601_+	58012	21500	sense-overlapping	XM_012190102.2	NC_019458.2:174168712_174253856_+	PVRL3	101000000	poliovirus receptor-related 3	GO:0002089,GO:0004872,GO:0005102,GO:0005886,GO:0005887,GO:0005913,GO:0007156,GO:0007157,GO:0007286,GO:0008037,GO:0009566,GO:0034332,GO:0042802,GO:0042803,GO:0043296,GO:0044291,GO:0045211,GO:0046982,GO:0050839,GO:0060042,GO:1902414	lens morphogenesis in camera-type eye|receptor activity|receptor binding|plasma membrane|integral component of plasma membrane|cell-cell adherens junction|homophilic cell adhesion via plasma membrane adhesion molecules|heterophilic cell-cell adhesion via plasma membrane cell adhesion molecules|spermatid development|cell recognition|fertilization|adherens junction organization|identical protein bi…	oas04514,oas04520	Cell adhesion molecules (CAMs)|Adherens junction
circRNA_0436|NC_019458.2:174171795_174183614_+	11820	757	sense-overlapping	XM_012190109.2	NC_019458.2:174143229_174198290_+	PVRL3	101000000	poliovirus receptor-related 3	GO:0002089,GO:0004872,GO:0005102,GO:0005886,GO:0005887,GO:0005913,GO:0007156,GO:0007157,GO:0007286,GO:0008037,GO:0009566,GO:0034332,GO:0042802,GO:0042803,GO:0043296,GO:0044291,GO:0045211,GO:0046982,GO:0050839,GO:0060042,GO:1902414	lens morphogenesis in camera-type eye|receptor activity|receptor binding|plasma membrane|integral component of plasma membrane|cell-cell adherens junction|homophilic cell adhesion via plasma membrane adhesion molecules|heterophilic cell-cell adhesion via plasma membrane cell adhesion molecules|spermatid development|cell recognition|fertilization|adherens junction organization|identical protein bi…	oas04514,oas04520	Cell adhesion molecules (CAMs)|Adherens junction
circRNA_0437|NC_019458.2:174171795_174207601_+	35807	1133	sense-overlapping	XM_012190102.2	NC_019458.2:174168712_174253856_+	PVRL3	101000000	poliovirus receptor-related 3	GO:0002089,GO:0004872,GO:0005102,GO:0005886,GO:0005887,GO:0005913,GO:0007156,GO:0007157,GO:0007286,GO:0008037,GO:0009566,GO:0034332,GO:0042802,GO:0042803,GO:0043296,GO:0044291,GO:0045211,GO:0046982,GO:0050839,GO:0060042,GO:1902414	lens morphogenesis in camera-type eye|receptor activity|receptor binding|plasma membrane|integral component of plasma membrane|cell-cell adherens junction|homophilic cell adhesion via plasma membrane adhesion molecules|heterophilic cell-cell adhesion via plasma membrane cell adhesion molecules|spermatid development|cell recognition|fertilization|adherens junction organization|identical protein bi…	oas04514,oas04520	Cell adhesion molecules (CAMs)|Adherens junction
circRNA_0438|NC_019458.2:174841201_174842549_+	1349	1349	exonic	XM_012190196.2	NC_019458.2:174692106_174935531_+	PHLDB2	101000000	pleckstrin homology-like domain	GO:0000226,GO:0005829,GO:0005886,GO:0010470,GO:0010717,GO:0031252,GO:0045111,GO:0045180,GO:0045184,GO:0045296,GO:0051497,GO:0051895,GO:0070507,GO:1903690,GO:1904261	microtubule cytoskeleton organization|cytosol|plasma membrane|regulation of gastrulation|regulation of epithelial to mesenchymal transition|cell leading edge|intermediate filament cytoskeleton|basal cortex|establishment of protein localization|cadherin binding|negative regulation of stress fiber assembly|negative regulation of focal adhesion assembly|regulation of microtubule cytoskeleton organiz…
circRNA_0439|NC_019458.2:174874442_174875755_+	1314	282	sense-overlapping	XM_012190196.2	NC_019458.2:174692106_174935531_+	PHLDB2	101000000	pleckstrin homology-like domain	GO:0000226,GO:0005829,GO:0005886,GO:0010470,GO:0010717,GO:0031252,GO:0045111,GO:0045180,GO:0045184,GO:0045296,GO:0051497,GO:0051895,GO:0070507,GO:1903690,GO:1904261	microtubule cytoskeleton organization|cytosol|plasma membrane|regulation of gastrulation|regulation of epithelial to mesenchymal transition|cell leading edge|intermediate filament cytoskeleton|basal cortex|establishment of protein localization|cadherin binding|negative regulation of stress fiber assembly|negative regulation of focal adhesion assembly|regulation of microtubule cytoskeleton organiz…
circRNA_0440|NC_019458.2:174894873_174914811_+	19939	1208	sense-overlapping	XM_012190196.2	NC_019458.2:174692106_174935531_+	PHLDB2	101000000	pleckstrin homology-like domain	GO:0000226,GO:0005829,GO:0005886,GO:0010470,GO:0010717,GO:0031252,GO:0045111,GO:0045180,GO:0045184,GO:0045296,GO:0051497,GO:0051895,GO:0070507,GO:1903690,GO:1904261	microtubule cytoskeleton organization|cytosol|plasma membrane|regulation of gastrulation|regulation of epithelial to mesenchymal transition|cell leading edge|intermediate filament cytoskeleton|basal cortex|establishment of protein localization|cadherin binding|negative regulation of stress fiber assembly|negative regulation of focal adhesion assembly|regulation of microtubule cytoskeleton organiz…
circRNA_0441|NC_019458.2:174907314_174914811_+	7498	380	sense-overlapping	XM_012190196.2	NC_019458.2:174692106_174935531_+	PHLDB2	101000000	pleckstrin homology-like domain	GO:0000226,GO:0005829,GO:0005886,GO:0010470,GO:0010717,GO:0031252,GO:0045111,GO:0045180,GO:0045184,GO:0045296,GO:0051497,GO:0051895,GO:0070507,GO:1903690,GO:1904261	microtubule cytoskeleton organization|cytosol|plasma membrane|regulation of gastrulation|regulation of epithelial to mesenchymal transition|cell leading edge|intermediate filament cytoskeleton|basal cortex|establishment of protein localization|cadherin binding|negative regulation of stress fiber assembly|negative regulation of focal adhesion assembly|regulation of microtubule cytoskeleton organiz…
circRNA_0442|NC_019458.2:174947749_174948716_+	968	564	sense-overlapping	XM_004002909.3	NC_019458.2:174941561_174955954_+	ABHD10	101000000	abhydrolase domain containing 10	GO:0004553,GO:0005739,GO:0005829,GO:0019391,GO:0102390	hydrolase activity, hydrolyzing O-glycosyl compounds|mitochondrion|cytosol|glucuronoside catabolic process|mycophenolic acid acyl-glucuronide esterase activity
circRNA_0443|NC_019458.2:175489153_175500374_-	11222	2499	sense-overlapping	XM_004002919.3	NC_019458.2:175487384_175521778_-	ATG3	101000000	autophagy related 3	GO:0000045,GO:0000153,GO:0000422,GO:0005829,GO:0015031,GO:0016567,GO:0016874,GO:0019776,GO:0019777,GO:0019899,GO:0043653,GO:0044804,GO:0050765,GO:1902017	autophagosome assembly|cytoplasmic ubiquitin ligase complex|autophagy of mitochondrion|cytosol|protein transport|protein ubiquitination|ligase activity|Atg8 ligase activity|Atg12 transferase activity|enzyme binding|mitochondrial fragmentation involved in apoptotic process|autophagy of nucleus|negative regulation of phagocytosis|regulation of cilium assembly	oas04136,oas04140,oas05167	Autophagy - other|Autophagy - animal|Kaposi sarcoma-associated herpesvirus infection
circRNA_0444|NC_019458.2:176144406_176177892_+	33487	553	sense-overlapping	XM_015092446.1	NC_019458.2:176140185_176213222_+	BOC	101000000	BOC cell adhesion associated	GO:0005654,GO:0005886,GO:0005887,GO:0007155,GO:0007224,GO:0007411,GO:0044295,GO:0045663,GO:0051149	nucleoplasm|plasma membrane|integral component of plasma membrane|cell adhesion|smoothened signaling pathway|axon guidance|axonal growth cone|positive regulation of myoblast differentiation|positive regulation of muscle cell differentiation	oas04340,oas04360	Hedgehog signaling pathway|Axon guidance
circRNA_0445|NC_019458.2:176176768_176177892_+	1125	461	sense-overlapping	XM_015092446.1	NC_019458.2:176140185_176213222_+	BOC	101000000	BOC cell adhesion associated	GO:0005654,GO:0005886,GO:0005887,GO:0007155,GO:0007224,GO:0007411,GO:0044295,GO:0045663,GO:0051149	nucleoplasm|plasma membrane|integral component of plasma membrane|cell adhesion|smoothened signaling pathway|axon guidance|axonal growth cone|positive regulation of myoblast differentiation|positive regulation of muscle cell differentiation	oas04340,oas04360	Hedgehog signaling pathway|Axon guidance
circRNA_0446|NC_019458.2:176176771_176177892_+	1122	458	sense-overlapping	XM_015092446.1	NC_019458.2:176140185_176213222_+	BOC	101000000	BOC cell adhesion associated	GO:0005654,GO:0005886,GO:0005887,GO:0007155,GO:0007224,GO:0007411,GO:0044295,GO:0045663,GO:0051149	nucleoplasm|plasma membrane|integral component of plasma membrane|cell adhesion|smoothened signaling pathway|axon guidance|axonal growth cone|positive regulation of myoblast differentiation|positive regulation of muscle cell differentiation	oas04340,oas04360	Hedgehog signaling pathway|Axon guidance
circRNA_0447|NC_019458.2:176355686_176380187_-	24502	1264	sense-overlapping	XM_015092444.1	NC_019458.2:176215663_176386240_-	CFAP44	101000000	cilia and flagella associated protein 44	GO:0005814,GO:0005819,GO:0046599,GO:0051301,GO:0090307	centriole|spindle|regulation of centriole replication|cell division|mitotic spindle assembly
circRNA_0448|NC_019458.2:176452329_176487169_+	34841	823	sense-overlapping	XM_015092447.1	NC_019458.2:176419778_176525035_+	SIDT1	101000000	SID1 transmembrane family member 1	GO:0003723,GO:0016021,GO:0033227,GO:0051033	RNA binding|integral component of membrane|dsRNA transport|RNA transmembrane transporter activity
circRNA_0449|NC_019458.2:176603083_176604122_-	1040	324	sense-overlapping	XM_012190721.2	NC_019458.2:176599187_176616857_-	NAA50	101000000	N(alpha)-acetyltransferase 50	GO:0004596,GO:0005634,GO:0005737,GO:0005829,GO:0006474,GO:0010485,GO:0034087,GO:0052858,GO:0070062,GO:0071962	peptide alpha-N-acetyltransferase activity|nucleus|cytoplasm|cytosol|N-terminal protein amino acid acetylation|H4 histone acetyltransferase activity|establishment of mitotic sister chromatid cohesion|peptidyl-lysine acetyltransferase activity|extracellular exosome|mitotic sister chromatid cohesion, centromeric
circRNA_0450|NC_019458.2:176852198_176869231_-	17034	246	sense-overlapping	XM_012094753.1	NC_019458.2:176831777_176916484_-	CCDC191	101000000	coiled-coil domain containing 191
circRNA_0451|NC_019458.2:176948269_176953509_+	5241	470	sense-overlapping	XM_004002931.3	NC_019458.2:176929855_176956851_+	QTRTD1	101000000	queuine tRNA-ribosyltransferase domain containing 1	GO:0005737,GO:0005739,GO:0005741,GO:0006400,GO:0008479,GO:0042803,GO:0043234,GO:0046872,GO:0046982,GO:0101030	cytoplasm|mitochondrion|mitochondrial outer membrane|tRNA modification|queuine tRNA-ribosyltransferase activity|protein homodimerization activity|protein complex|metal ion binding|protein heterodimerization activity|tRNA-guanine transglycosylation
circRNA_0452|NC_019458.2:182295063_182308349_+	13287	582	sense-overlapping	XM_004002941.3	NC_019458.2:182223913_182349587_+	ARHGAP31	101000000	Rho GTPase activating protein 31	GO:0005096,GO:0005829,GO:0005925,GO:0007264,GO:0017124,GO:0030027,GO:0051056	GTPase activator activity|cytosol|focal adhesion|small GTPase mediated signal transduction|SH3 domain binding|lamellipodium|regulation of small GTPase mediated signal transduction
circRNA_0453|NC_019458.2:182312870_182330103_+	17234	387	sense-overlapping	XM_004002941.3	NC_019458.2:182223913_182349587_+	ARHGAP31	101000000	Rho GTPase activating protein 31	GO:0005096,GO:0005829,GO:0005925,GO:0007264,GO:0017124,GO:0030027,GO:0051056	GTPase activator activity|cytosol|focal adhesion|small GTPase mediated signal transduction|SH3 domain binding|lamellipodium|regulation of small GTPase mediated signal transduction
circRNA_0454|NC_019458.2:182607971_182636828_+	28858	1217	sense-overlapping	XM_012095119.2	NC_019458.2:182596612_182668301_+	MAATS1	101000000	MYCBP-associated	GO:0003341,GO:0005739,GO:0005930,GO:0031514	cilium movement|mitochondrion|axoneme|motile cilium
circRNA_0455|NC_019458.2:182623867_182636828_+	12962	844	sense-overlapping	XM_012095119.2	NC_019458.2:182596612_182668301_+	MAATS1	101000000	MYCBP-associated	GO:0003341,GO:0005739,GO:0005930,GO:0031514	cilium movement|mitochondrion|axoneme|motile cilium
circRNA_0456|NC_019458.2:182786547_182805309_-	18763	392	sense-overlapping	XR_001040982.2	NC_019458.2:182770957_182986452_-
circRNA_0457|NC_019458.2:183554688_183555148_+	461	461	exonic	XM_012095262.1	NC_019458.2:183549976_183591969_+	GTF2E1	101000000	general transcription factor IIE subunit 1	GO:0005634,GO:0006355,GO:0006367,GO:0043565,GO:0046872	nucleus|regulation of transcription, DNA-templated|transcription initiation from RNA polymerase II promoter|sequence-specific DNA binding|metal ion binding	oas03022,oas05169,oas05203	Basal transcription factors|Epstein-Barr virus infection|Viral carcinogenesis
circRNA_0458|NC_019458.2:184280552_184290902_-	10351	480	sense-overlapping	XM_012095455.2	NC_019458.2:184271100_184346433_-	GOLGB1	101000000	golgin B1	GO:0000139,GO:0003700,GO:0003723,GO:0005793,GO:0005794,GO:0005795,GO:0005801,GO:0006888,GO:0007030,GO:0016020,GO:0016021,GO:0043565,GO:1905793	Golgi membrane|DNA binding transcription factor activity|RNA binding|endoplasmic reticulum-Golgi intermediate compartment|Golgi apparatus|Golgi stack|cis-Golgi network|ER to Golgi vesicle-mediated transport|Golgi organization|membrane|integral component of membrane|sequence-specific DNA binding|protein localization to pericentriolar material
circRNA_0459|NC_019458.2:184493443_184564120_+	70678	65667	sense-overlapping	XM_012095515.1	NC_019458.2:184523883_184572560_+	LOC101111847	101000000	solute carrier family 15 member 2	GO:0005886,GO:0005887,GO:0006810,GO:0006811,GO:0015031,GO:0015333,GO:0015893,GO:0035673,GO:0070062	plasma membrane|integral component of plasma membrane|transport|ion transport|protein transport|peptide:proton symporter activity|drug transport|oligopeptide transmembrane transporter activity|extracellular exosome
circRNA_0460|NC_019458.2:185000262_185005861_-	5600	3357	sense-overlapping	XM_004002976.3	NC_019458.2:184972933_185042423_-	KPNA1	101000000	karyopherin alpha 1	GO:0005634,GO:0005643,GO:0005654,GO:0005829,GO:0006607,GO:0008139,GO:0008565,GO:0030425	nucleus|nuclear pore|nucleoplasm|cytosol|NLS-bearing protein import into nucleus|nuclear localization sequence binding|protein transporter activity|dendrite	oas05164	Influenza A
circRNA_0461|NC_019458.2:185000262_185016016_-	15755	3599	sense-overlapping	XM_004002976.3	NC_019458.2:184972933_185042423_-	KPNA1	101000000	karyopherin alpha 1	GO:0005634,GO:0005643,GO:0005654,GO:0005829,GO:0006607,GO:0008139,GO:0008565,GO:0030425	nucleus|nuclear pore|nucleoplasm|cytosol|NLS-bearing protein import into nucleus|nuclear localization sequence binding|protein transporter activity|dendrite	oas05164	Influenza A
circRNA_0462|NC_019458.2:185280802_185296102_+	15301	305	sense-overlapping	XM_004003798.3	NC_019458.2:185231622_185323735_+	DIRC2	101000000	disrupted in renal carcinoma 2	GO:0005765,GO:0016021,GO:0043231	lysosomal membrane|integral component of membrane|intracellular membrane-bounded organelle
circRNA_0463|NC_019458.2:185587012_185587262_+	251	164	sense-overlapping	NM_001163046.1	NC_019458.2:185534630_185626490_+	PDIA5	100000000	protein disulfide isomerase family A member 5	GO:0003756,GO:0005783,GO:0005788,GO:0006457,GO:0015037,GO:0034976,GO:0045454	protein disulfide isomerase activity|endoplasmic reticulum|endoplasmic reticulum lumen|protein folding|peptide disulfide oxidoreductase activity|response to endoplasmic reticulum stress|cell redox homeostasis
circRNA_0464|NC_019458.2:185707569_185754035_+	46467	541	sense-overlapping	XM_004002980.3	NC_019458.2:185677257_185767759_+	SEC22A	101000000	SEC22 homolog A	GO:0000149,GO:0005215,GO:0005484,GO:0005789,GO:0006888,GO:0015031,GO:0016021,GO:0031201,GO:0048280	SNARE binding|transporter activity|SNAP receptor activity|endoplasmic reticulum membrane|ER to Golgi vesicle-mediated transport|protein transport|integral component of membrane|SNARE complex|vesicle fusion with Golgi apparatus
circRNA_0465|NC_019458.2:186118948_186126657_-	7710	549	sense-overlapping	XM_012095889.2	NC_019458.2:186094658_186171316_-	MYLK	443334	myosin light chain kinase			oas04020,oas04022,oas04270,oas04371,oas04510,oas04611,oas04810,oas04921,oas04971	Calcium signaling pathway|cGMP-PKG signaling pathway|Vascular smooth muscle contraction|Apelin signaling pathway|Focal adhesion|Platelet activation|Regulation of actin cytoskeleton|Oxytocin signaling pathway|Gastric acid secretion
circRNA_0466|NC_019458.2:186440169_186441155_-	987	322	sense-overlapping	XM_012095854.2	NC_019458.2:186402913_186448748_-	CCDC14	101000000	coiled-coil domain containing 14	GO:0005813,GO:0021762,GO:0034451,GO:0071539	centrosome|substantia nigra development|centriolar satellite|protein localization to centrosome
circRNA_0467|NC_019458.2:187527736_187531911_-	4176	263	sense-overlapping	XM_012095976.2	NC_019458.2:187519387_187584233_-	HEG1	101000000	heart development protein with EGF-like domains 1	GO:0001570,GO:0001701,GO:0001886,GO:0001945,GO:0003017,GO:0003209,GO:0003222,GO:0003281,GO:0005509,GO:0005576,GO:0005911,GO:0007043,GO:0009791,GO:0009897,GO:0016021,GO:0030324,GO:0035264,GO:0048845,GO:0050878,GO:0055017,GO:0060039,GO:0090271	vasculogenesis|in utero embryonic development|endothelial cell morphogenesis|lymph vessel development|lymph circulation|cardiac atrium morphogenesis|ventricular trabecula myocardium morphogenesis|ventricular septum development|calcium ion binding|extracellular region|cell-cell junction|cell-cell junction assembly|post-embryonic development|external side of plasma membrane|integral component of me…
circRNA_0468|NC_019458.2:187826087_187864808_-	38722	683	sense-overlapping	XM_012096000.2	NC_019458.2:187781360_187889806_-	LOC101117035	101000000	zinc finger protein 148	GO:0003677,GO:0005634,GO:0006351,GO:0006355,GO:0046872	DNA binding|nucleus|transcription, DNA-templated|regulation of transcription, DNA-templated|metal ion binding
circRNA_0469|NC_019458.2:187826087_187874441_-	48355	963	sense-overlapping	XM_012096031.2	NC_019458.2:187781360_187889807_-	LOC101117035	101000000	zinc finger protein 148	GO:0003677,GO:0005634,GO:0006351,GO:0006355,GO:0046872	DNA binding|nucleus|transcription, DNA-templated|regulation of transcription, DNA-templated|metal ion binding
circRNA_0470|NC_019458.2:187864460_187874441_-	9982	629	sense-overlapping	XM_012096031.2	NC_019458.2:187781360_187889807_-	LOC101117035	101000000	zinc finger protein 148	GO:0003677,GO:0005634,GO:0006351,GO:0006355,GO:0046872	DNA binding|nucleus|transcription, DNA-templated|regulation of transcription, DNA-templated|metal ion binding
circRNA_0471|NC_019458.2:187864460_187885891_-	21432	710	sense-overlapping	XM_012096031.2	NC_019458.2:187781360_187889807_-	LOC101117035	101000000	zinc finger protein 148	GO:0003677,GO:0005634,GO:0006351,GO:0006355,GO:0046872	DNA binding|nucleus|transcription, DNA-templated|regulation of transcription, DNA-templated|metal ion binding
circRNA_0472|NC_019458.2:187991854_188006695_-	14842	732	sense-overlapping	XM_004002991.3	NC_019458.2:187990869_188047330_-	SNX4	101000000	sorting nexin 4	GO:0005154,GO:0005158,GO:0005768,GO:0005868,GO:0005886,GO:0006897,GO:0015031,GO:0016050,GO:0019898,GO:0031201,GO:0031901,GO:0032456,GO:0035091,GO:1903595,GO:1990459,GO:1990460	epidermal growth factor receptor binding|insulin receptor binding|endosome|cytoplasmic dynein complex|plasma membrane|endocytosis|protein transport|vesicle organization|extrinsic component of membrane|SNARE complex|early endosome membrane|endocytic recycling|phosphatidylinositol binding|positive regulation of histamine secretion by mast cell|transferrin receptor binding|leptin receptor binding	oas04144	Endocytosis
circRNA_0473|NC_019458.2:187991863_187996834_-	4972	505	sense-overlapping	XM_004002991.3	NC_019458.2:187990869_188047330_-	SNX4	101000000	sorting nexin 4	GO:0005154,GO:0005158,GO:0005768,GO:0005868,GO:0005886,GO:0006897,GO:0015031,GO:0016050,GO:0019898,GO:0031201,GO:0031901,GO:0032456,GO:0035091,GO:1903595,GO:1990459,GO:1990460	epidermal growth factor receptor binding|insulin receptor binding|endosome|cytoplasmic dynein complex|plasma membrane|endocytosis|protein transport|vesicle organization|extrinsic component of membrane|SNARE complex|early endosome membrane|endocytic recycling|phosphatidylinositol binding|positive regulation of histamine secretion by mast cell|transferrin receptor binding|leptin receptor binding	oas04144	Endocytosis
circRNA_0474|NC_019458.2:187998632_188006695_-	8064	218	sense-overlapping	XM_004002991.3	NC_019458.2:187990869_188047330_-	SNX4	101000000	sorting nexin 4	GO:0005154,GO:0005158,GO:0005768,GO:0005868,GO:0005886,GO:0006897,GO:0015031,GO:0016050,GO:0019898,GO:0031201,GO:0031901,GO:0032456,GO:0035091,GO:1903595,GO:1990459,GO:1990460	epidermal growth factor receptor binding|insulin receptor binding|endosome|cytoplasmic dynein complex|plasma membrane|endocytosis|protein transport|vesicle organization|extrinsic component of membrane|SNARE complex|early endosome membrane|endocytic recycling|phosphatidylinositol binding|positive regulation of histamine secretion by mast cell|transferrin receptor binding|leptin receptor binding	oas04144	Endocytosis
circRNA_0475|NC_019458.2:188014546_188033154_-	18609	585	sense-overlapping	XM_004002991.3	NC_019458.2:187990869_188047330_-	SNX4	101000000	sorting nexin 4	GO:0005154,GO:0005158,GO:0005768,GO:0005868,GO:0005886,GO:0006897,GO:0015031,GO:0016050,GO:0019898,GO:0031201,GO:0031901,GO:0032456,GO:0035091,GO:1903595,GO:1990459,GO:1990460	epidermal growth factor receptor binding|insulin receptor binding|endosome|cytoplasmic dynein complex|plasma membrane|endocytosis|protein transport|vesicle organization|extrinsic component of membrane|SNARE complex|early endosome membrane|endocytic recycling|phosphatidylinositol binding|positive regulation of histamine secretion by mast cell|transferrin receptor binding|leptin receptor binding	oas04144	Endocytosis
circRNA_0476|NC_019458.2:188026413_188027288_-	876	334	sense-overlapping	XM_004002991.3	NC_019458.2:187990869_188047330_-	SNX4	101000000	sorting nexin 4	GO:0005154,GO:0005158,GO:0005768,GO:0005868,GO:0005886,GO:0006897,GO:0015031,GO:0016050,GO:0019898,GO:0031201,GO:0031901,GO:0032456,GO:0035091,GO:1903595,GO:1990459,GO:1990460	epidermal growth factor receptor binding|insulin receptor binding|endosome|cytoplasmic dynein complex|plasma membrane|endocytosis|protein transport|vesicle organization|extrinsic component of membrane|SNARE complex|early endosome membrane|endocytic recycling|phosphatidylinositol binding|positive regulation of histamine secretion by mast cell|transferrin receptor binding|leptin receptor binding	oas04144	Endocytosis
circRNA_0477|NC_019458.2:188026413_188033154_-	6742	456	sense-overlapping	XM_004002991.3	NC_019458.2:187990869_188047330_-	SNX4	101000000	sorting nexin 4	GO:0005154,GO:0005158,GO:0005768,GO:0005868,GO:0005886,GO:0006897,GO:0015031,GO:0016050,GO:0019898,GO:0031201,GO:0031901,GO:0032456,GO:0035091,GO:1903595,GO:1990459,GO:1990460	epidermal growth factor receptor binding|insulin receptor binding|endosome|cytoplasmic dynein complex|plasma membrane|endocytosis|protein transport|vesicle organization|extrinsic component of membrane|SNARE complex|early endosome membrane|endocytic recycling|phosphatidylinositol binding|positive regulation of histamine secretion by mast cell|transferrin receptor binding|leptin receptor binding	oas04144	Endocytosis
circRNA_0478|NC_019458.2:188091775_188122385_-	30611	1608	sense-overlapping	XM_004002992.2	NC_019458.2:188062873_188164150_-	OSBPL11	101000000	oxysterol binding protein like 11	GO:0005654,GO:0005794,GO:0006869,GO:0008289,GO:0010890,GO:0031902,GO:0045444	nucleoplasm|Golgi apparatus|lipid transport|lipid binding|positive regulation of sequestering of triglyceride|late endosome membrane|fat cell differentiation
circRNA_0479|NC_019458.2:188336906_188365319_-	28414	871	sense-overlapping	XM_012096119.2	NC_019458.2:188327322_188433484_-	LRCH3	101000000	leucine-rich repeats and calponin homology (CH) domain containing 3	GO:0005576,GO:0005829,GO:0005886,GO:0007165	extracellular region|cytosol|plasma membrane|signal transduction
circRNA_0480|NC_019458.2:188347342_188350689_-	3348	414	sense-overlapping	XM_012096119.2	NC_019458.2:188327322_188433484_-	LRCH3	101000000	leucine-rich repeats and calponin homology (CH) domain containing 3	GO:0005576,GO:0005829,GO:0005886,GO:0007165	extracellular region|cytosol|plasma membrane|signal transduction
circRNA_0481|NC_019458.2:188347342_188365319_-	17978	793	sense-overlapping	XM_012096119.2	NC_019458.2:188327322_188433484_-	LRCH3	101000000	leucine-rich repeats and calponin homology (CH) domain containing 3	GO:0005576,GO:0005829,GO:0005886,GO:0007165	extracellular region|cytosol|plasma membrane|signal transduction
circRNA_0482|NC_019458.2:188350641_188379138_-	28498	775	sense-overlapping	XM_012096119.2	NC_019458.2:188327322_188433484_-	LRCH3	101000000	leucine-rich repeats and calponin homology (CH) domain containing 3	GO:0005576,GO:0005829,GO:0005886,GO:0007165	extracellular region|cytosol|plasma membrane|signal transduction
circRNA_0483|NC_019458.2:188358567_188365319_-	6753	307	sense-overlapping	XM_012096119.2	NC_019458.2:188327322_188433484_-	LRCH3	101000000	leucine-rich repeats and calponin homology (CH) domain containing 3	GO:0005576,GO:0005829,GO:0005886,GO:0007165	extracellular region|cytosol|plasma membrane|signal transduction
circRNA_0484|NC_019458.2:188360144_188365319_-	5176	253	sense-overlapping	XM_012096119.2	NC_019458.2:188327322_188433484_-	LRCH3	101000000	leucine-rich repeats and calponin homology (CH) domain containing 3	GO:0005576,GO:0005829,GO:0005886,GO:0007165	extracellular region|cytosol|plasma membrane|signal transduction
circRNA_0485|NC_019458.2:188364736_188391225_-	26490	1268	sense-overlapping	XM_012096119.2	NC_019458.2:188327322_188433484_-	LRCH3	101000000	leucine-rich repeats and calponin homology (CH) domain containing 3	GO:0005576,GO:0005829,GO:0005886,GO:0007165	extracellular region|cytosol|plasma membrane|signal transduction
circRNA_0486|NC_019458.2:188751288_188752274_-	987	278	sense-overlapping	XM_015092478.1	NC_019458.2:188740358_188764248_-	TFRC	101000000	transferrin receptor	GO:0004998,GO:0005886,GO:0006879,GO:0016021,GO:0016032,GO:0030890,GO:0031623,GO:0033570,GO:0033572,GO:0042102,GO:0042470,GO:0045830	transferrin receptor activity|plasma membrane|cellular iron ion homeostasis|integral component of membrane|viral process|positive regulation of B cell proliferation|receptor internalization|transferrin transmembrane transporter activity|transferrin transport|positive regulation of T cell proliferation|melanosome|positive regulation of isotype switching	oas04066,oas04144,oas04145,oas04216,oas04640	HIF-1 signaling pathway|Endocytosis|Phagosome|Ferroptosis|Hematopoietic cell lineage
circRNA_0487|NC_019458.2:189043936_189047467_-	3532	216	sense-overlapping	XM_004003007.2	NC_019458.2:189010052_189066686_-	UBXN7	101000000	UBX domain protein 7	GO:0005654,GO:0005829,GO:0008134,GO:0016604,GO:0031625,GO:0034098,GO:0043130,GO:0043687	nucleoplasm|cytosol|transcription factor binding|nuclear body|ubiquitin protein ligase binding|VCP-NPL4-UFD1 AAA ATPase complex|ubiquitin binding|post-translational protein modification
circRNA_0488|NC_019458.2:189390394_189394911_+	4518	380	sense-overlapping	XM_004003013.3	NC_019458.2:189326858_189413937_+	PAK2	101000000	p21 protein (Cdc42/Rac)-activated kinase 2	GO:0003300,GO:0004672,GO:0004674,GO:0005524,GO:0005634,GO:0005737,GO:0005829,GO:0006468,GO:0007266,GO:0007346,GO:0016020,GO:0016310,GO:0016477,GO:0018105,GO:0019901,GO:0023014,GO:0030036,GO:0030141,GO:0030296,GO:0031098,GO:0031267,GO:0032147,GO:0042802,GO:0043066,GO:0043408,GO:0045296,GO:0046777,GO:0048365,GO:0048471,GO:0050731,GO:0060996,GO:0071407,GO:0071560,GO:2001238,GO:2001271	cardiac muscle hypertrophy|protein kinase activity|protein serine/threonine kinase activity|ATP binding|nucleus|cytoplasm|cytosol|protein phosphorylation|Rho protein signal transduction|regulation of mitotic cell cycle|membrane|phosphorylation|cell migration|peptidyl-serine phosphorylation|protein kinase binding|signal transduction by protein phosphorylation|actin cytoskeleton organization|secret…	oas04010,oas04012,oas04014,oas04360,oas04510,oas04660,oas04810,oas05170,oas05211	MAPK signaling pathway|ErbB signaling pathway|Ras signaling pathway|Axon guidance|Focal adhesion|T cell receptor signaling pathway|Regulation of actin cytoskeleton|Human immunodeficiency virus 1 infection|Renal cell carcinoma
circRNA_0489|NC_019458.2:189392493_189394911_+	2419	218	sense-overlapping	XM_004003013.3	NC_019458.2:189326858_189413937_+	PAK2	101000000	p21 protein (Cdc42/Rac)-activated kinase 2	GO:0003300,GO:0004672,GO:0004674,GO:0005524,GO:0005634,GO:0005737,GO:0005829,GO:0006468,GO:0007266,GO:0007346,GO:0016020,GO:0016310,GO:0016477,GO:0018105,GO:0019901,GO:0023014,GO:0030036,GO:0030141,GO:0030296,GO:0031098,GO:0031267,GO:0032147,GO:0042802,GO:0043066,GO:0043408,GO:0045296,GO:0046777,GO:0048365,GO:0048471,GO:0050731,GO:0060996,GO:0071407,GO:0071560,GO:2001238,GO:2001271	cardiac muscle hypertrophy|protein kinase activity|protein serine/threonine kinase activity|ATP binding|nucleus|cytoplasm|cytosol|protein phosphorylation|Rho protein signal transduction|regulation of mitotic cell cycle|membrane|phosphorylation|cell migration|peptidyl-serine phosphorylation|protein kinase binding|signal transduction by protein phosphorylation|actin cytoskeleton organization|secret…	oas04010,oas04012,oas04014,oas04360,oas04510,oas04660,oas04810,oas05170,oas05211	MAPK signaling pathway|ErbB signaling pathway|Ras signaling pathway|Axon guidance|Focal adhesion|T cell receptor signaling pathway|Regulation of actin cytoskeleton|Human immunodeficiency virus 1 infection|Renal cell carcinoma
circRNA_0490|NC_019458.2:189451088_189451788_+	701	293	sense-overlapping	XM_012096491.2	NC_019458.2:189433026_189475385_+	SENP5	101000000	SUMO1/sentrin specific peptidase 5	GO:0004175,GO:0005634,GO:0005654,GO:0005730,GO:0007049,GO:0016925,GO:0016926,GO:0051301,GO:0070139	endopeptidase activity|nucleus|nucleoplasm|nucleolus|cell cycle|protein sumoylation|protein desumoylation|cell division|SUMO-specific endopeptidase activity
circRNA_0491|NC_019458.2:189608705_189617750_-	9046	404	sense-overlapping	XM_004003021.3	NC_019458.2:189591449_189751978_-	DLG1	101000000	discs			oas04390,oas04530,oas04660,oas05165,oas05166,oas05203	Hippo signaling pathway|Tight junction|T cell receptor signaling pathway|Human papillomavirus infection|Human T-cell leukemia virus 1 infection|Viral carcinogenesis
circRNA_0492|NC_019458.2:189652412_189670472_-	18061	381	sense-overlapping	XM_004003023.3	NC_019458.2:189591449_189751977_-	DLG1	101000000	discs			oas04390,oas04530,oas04660,oas05165,oas05166,oas05203	Hippo signaling pathway|Tight junction|T cell receptor signaling pathway|Human papillomavirus infection|Human T-cell leukemia virus 1 infection|Viral carcinogenesis
circRNA_0493|NC_019458.2:189665323_189670472_-	5150	278	sense-overlapping	XM_004003023.3	NC_019458.2:189591449_189751977_-	DLG1	101000000	discs			oas04390,oas04530,oas04660,oas05165,oas05166,oas05203	Hippo signaling pathway|Tight junction|T cell receptor signaling pathway|Human papillomavirus infection|Human T-cell leukemia virus 1 infection|Viral carcinogenesis
circRNA_0494|NC_019458.2:189686949_189710349_-	23401	537	sense-overlapping	XM_004003023.3	NC_019458.2:189591449_189751977_-	DLG1	101000000	discs			oas04390,oas04530,oas04660,oas05165,oas05166,oas05203	Hippo signaling pathway|Tight junction|T cell receptor signaling pathway|Human papillomavirus infection|Human T-cell leukemia virus 1 infection|Viral carcinogenesis
circRNA_0495|NC_019458.2:190340378_190358907_+	18530	459	sense-overlapping	XM_015092491.1	NC_019458.2:190239483_190389690_+	ACAP2	101000000	ArfGAP with coiled-coil	GO:0005096,GO:0010008,GO:0016020,GO:0017137,GO:0036010,GO:0046872,GO:0080025,GO:1990090	GTPase activator activity|endosome membrane|membrane|Rab GTPase binding|protein localization to endosome|metal ion binding|phosphatidylinositol-3,5-bisphosphate binding|cellular response to nerve growth factor stimulus	oas04144	Endocytosis
circRNA_0496|NC_019458.2:190340378_190374130_+	33753	864	sense-overlapping	XM_015092491.1	NC_019458.2:190239483_190389690_+	ACAP2	101000000	ArfGAP with coiled-coil	GO:0005096,GO:0010008,GO:0016020,GO:0017137,GO:0036010,GO:0046872,GO:0080025,GO:1990090	GTPase activator activity|endosome membrane|membrane|Rab GTPase binding|protein localization to endosome|metal ion binding|phosphatidylinositol-3,5-bisphosphate binding|cellular response to nerve growth factor stimulus	oas04144	Endocytosis
circRNA_0497|NC_019458.2:190343137_190358907_+	15771	400	sense-overlapping	XM_015092491.1	NC_019458.2:190239483_190389690_+	ACAP2	101000000	ArfGAP with coiled-coil	GO:0005096,GO:0010008,GO:0016020,GO:0017137,GO:0036010,GO:0046872,GO:0080025,GO:1990090	GTPase activator activity|endosome membrane|membrane|Rab GTPase binding|protein localization to endosome|metal ion binding|phosphatidylinositol-3,5-bisphosphate binding|cellular response to nerve growth factor stimulus	oas04144	Endocytosis
circRNA_0498|NC_019458.2:190351877_190374130_+	22254	576	sense-overlapping	XM_015092491.1	NC_019458.2:190239483_190389690_+	ACAP2	101000000	ArfGAP with coiled-coil	GO:0005096,GO:0010008,GO:0016020,GO:0017137,GO:0036010,GO:0046872,GO:0080025,GO:1990090	GTPase activator activity|endosome membrane|membrane|Rab GTPase binding|protein localization to endosome|metal ion binding|phosphatidylinositol-3,5-bisphosphate binding|cellular response to nerve growth factor stimulus	oas04144	Endocytosis
circRNA_0499|NC_019458.2:190383882_190388556_+	4675	556	sense-overlapping	XM_015092491.1	NC_019458.2:190239483_190389690_+	ACAP2	101000000	ArfGAP with coiled-coil	GO:0005096,GO:0010008,GO:0016020,GO:0017137,GO:0036010,GO:0046872,GO:0080025,GO:1990090	GTPase activator activity|endosome membrane|membrane|Rab GTPase binding|protein localization to endosome|metal ion binding|phosphatidylinositol-3,5-bisphosphate binding|cellular response to nerve growth factor stimulus	oas04144	Endocytosis
circRNA_0500|NC_019458.2:191167536_191183035_+	15500	1607	sense-overlapping	XM_012096736.2	NC_019458.2:191145265_191216628_+	ATP13A3	101000000	ATPase type 13A3	GO:0005388,GO:0005524,GO:0005887,GO:0006874,GO:0016020,GO:0043231,GO:0046872	calcium-transporting ATPase activity|ATP binding|integral component of plasma membrane|cellular calcium ion homeostasis|membrane|intracellular membrane-bounded organelle|metal ion binding
circRNA_0501|NC_019458.2:191891754_191913612_-	21859	1301	sense-overlapping	XM_015092497.1	NC_019458.2:191865399_191940565_-	OPA1	101000000	optic atrophy 1 (autosomal dominant)	GO:0000002,GO:0000266,GO:0000287,GO:0003374,GO:0003924,GO:0005525,GO:0005654,GO:0005739,GO:0005741,GO:0005743,GO:0005758,GO:0005829,GO:0006915,GO:0007005,GO:0007007,GO:0007601,GO:0008017,GO:0008053,GO:0010636,GO:0014042,GO:0014850,GO:0016020,GO:0016021,GO:0019896,GO:0019900,GO:0030061,GO:0030425,GO:0031314,GO:0036444,GO:0042981,GO:0043066,GO:0046039,GO:0048312,GO:0051259,GO:0051602,GO:0060041,GO:…	mitochondrial genome maintenance|mitochondrial fission|magnesium ion binding|dynamin family protein polymerization involved in mitochondrial fission|GTPase activity|GTP binding|nucleoplasm|mitochondrion|mitochondrial outer membrane|mitochondrial inner membrane|mitochondrial intermembrane space|cytosol|apoptotic process|mitochondrion organization|inner mitochondrial membrane organization|visual pe…
circRNA_0502|NC_019458.2:192713013_192714770_+	1758	1758	exonic	XM_015091736.1	NC_019458.2:192396885_192716067_+	MB21D2	101000000	Mab-21 domain containing 2	GO:0032403,GO:0045296	protein complex binding|cadherin binding
circRNA_0503|NC_019458.2:194065056_194077330_-	12275	453	sense-overlapping	XM_012097019.2	NC_019458.2:194056203_194105098_-	CCDC50	101000000	coiled-coil domain containing 50	GO:0005829,GO:0007605,GO:0031625	cytosol|sensory perception of sound|ubiquitin protein ligase binding
circRNA_0504|NC_019458.2:194100714_194105025_-	4312	281	sense-overlapping	XM_012097019.2	NC_019458.2:194056203_194105098_-	CCDC50	101000000	coiled-coil domain containing 50	GO:0005829,GO:0007605,GO:0031625	cytosol|sensory perception of sound|ubiquitin protein ligase binding
circRNA_0505|NC_019458.2:194738242_194743730_-	5489	514	sense-overlapping	XM_012097075.2	NC_019458.2:194709021_194864018_-	IL1RAP	101000000	interleukin 1 receptor accessory protein	GO:0002114,GO:0004871,GO:0004908,GO:0005615,GO:0005886,GO:0005887,GO:0006461,GO:0006954,GO:0006955,GO:0016020,GO:0019221,GO:0032736,GO:0032754,GO:0038172,GO:0042094,GO:0045087,GO:0051092,GO:0051965,GO:0070498,GO:0072602,GO:1900006,GO:1990782,GO:2000778	interleukin-33 receptor activity|signal transducer activity|interleukin-1 receptor activity|extracellular space|plasma membrane|integral component of plasma membrane|protein complex assembly|inflammatory response|immune response|membrane|cytokine-mediated signaling pathway|positive regulation of interleukin-13 production|positive regulation of interleukin-5 production|interleukin-33-mediated sign…	oas04010,oas04060,oas04659,oas04750	MAPK signaling pathway|Cytokine-cytokine receptor interaction|Th17 cell differentiation|Inflammatory mediator regulation of TRP channels
circRNA_0506|NC_019458.2:195538185_195547564_-	9380	770	sense-overlapping	XM_004003042.3	NC_019458.2:195514420_195629452_-	TP63	101000000	tumor protein p63			oas05206	MicroRNAs in cancer
circRNA_0507|NC_019458.2:195607048_195607302_-	255	255	exonic	XM_004003042.3	NC_019458.2:195514420_195629452_-	TP63	101000000	tumor protein p63			oas05206	MicroRNAs in cancer
circRNA_0508|NC_019458.2:196170448_196194454_-	24007	269	sense-overlapping	XM_004003046.3	NC_019458.2:196082723_196242574_-	TPRG1	101000000	tumor protein p63 regulated 1	GO:0005737	cytoplasm
circRNA_0509|NC_019458.2:196779882_196780099_-	218	218	intronic	XM_012097326.2	NC_019458.2:196520087_197034070_-	LPP	101000000	LIM domain containing preferred translocation partner in lipoma
circRNA_0510|NC_019458.2:196804500_196805189_-	690	690	exonic	XM_012097326.2	NC_019458.2:196520087_197034070_-	LPP	101000000	LIM domain containing preferred translocation partner in lipoma
circRNA_0511|NC_019458.2:199357801_199358903_+	1103	111	sense-overlapping	XM_004003070.3	NC_019458.2:199341498_199361245_+	TRA2B	101000000	transformer 2 beta homolog (Drosophila)	GO:0000302,GO:0000381,GO:0000398,GO:0003723,GO:0003729,GO:0005634,GO:0005637,GO:0005654,GO:0005681,GO:0019904,GO:0021796,GO:0036002,GO:0042802,GO:0043484,GO:0048025,GO:0048026,GO:0048471,GO:0051259,GO:0070717,GO:0071333,GO:1990403	response to reactive oxygen species|regulation of alternative mRNA splicing, via spliceosome|mRNA splicing, via spliceosome|RNA binding|mRNA binding|nucleus|nuclear inner membrane|nucleoplasm|spliceosomal complex|protein domain specific binding|cerebral cortex regionalization|pre-mRNA binding|identical protein binding|regulation of RNA splicing|negative regulation of mRNA splicing, via spliceosom…	oas03040	Spliceosome
circRNA_0512|NC_019458.2:199711089_199732097_+	21009	640	sense-overlapping	XM_004003075.3	NC_019458.2:199682988_199735516_+	LIPH	101000000	lipase	GO:0005576,GO:0016020,GO:0016042,GO:0052689	extracellular region|membrane|lipid catabolic process|carboxylic ester hydrolase activity
circRNA_0513|NC_019458.2:200204898_200208415_-	3518	165	sense-overlapping	XM_015092515.1	NC_019458.2:200204246_200430172_-	VPS8	101000000	VPS8	GO:0005769,GO:0015031,GO:0033263,GO:0034058,GO:0046872	early endosome|protein transport|CORVET complex|endosomal vesicle fusion|metal ion binding
circRNA_0514|NC_019458.2:200325236_200345426_-	20191	485	sense-overlapping	XM_004003082.3	NC_019458.2:200172834_200457018_-	VPS8	101000000	VPS8	GO:0005769,GO:0015031,GO:0033263,GO:0034058,GO:0046872	early endosome|protein transport|CORVET complex|endosomal vesicle fusion|metal ion binding
circRNA_0515|NC_019458.2:200325236_200362388_-	37153	627	sense-overlapping	XM_004003082.3	NC_019458.2:200172834_200457018_-	VPS8	101000000	VPS8	GO:0005769,GO:0015031,GO:0033263,GO:0034058,GO:0046872	early endosome|protein transport|CORVET complex|endosomal vesicle fusion|metal ion binding
circRNA_0516|NC_019458.2:200343491_200345426_-	1936	236	sense-overlapping	XM_004003082.3	NC_019458.2:200172834_200457018_-	VPS8	101000000	VPS8	GO:0005769,GO:0015031,GO:0033263,GO:0034058,GO:0046872	early endosome|protein transport|CORVET complex|endosomal vesicle fusion|metal ion binding
circRNA_0517|NC_019458.2:200343491_200362388_-	18898	378	sense-overlapping	XM_004003082.3	NC_019458.2:200172834_200457018_-	VPS8	101000000	VPS8	GO:0005769,GO:0015031,GO:0033263,GO:0034058,GO:0046872	early endosome|protein transport|CORVET complex|endosomal vesicle fusion|metal ion binding
circRNA_0518|NC_019458.2:200377321_200431200_-	53880	1240	sense-overlapping	XM_004003082.3	NC_019458.2:200172834_200457018_-	VPS8	101000000	VPS8	GO:0005769,GO:0015031,GO:0033263,GO:0034058,GO:0046872	early endosome|protein transport|CORVET complex|endosomal vesicle fusion|metal ion binding
circRNA_0519|NC_019458.2:200401296_200431200_-	29905	1193	sense-overlapping	XM_004003082.3	NC_019458.2:200172834_200457018_-	VPS8	101000000	VPS8	GO:0005769,GO:0015031,GO:0033263,GO:0034058,GO:0046872	early endosome|protein transport|CORVET complex|endosomal vesicle fusion|metal ion binding
circRNA_0520|NC_019458.2:200421553_200423221_-	1669	322	sense-overlapping	XM_004003082.3	NC_019458.2:200172834_200457018_-	VPS8	101000000	VPS8	GO:0005769,GO:0015031,GO:0033263,GO:0034058,GO:0046872	early endosome|protein transport|CORVET complex|endosomal vesicle fusion|metal ion binding
circRNA_0521|NC_019458.2:200421553_200431200_-	9648	602	sense-overlapping	XM_004003082.3	NC_019458.2:200172834_200457018_-	VPS8	101000000	VPS8	GO:0005769,GO:0015031,GO:0033263,GO:0034058,GO:0046872	early endosome|protein transport|CORVET complex|endosomal vesicle fusion|metal ion binding
circRNA_0522|NC_019458.2:200456007_200457103_-	1097	307	sense-overlapping	XM_015092513.1	NC_019458.2:200204246_200466538_-	VPS8	101000000	VPS8	GO:0005769,GO:0015031,GO:0033263,GO:0034058,GO:0046872	early endosome|protein transport|CORVET complex|endosomal vesicle fusion|metal ion binding
circRNA_0523|NC_019458.2:201061235_201065679_-	4445	1351	sense-overlapping	XM_015091739.1	NC_019458.2:201058178_201069270_-	EIF2B5	101000000	eukaryotic translation initiation factor 2B subunit epsilon	GO:0001541,GO:0003743,GO:0005085,GO:0005634,GO:0005737,GO:0005829,GO:0005851,GO:0006413,GO:0009408,GO:0009749,GO:0014002,GO:0014003,GO:0034976,GO:0035690,GO:0042552,GO:0043434,GO:0045948,GO:0048708	ovarian follicle development|translation initiation factor activity|guanyl-nucleotide exchange factor activity|nucleus|cytoplasm|cytosol|eukaryotic translation initiation factor 2B complex|translational initiation|response to heat|response to glucose|astrocyte development|oligodendrocyte development|response to endoplasmic reticulum stress|cellular response to drug|myelination|response to peptide…	oas03013	RNA transport
circRNA_0524|NC_019458.2:201334450_201337965_+	3516	317	sense-overlapping	XM_004003104.3	NC_019458.2:201302240_201355596_+	PARL	101000000	presenilin associated%2C rhomboid-like	GO:0004252,GO:0005634,GO:0005743,GO:0016021,GO:0090201,GO:1903146,GO:2001243	serine-type endopeptidase activity|nucleus|mitochondrial inner membrane|integral component of membrane|negative regulation of release of cytochrome c from mitochondria|regulation of autophagy of mitochondrion|negative regulation of intrinsic apoptotic signaling pathway
circRNA_0525|NC_019458.2:201522074_201528188_-	6115	682	sense-overlapping	XM_012098192.2	NC_019458.2:201511436_201548386_-	KLHL24	101000000	kelch like family member 24	GO:0005737,GO:0005912,GO:0016567,GO:0030057,GO:0030424,GO:0031463,GO:0043204,GO:0045109,GO:0051865,GO:2000312	cytoplasm|adherens junction|protein ubiquitination|desmosome|axon|Cul3-RING ubiquitin ligase complex|perikaryon|intermediate filament organization|protein autoubiquitination|regulation of kainate selective glutamate receptor activity
circRNA_0526|NC_019458.2:201522074_201542480_-	20407	1705	sense-overlapping	XM_012098192.2	NC_019458.2:201511436_201548386_-	KLHL24	101000000	kelch like family member 24	GO:0005737,GO:0005912,GO:0016567,GO:0030057,GO:0030424,GO:0031463,GO:0043204,GO:0045109,GO:0051865,GO:2000312	cytoplasm|adherens junction|protein ubiquitination|desmosome|axon|Cul3-RING ubiquitin ligase complex|perikaryon|intermediate filament organization|protein autoubiquitination|regulation of kainate selective glutamate receptor activity
circRNA_0527|NC_019458.2:201538727_201542480_-	3754	1023	sense-overlapping	XM_012098192.2	NC_019458.2:201511436_201548386_-	KLHL24	101000000	kelch like family member 24	GO:0005737,GO:0005912,GO:0016567,GO:0030057,GO:0030424,GO:0031463,GO:0043204,GO:0045109,GO:0051865,GO:2000312	cytoplasm|adherens junction|protein ubiquitination|desmosome|axon|Cul3-RING ubiquitin ligase complex|perikaryon|intermediate filament organization|protein autoubiquitination|regulation of kainate selective glutamate receptor activity
circRNA_0528|NC_019458.2:201807128_201809577_+	2450	310	sense-overlapping	XM_015091741.1	NC_019458.2:201711850_201952818_+	LOC101109765	101000000	probable guanine nucleotide exchange factor MCF2L2	GO:0005089,GO:0035023	Rho guanyl-nucleotide exchange factor activity|regulation of Rho protein signal transduction
circRNA_0529|NC_019458.2:201950191_201951597_+	1407	388	sense-overlapping	XM_015091741.1	NC_019458.2:201711850_201952818_+	LOC101109765	101000000	probable guanine nucleotide exchange factor MCF2L2	GO:0005089,GO:0035023	Rho guanyl-nucleotide exchange factor activity|regulation of Rho protein signal transduction
circRNA_0530|NC_019458.2:201950191_201953875_+	3685	2666	sense-overlapping	XM_015091741.1	NC_019458.2:201711850_201952818_+	LOC101109765	101000000	probable guanine nucleotide exchange factor MCF2L2	GO:0005089,GO:0035023	Rho guanyl-nucleotide exchange factor activity|regulation of Rho protein signal transduction
circRNA_0531|NC_019458.2:202043398_202046699_+	3302	280	sense-overlapping	XR_001433892.1	NC_019458.2:202036032_202089453_+
circRNA_0532|NC_019458.2:202127630_202131461_+	3832	517	sense-overlapping	XM_004003110.2	NC_019458.2:202110750_202146941_+	DCUN1D1	101000000	DCN1	GO:0000151,GO:0005634,GO:0005829,GO:0031624,GO:0032182,GO:0043687,GO:0045116,GO:0051443,GO:0097602	ubiquitin ligase complex|nucleus|cytosol|ubiquitin conjugating enzyme binding|ubiquitin-like protein binding|post-translational protein modification|protein neddylation|positive regulation of ubiquitin-protein transferase activity|cullin family protein binding
circRNA_0533|NC_019458.2:205405205_205410057_-	4853	465	sense-overlapping	XM_015092539.1	NC_019458.2:205377009_205488176_-	USP13	101000000	ubiquitin specific peptidase 13 (isopeptidase T-3)	GO:0004197,GO:0004843,GO:0006355,GO:0006511,GO:0006914,GO:0008270,GO:0008283,GO:0010506,GO:0031625,GO:0035523,GO:0036459,GO:0043130,GO:0044313,GO:0050821,GO:0051087,GO:0070536,GO:0070628,GO:1904288,GO:1904378,GO:1904454	cysteine-type endopeptidase activity|thiol-dependent ubiquitin-specific protease activity|regulation of transcription, DNA-templated|ubiquitin-dependent protein catabolic process|autophagy|zinc ion binding|cell proliferation|regulation of autophagy|ubiquitin protein ligase binding|protein K29-linked deubiquitination|thiol-dependent ubiquitinyl hydrolase activity|ubiquitin binding|protein K6-linke…
circRNA_0534|NC_019458.2:205720136_205725904_+	5769	5769	sense-overlapping	XM_004003133.3	NC_019458.2:205691537_205762355_+	GNB4	101000000	guanine nucleotide binding protein (G protein)%2C beta polypeptide 4	GO:0004871,GO:0005765,GO:0005829,GO:0006457,GO:0021762,GO:0032403,GO:0043209,GO:0070062,GO:0071377	signal transducer activity|lysosomal membrane|cytosol|protein folding|substantia nigra development|protein complex binding|myelin sheath|extracellular exosome|cellular response to glucagon stimulus	oas04014,oas04062,oas04151,oas04371,oas04713,oas04723,oas04724,oas04725,oas04726,oas04727,oas04728,oas04926,oas05032,oas05034,oas05163,oas05167,oas05170,oas05200	Ras signaling pathway|Chemokine signaling pathway|PI3K-Akt signaling pathway|Apelin signaling pathway|Circadian entrainment|Retrograde endocannabinoid signaling|Glutamatergic synapse|Cholinergic synapse|Serotonergic synapse|GABAergic synapse|Dopaminergic synapse|Relaxin signaling pathway|Morphine addiction|Alcoholism|Human cytomegalovirus infection|Kaposi sarcoma-associated herpesvirus infection|…
circRNA_0535|NC_019458.2:205725808_205746895_+	21088	739	sense-overlapping	XM_004003133.3	NC_019458.2:205691537_205762355_+	GNB4	101000000	guanine nucleotide binding protein (G protein)%2C beta polypeptide 4	GO:0004871,GO:0005765,GO:0005829,GO:0006457,GO:0021762,GO:0032403,GO:0043209,GO:0070062,GO:0071377	signal transducer activity|lysosomal membrane|cytosol|protein folding|substantia nigra development|protein complex binding|myelin sheath|extracellular exosome|cellular response to glucagon stimulus	oas04014,oas04062,oas04151,oas04371,oas04713,oas04723,oas04724,oas04725,oas04726,oas04727,oas04728,oas04926,oas05032,oas05034,oas05163,oas05167,oas05170,oas05200	Ras signaling pathway|Chemokine signaling pathway|PI3K-Akt signaling pathway|Apelin signaling pathway|Circadian entrainment|Retrograde endocannabinoid signaling|Glutamatergic synapse|Cholinergic synapse|Serotonergic synapse|GABAergic synapse|Dopaminergic synapse|Relaxin signaling pathway|Morphine addiction|Alcoholism|Human cytomegalovirus infection|Kaposi sarcoma-associated herpesvirus infection|…
circRNA_0536|NC_019458.2:205762927_205783910_-	20984	3442	sense-overlapping	XM_012098611.2	NC_019458.2:205762368_205793298_-	MFN1	101000000	mitofusin 1	GO:0003924,GO:0005525,GO:0005739,GO:0007275,GO:0008053,GO:0016021,GO:0031306,GO:0031307,GO:0046039,GO:0051646,GO:0098799,GO:1990613	GTPase activity|GTP binding|mitochondrion|multicellular organism development|mitochondrial fusion|integral component of membrane|intrinsic component of mitochondrial outer membrane|integral component of mitochondrial outer membrane|GTP metabolic process|mitochondrion localization|outer mitochondrial membrane protein complex|mitochondrial membrane fusion	oas04137,oas04621	Mitophagy - animal|NOD-like receptor signaling pathway
circRNA_0537|NC_019458.2:205781160_205797933_-	16774	3671	sense-overlapping	XM_004003134.3	NC_019458.2:205762368_205798651_-	MFN1	101000000	mitofusin 1	GO:0003924,GO:0005525,GO:0005739,GO:0007275,GO:0008053,GO:0016021,GO:0031306,GO:0031307,GO:0046039,GO:0051646,GO:0098799,GO:1990613	GTPase activity|GTP binding|mitochondrion|multicellular organism development|mitochondrial fusion|integral component of membrane|intrinsic component of mitochondrial outer membrane|integral component of mitochondrial outer membrane|GTP metabolic process|mitochondrion localization|outer mitochondrial membrane protein complex|mitochondrial membrane fusion	oas04137,oas04621	Mitophagy - animal|NOD-like receptor signaling pathway
circRNA_0538|NC_019458.2:205909609_205937527_-	27919	3012	sense-overlapping	XM_004003135.3	NC_019458.2:205904440_205947449_-	PIK3CA	101000000	phosphatidylinositol-4	GO:0001525,GO:0001889,GO:0002250,GO:0004674,GO:0005524,GO:0005737,GO:0005886,GO:0005942,GO:0005943,GO:0006006,GO:0006468,GO:0006909,GO:0006954,GO:0010468,GO:0014065,GO:0016303,GO:0030027,GO:0030168,GO:0030295,GO:0033138,GO:0035004,GO:0035005,GO:0040014,GO:0043457,GO:0043491,GO:0043524,GO:0043560,GO:0044029,GO:0045087,GO:0046854,GO:0046934,GO:0060326,GO:0060612,GO:0071333,GO:0097009,GO:2000270,GO:…	angiogenesis|liver development|adaptive immune response|protein serine/threonine kinase activity|ATP binding|cytoplasm|plasma membrane|phosphatidylinositol 3-kinase complex|phosphatidylinositol 3-kinase complex, class IA|glucose metabolic process|protein phosphorylation|phagocytosis|inflammatory response|regulation of gene expression|phosphatidylinositol 3-kinase signaling|1-phosphatidylinositol-…	oas00562,oas01521,oas01522,oas01524,oas04012,oas04014,oas04015,oas04024,oas04062,oas04066,oas04068,oas04070,oas04071,oas04072,oas04140,oas04150,oas04151,oas04152,oas04210,oas04211,oas04213,oas04218,oas04360,oas04370,oas04380,oas04510,oas04550,oas04611,oas04620,oas04625,oas04630,oas04650,oas04660,oas04662,oas04664,oas04666,oas04668,oas04670,oas04722,oas04725,oas04750,oas04810,oas04910,oas04914,oas…	Inositol phosphate metabolism|EGFR tyrosine kinase inhibitor resistance|Endocrine resistance|Platinum drug resistance|ErbB signaling pathway|Ras signaling pathway|Rap1 signaling pathway|cAMP signaling pathway|Chemokine signaling pathway|HIF-1 signaling pathway|FoxO signaling pathway|Phosphatidylinositol signaling system|Sphingolipid signaling pathway|Phospholipase D signaling pathway|Autophagy - …
circRNA_0539|NC_019458.2:205927453_205937527_-	10075	1615	sense-overlapping	XM_004003135.3	NC_019458.2:205904440_205947449_-	PIK3CA	101000000	phosphatidylinositol-4	GO:0001525,GO:0001889,GO:0002250,GO:0004674,GO:0005524,GO:0005737,GO:0005886,GO:0005942,GO:0005943,GO:0006006,GO:0006468,GO:0006909,GO:0006954,GO:0010468,GO:0014065,GO:0016303,GO:0030027,GO:0030168,GO:0030295,GO:0033138,GO:0035004,GO:0035005,GO:0040014,GO:0043457,GO:0043491,GO:0043524,GO:0043560,GO:0044029,GO:0045087,GO:0046854,GO:0046934,GO:0060326,GO:0060612,GO:0071333,GO:0097009,GO:2000270,GO:…	angiogenesis|liver development|adaptive immune response|protein serine/threonine kinase activity|ATP binding|cytoplasm|plasma membrane|phosphatidylinositol 3-kinase complex|phosphatidylinositol 3-kinase complex, class IA|glucose metabolic process|protein phosphorylation|phagocytosis|inflammatory response|regulation of gene expression|phosphatidylinositol 3-kinase signaling|1-phosphatidylinositol-…	oas00562,oas01521,oas01522,oas01524,oas04012,oas04014,oas04015,oas04024,oas04062,oas04066,oas04068,oas04070,oas04071,oas04072,oas04140,oas04150,oas04151,oas04152,oas04210,oas04211,oas04213,oas04218,oas04360,oas04370,oas04380,oas04510,oas04550,oas04611,oas04620,oas04625,oas04630,oas04650,oas04660,oas04662,oas04664,oas04666,oas04668,oas04670,oas04722,oas04725,oas04750,oas04810,oas04910,oas04914,oas…	Inositol phosphate metabolism|EGFR tyrosine kinase inhibitor resistance|Endocrine resistance|Platinum drug resistance|ErbB signaling pathway|Ras signaling pathway|Rap1 signaling pathway|cAMP signaling pathway|Chemokine signaling pathway|HIF-1 signaling pathway|FoxO signaling pathway|Phosphatidylinositol signaling system|Sphingolipid signaling pathway|Phospholipase D signaling pathway|Autophagy - …
circRNA_0540|NC_019458.2:207947320_207963081_+	15762	192	sense-overlapping	XM_015092545.1	NC_019458.2:207857245_208033469_+	TBL1XR1	101000000	transducin (beta)-like 1 X-linked receptor 1	GO:0000122,GO:0002021,GO:0003714,GO:0005634,GO:0005654,GO:0005876,GO:0006351,GO:0008013,GO:0016042,GO:0016575,GO:0017053,GO:0019216,GO:0030814,GO:0035264,GO:0042393,GO:0043161,GO:0044212,GO:0045893,GO:0045944,GO:0047485,GO:0050872,GO:0060613,GO:0090207,GO:0090263	negative regulation of transcription from RNA polymerase II promoter|response to dietary excess|transcription corepressor activity|nucleus|nucleoplasm|spindle microtubule|transcription, DNA-templated|beta-catenin binding|lipid catabolic process|histone deacetylation|transcriptional repressor complex|regulation of lipid metabolic process|regulation of cAMP metabolic process|multicellular organism …	oas04310	Wnt signaling pathway
circRNA_0541|NC_019458.2:207994223_208011416_+	17194	970	sense-overlapping	XM_015092544.1	NC_019458.2:207857245_208033469_+	TBL1XR1	101000000	transducin (beta)-like 1 X-linked receptor 1	GO:0000122,GO:0002021,GO:0003714,GO:0005634,GO:0005654,GO:0005876,GO:0006351,GO:0008013,GO:0016042,GO:0016575,GO:0017053,GO:0019216,GO:0030814,GO:0035264,GO:0042393,GO:0043161,GO:0044212,GO:0045893,GO:0045944,GO:0047485,GO:0050872,GO:0060613,GO:0090207,GO:0090263	negative regulation of transcription from RNA polymerase II promoter|response to dietary excess|transcription corepressor activity|nucleus|nucleoplasm|spindle microtubule|transcription, DNA-templated|beta-catenin binding|lipid catabolic process|histone deacetylation|transcriptional repressor complex|regulation of lipid metabolic process|regulation of cAMP metabolic process|multicellular organism …	oas04310	Wnt signaling pathway
circRNA_0542|NC_019458.2:213184445_213188274_-	3830	529	sense-overlapping	XM_004003151.3	NC_019458.2:213040318_213328313_-	FNDC3B	101000000	fibronectin type III domain containing 3B	GO:0003723,GO:0016021	RNA binding|integral component of membrane
circRNA_0543|NC_019458.2:213294647_213319492_-	24846	215	sense-overlapping	XM_004003151.3	NC_019458.2:213040318_213328313_-	FNDC3B	101000000	fibronectin type III domain containing 3B	GO:0003723,GO:0016021	RNA binding|integral component of membrane
circRNA_0544|NC_019458.2:213697125_213706945_+	9821	640	sense-overlapping	XM_004003152.3	NC_019458.2:213597613_213829729_+	PLD1	101000000	phospholipase D1			oas00564,oas00565,oas04014,oas04024,oas04071,oas04072,oas04144,oas04666,oas04724,oas04912,oas04928,oas05231	Glycerophospholipid metabolism|Ether lipid metabolism|Ras signaling pathway|cAMP signaling pathway|Sphingolipid signaling pathway|Phospholipase D signaling pathway|Endocytosis|Fc gamma R-mediated phagocytosis|Glutamatergic synapse|GnRH signaling pathway|Parathyroid hormone synthesis, secretion and action|Choline metabolism in cancer
circRNA_0545|NC_019458.2:213757604_213777480_+	19877	314	sense-overlapping	XM_004003152.3	NC_019458.2:213597613_213829729_+	PLD1	101000000	phospholipase D1			oas00564,oas00565,oas04014,oas04024,oas04071,oas04072,oas04144,oas04666,oas04724,oas04912,oas04928,oas05231	Glycerophospholipid metabolism|Ether lipid metabolism|Ras signaling pathway|cAMP signaling pathway|Sphingolipid signaling pathway|Phospholipase D signaling pathway|Endocytosis|Fc gamma R-mediated phagocytosis|Glutamatergic synapse|GnRH signaling pathway|Parathyroid hormone synthesis, secretion and action|Choline metabolism in cancer
circRNA_0546|NC_019458.2:215111950_215118738_+	6789	346	sense-overlapping	XM_012099500.2	NC_019458.2:215085226_215150642_+	PHC3	101000000	polyhomeotic homolog 3 (Drosophila)	GO:0003677,GO:0005634,GO:0005654,GO:0007275,GO:0008270,GO:0031519,GO:0035102,GO:0070317	DNA binding|nucleus|nucleoplasm|multicellular organism development|zinc ion binding|PcG protein complex|PRC1 complex|negative regulation of G0 to G1 transition
circRNA_0547|NC_019458.2:215131475_215150664_+	19190	1045	sense-overlapping	XR_001433897.1	NC_019458.2:215085226_215156262_+
circRNA_0548|NC_019458.2:215267718_215285164_-	17447	694	sense-overlapping	XM_004003175.3	NC_019458.2:215261288_215294063_-	SEC62	101000000	SEC62 homolog%2C preprotein translocation factor	GO:0004872,GO:0005783,GO:0005789,GO:0005791,GO:0005829,GO:0006613,GO:0006620,GO:0008565,GO:0016020,GO:0016021,GO:0036498	receptor activity|endoplasmic reticulum|endoplasmic reticulum membrane|rough endoplasmic reticulum|cytosol|cotranslational protein targeting to membrane|posttranslational protein targeting to endoplasmic reticulum membrane|protein transporter activity|membrane|integral component of membrane|IRE1-mediated unfolded protein response	oas03060,oas04141	Protein export|Protein processing in endoplasmic reticulum
circRNA_0549|NC_019458.2:224086419_224087871_-	1453	301	sense-overlapping	XM_004003199.3	NC_019458.2:224063546_224097303_-	NMD3	101000000	NMD3 ribosome export adaptor	GO:0000055,GO:0005634,GO:0005730,GO:0005737,GO:0043023	ribosomal large subunit export from nucleus|nucleus|nucleolus|cytoplasm|ribosomal large subunit binding	oas03008,oas03013	Ribosome biogenesis in eukaryotes|RNA transport
circRNA_0550|NC_019458.2:224086933_224095455_-	8523	442	sense-overlapping	XM_004003199.3	NC_019458.2:224063546_224097303_-	NMD3	101000000	NMD3 ribosome export adaptor	GO:0000055,GO:0005634,GO:0005730,GO:0005737,GO:0043023	ribosomal large subunit export from nucleus|nucleus|nucleolus|cytoplasm|ribosomal large subunit binding	oas03008,oas03013	Ribosome biogenesis in eukaryotes|RNA transport
circRNA_0551|NC_019458.2:224958404_224960435_-	2032	420	sense-overlapping	XM_004003206.3	NC_019458.2:224944115_224976211_-	SMC4	101000000	structural maintenance of chromosomes 4	GO:0000070,GO:0000796,GO:0005524,GO:0005634,GO:0005654,GO:0005829,GO:0007076,GO:0010032,GO:0016607,GO:0045132,GO:0046982,GO:0051301,GO:0051383	mitotic sister chromatid segregation|condensin complex|ATP binding|nucleus|nucleoplasm|cytosol|mitotic chromosome condensation|meiotic chromosome condensation|nuclear speck|meiotic chromosome segregation|protein heterodimerization activity|cell division|kinetochore organization
circRNA_0552|NC_019458.2:225002011_225019567_+	17557	518	sense-overlapping	XM_012100445.1	NC_019458.2:224976313_225110738_+	IFT80	101000000	intraflagellar transport 80	GO:0001649,GO:0002062,GO:0005737,GO:0005813,GO:0005929,GO:0007224,GO:0030992,GO:0036064,GO:0042073,GO:0045880,GO:0050680,GO:0060271,GO:0060349,GO:1905515,GO:2000051	osteoblast differentiation|chondrocyte differentiation|cytoplasm|centrosome|cilium|smoothened signaling pathway|intraciliary transport particle B|ciliary basal body|intraciliary transport|positive regulation of smoothened signaling pathway|negative regulation of epithelial cell proliferation|cilium assembly|bone morphogenesis|non-motile cilium assembly|negative regulation of non-canonical Wnt sig…
circRNA_0553|NC_019458.2:225002011_225046761_+	44751	698	sense-overlapping	XM_012100445.1	NC_019458.2:224976313_225110738_+	IFT80	101000000	intraflagellar transport 80	GO:0001649,GO:0002062,GO:0005737,GO:0005813,GO:0005929,GO:0007224,GO:0030992,GO:0036064,GO:0042073,GO:0045880,GO:0050680,GO:0060271,GO:0060349,GO:1905515,GO:2000051	osteoblast differentiation|chondrocyte differentiation|cytoplasm|centrosome|cilium|smoothened signaling pathway|intraciliary transport particle B|ciliary basal body|intraciliary transport|positive regulation of smoothened signaling pathway|negative regulation of epithelial cell proliferation|cilium assembly|bone morphogenesis|non-motile cilium assembly|negative regulation of non-canonical Wnt sig…
circRNA_0554|NC_019458.2:225298071_225302999_+	4929	3040	sense-overlapping	XM_015091744.1	NC_019458.2:225288321_225331281_+	LOC105611838	106000000	uncharacterized LOC105611838	GO:0005524,GO:0005634,GO:0005654,GO:0005829,GO:0006919,GO:0006954,GO:0019899,GO:0019904,GO:0030163,GO:0032610,GO:0032611,GO:0045087,GO:0051402,GO:0070269,GO:0072558,GO:1904784	ATP binding|nucleus|nucleoplasm|cytosol|activation of cysteine-type endopeptidase activity involved in apoptotic process|inflammatory response|enzyme binding|protein domain specific binding|protein catabolic process|interleukin-1 alpha production|interleukin-1 beta production|innate immune response|neuron apoptotic process|pyroptosis|NLRP1 inflammasome complex|NLRP1 inflammasome complex assembly
circRNA_0555|NC_019458.2:226655518_226666632_-	11115	534	sense-overlapping	XM_012100536.2	NC_019458.2:226645801_226670345_-	MFSD1	101000000	major facilitator superfamily domain containing 1	GO:0016021,GO:0055085	integral component of membrane|transmembrane transport
circRNA_0556|NC_019458.2:226817076_226844216_-	27141	1517	sense-overlapping	XM_015092576.1	NC_019458.2:226795030_226844697_-	GFM1	101000000	G elongation factor	GO:0003723,GO:0003746,GO:0003924,GO:0005525,GO:0005739,GO:0070125	RNA binding|translation elongation factor activity|GTPase activity|GTP binding|mitochondrion|mitochondrial translational elongation
circRNA_0557|NC_019458.2:226841815_226844216_-	2402	491	sense-overlapping	XM_015092576.1	NC_019458.2:226795030_226844697_-	GFM1	101000000	G elongation factor	GO:0003723,GO:0003746,GO:0003924,GO:0005525,GO:0005739,GO:0070125	RNA binding|translation elongation factor activity|GTPase activity|GTP binding|mitochondrion|mitochondrial translational elongation
circRNA_0558|NC_019458.2:227162631_227254614_-	91984	211	sense-overlapping	XM_012100645.2	NC_019458.2:226912712_227361315_-	RSRC1	101000000	arginine/serine-rich coiled-coil 1	GO:0000380,GO:0000398,GO:0005634,GO:0005737,GO:0006468,GO:0006913,GO:0016607,GO:0046677	alternative mRNA splicing, via spliceosome|mRNA splicing, via spliceosome|nucleus|cytoplasm|protein phosphorylation|nucleocytoplasmic transport|nuclear speck|response to antibiotic
circRNA_0559|NC_019458.2:229709761_229722890_-	13130	499	sense-overlapping	XM_004003228.2	NC_019458.2:229677542_229752159_-	GMPS	101000000	guanine monophosphate synthase			oas00230,oas00983	Purine metabolism|Drug metabolism - other enzymes
circRNA_0560|NC_019458.2:229719176_229722890_-	3715	297	sense-overlapping	XM_004003228.2	NC_019458.2:229677542_229752159_-	GMPS	101000000	guanine monophosphate synthase			oas00230,oas00983	Purine metabolism|Drug metabolism - other enzymes
circRNA_0561|NC_019458.2:229789451_229797852_+	8402	906	sense-overlapping	XM_012100950.2	NC_019458.2:229775452_229798687_+	SLC33A1	101000000	solute carrier family 33 (acetyl-CoA transporter)%2C member 1	GO:0005789,GO:0005887,GO:0007417,GO:0008521,GO:0015295,GO:0016020,GO:0030509,GO:0060395	endoplasmic reticulum membrane|integral component of plasma membrane|central nervous system development|acetyl-CoA transmembrane transporter activity|solute:proton symporter activity|membrane|BMP signaling pathway|SMAD protein signal transduction	oas00604	Glycosphingolipid biosynthesis - ganglio series
circRNA_0562|NC_019458.2:231338567_231343568_+	5002	414	sense-overlapping	XM_004003234.3	NC_019458.2:231322722_231370898_+	DHX36	101000000	DEAH (Asp-Glu-Ala-His) box polypeptide 36	GO:0000781,GO:0001047,GO:0001503,GO:0002151,GO:0003697,GO:0003723,GO:0003725,GO:0004004,GO:0005524,GO:0005634,GO:0005737,GO:0005829,GO:0006351,GO:0006396,GO:0008094,GO:0009615,GO:0010501,GO:0032206,GO:0032481,GO:0042826,GO:0043330,GO:0044212,GO:0045944,GO:0051880,GO:0070034,GO:0070062,GO:0090669,GO:1902741	chromosome, telomeric region|core promoter binding|ossification|G-quadruplex RNA binding|single-stranded DNA binding|RNA binding|double-stranded RNA binding|ATP-dependent RNA helicase activity|ATP binding|nucleus|cytoplasm|cytosol|transcription, DNA-templated|RNA processing|DNA-dependent ATPase activity|response to virus|RNA secondary structure unwinding|positive regulation of telomere maintenanc…	oas03018	RNA degradation
circRNA_0563|NC_019458.2:231418906_231437607_-	18702	320	sense-overlapping	XM_004003236.3	NC_019458.2:231378706_231521221_-	ARHGEF26	101000000	Rho guanine nucleotide exchange factor 26	GO:0001726,GO:0001886,GO:0005085,GO:0005089,GO:0005829,GO:0007186,GO:0035023,GO:0043065,GO:0051056,GO:0097178	ruffle|endothelial cell morphogenesis|guanyl-nucleotide exchange factor activity|Rho guanyl-nucleotide exchange factor activity|cytosol|G-protein coupled receptor signaling pathway|regulation of Rho protein signal transduction|positive regulation of apoptotic process|regulation of small GTPase mediated signal transduction|ruffle assembly	oas05100	Bacterial invasion of epithelial cells
circRNA_0564|NC_019458.2:231418906_231514464_-	95559	967	sense-overlapping	XM_004003236.3	NC_019458.2:231378706_231521221_-	ARHGEF26	101000000	Rho guanine nucleotide exchange factor 26	GO:0001726,GO:0001886,GO:0005085,GO:0005089,GO:0005829,GO:0007186,GO:0035023,GO:0043065,GO:0051056,GO:0097178	ruffle|endothelial cell morphogenesis|guanyl-nucleotide exchange factor activity|Rho guanyl-nucleotide exchange factor activity|cytosol|G-protein coupled receptor signaling pathway|regulation of Rho protein signal transduction|positive regulation of apoptotic process|regulation of small GTPase mediated signal transduction|ruffle assembly	oas05100	Bacterial invasion of epithelial cells
circRNA_0565|NC_019458.2:231488934_231492384_-	3451	218	sense-overlapping	XM_004003236.3	NC_019458.2:231378706_231521221_-	ARHGEF26	101000000	Rho guanine nucleotide exchange factor 26	GO:0001726,GO:0001886,GO:0005085,GO:0005089,GO:0005829,GO:0007186,GO:0035023,GO:0043065,GO:0051056,GO:0097178	ruffle|endothelial cell morphogenesis|guanyl-nucleotide exchange factor activity|Rho guanyl-nucleotide exchange factor activity|cytosol|G-protein coupled receptor signaling pathway|regulation of Rho protein signal transduction|positive regulation of apoptotic process|regulation of small GTPase mediated signal transduction|ruffle assembly	oas05100	Bacterial invasion of epithelial cells
circRNA_0566|NC_019458.2:233330481_233354436_-	23956	949	sense-overlapping	XM_015092588.1	NC_019458.2:233312872_233440021_-	MBNL1	101000000	muscleblind like splicing regulator 1	GO:0001069,GO:0001701,GO:0003723,GO:0003725,GO:0005634,GO:0005654,GO:0005737,GO:0005829,GO:0006397,GO:0007399,GO:0008380,GO:0010494,GO:0030326,GO:0043484,GO:0045445,GO:0046872	regulatory region RNA binding|in utero embryonic development|RNA binding|double-stranded RNA binding|nucleus|nucleoplasm|cytoplasm|cytosol|mRNA processing|nervous system development|RNA splicing|cytoplasmic stress granule|embryonic limb morphogenesis|regulation of RNA splicing|myoblast differentiation|metal ion binding
circRNA_0567|NC_019458.2:233429805_233433919_-	4115	678	exonic	XM_012101259.2	NC_019458.2:233312872_233504405_-	MBNL1	101000000	muscleblind like splicing regulator 1	GO:0001069,GO:0001701,GO:0003723,GO:0003725,GO:0005634,GO:0005654,GO:0005737,GO:0005829,GO:0006397,GO:0007399,GO:0008380,GO:0010494,GO:0030326,GO:0043484,GO:0045445,GO:0046872	regulatory region RNA binding|in utero embryonic development|RNA binding|double-stranded RNA binding|nucleus|nucleoplasm|cytoplasm|cytosol|mRNA processing|nervous system development|RNA splicing|cytoplasmic stress granule|embryonic limb morphogenesis|regulation of RNA splicing|myoblast differentiation|metal ion binding
circRNA_0568|NC_019458.2:234820588_234860920_-	40333	1694	sense-overlapping	XM_015092592.1	NC_019458.2:234575379_234934488_-	MED12L	101000000	mediator complex subunit 12 like	GO:0001105,GO:0006357,GO:0008013,GO:0016592	RNA polymerase II transcription coactivator activity|regulation of transcription from RNA polymerase II promoter|beta-catenin binding|mediator complex	oas04919	Thyroid hormone signaling pathway
circRNA_0569|NC_019458.2:234851668_234860920_-	9253	938	sense-overlapping	XM_015092592.1	NC_019458.2:234575379_234934488_-	MED12L	101000000	mediator complex subunit 12 like	GO:0001105,GO:0006357,GO:0008013,GO:0016592	RNA polymerase II transcription coactivator activity|regulation of transcription from RNA polymerase II promoter|beta-catenin binding|mediator complex	oas04919	Thyroid hormone signaling pathway
circRNA_0570|NC_019458.2:234889792_234899028_-	9237	490	sense-overlapping	XM_015092592.1	NC_019458.2:234575379_234934488_-	MED12L	101000000	mediator complex subunit 12 like	GO:0001105,GO:0006357,GO:0008013,GO:0016592	RNA polymerase II transcription coactivator activity|regulation of transcription from RNA polymerase II promoter|beta-catenin binding|mediator complex	oas04919	Thyroid hormone signaling pathway
circRNA_0571|NC_019458.2:236129472_236141278_-	11807	11807	sense-overlapping	XM_012101521.1	NC_019458.2:236105342_236237655_-	RNF13	101000000	ring finger protein 13	GO:0000139,GO:0004842,GO:0005637,GO:0005654,GO:0005765,GO:0005789,GO:0005829,GO:0016021,GO:0031902,GO:0046872,GO:0051865,GO:0061630	Golgi membrane|ubiquitin-protein transferase activity|nuclear inner membrane|nucleoplasm|lysosomal membrane|endoplasmic reticulum membrane|cytosol|integral component of membrane|late endosome membrane|metal ion binding|protein autoubiquitination|ubiquitin protein ligase activity
circRNA_0572|NC_019458.2:236141185_236162117_-	20933	291	sense-overlapping	XM_012101521.1	NC_019458.2:236105342_236237655_-	RNF13	101000000	ring finger protein 13	GO:0000139,GO:0004842,GO:0005637,GO:0005654,GO:0005765,GO:0005789,GO:0005829,GO:0016021,GO:0031902,GO:0046872,GO:0051865,GO:0061630	Golgi membrane|ubiquitin-protein transferase activity|nuclear inner membrane|nucleoplasm|lysosomal membrane|endoplasmic reticulum membrane|cytosol|integral component of membrane|late endosome membrane|metal ion binding|protein autoubiquitination|ubiquitin protein ligase activity
circRNA_0573|NC_019458.2:236141185_236192300_-	51116	505	sense-overlapping	XM_012101521.1	NC_019458.2:236105342_236237655_-	RNF13	101000000	ring finger protein 13	GO:0000139,GO:0004842,GO:0005637,GO:0005654,GO:0005765,GO:0005789,GO:0005829,GO:0016021,GO:0031902,GO:0046872,GO:0051865,GO:0061630	Golgi membrane|ubiquitin-protein transferase activity|nuclear inner membrane|nucleoplasm|lysosomal membrane|endoplasmic reticulum membrane|cytosol|integral component of membrane|late endosome membrane|metal ion binding|protein autoubiquitination|ubiquitin protein ligase activity
circRNA_0574|NC_019458.2:236914145_236928958_-	14814	1487	sense-overlapping	XM_015092611.1	NC_019458.2:236908730_236949621_-	HPS3	101000000	Hermansky-Pudlak syndrome 3
circRNA_0575|NC_019458.2:236915120_236928958_-	13839	1396	sense-overlapping	XM_015092611.1	NC_019458.2:236908730_236949621_-	HPS3	101000000	Hermansky-Pudlak syndrome 3
circRNA_0576|NC_019458.2:240174290_240181527_+	7238	375	sense-overlapping	XM_015092618.1	NC_019458.2:240064578_240195962_+	PLSCR4	101000000	phospholipid scramblase 4	GO:0005509,GO:0005886,GO:0016021,GO:0017121,GO:0017124,GO:0017128,GO:0019899,GO:0042609,GO:0070062,GO:0071222	calcium ion binding|plasma membrane|integral component of membrane|phospholipid scrambling|SH3 domain binding|phospholipid scramblase activity|enzyme binding|CD4 receptor binding|extracellular exosome|cellular response to lipopolysaccharide
circRNA_0577|NC_019458.2:242667390_242735257_-	67868	67868	intergenic
circRNA_0578|NC_019458.2:243866683_243872132_-	5450	906	sense-overlapping	XM_012102001.2	NC_019458.2:243833635_243887142_-	U2SURP	101000000	U2 snRNP-associated SURP domain containing	GO:0000398,GO:0003723,GO:0005634,GO:0005654	mRNA splicing, via spliceosome|RNA binding|nucleus|nucleoplasm	oas03040	Spliceosome
circRNA_0579|NC_019458.2:244144253_244163527_-	19275	1152	sense-overlapping	XM_012102059.2	NC_019458.2:244128489_244186649_-	TRPC1	101000000	transient receptor potential cation channel	GO:0005261,GO:0005262,GO:0005886,GO:0005887,GO:0006816,GO:0006828,GO:0015279,GO:0042438,GO:0043235,GO:0044325,GO:0051281,GO:0051480,GO:0051592,GO:0070588,GO:0070679,GO:1903779	cation channel activity|calcium channel activity|plasma membrane|integral component of plasma membrane|calcium ion transport|manganese ion transport|store-operated calcium channel activity|melanin biosynthetic process|receptor complex|ion channel binding|positive regulation of release of sequestered calcium ion into cytosol|regulation of cytosolic calcium ion concentration|response to calcium ion…	oas04360,oas04724,oas04726,oas04972	Axon guidance|Glutamatergic synapse|Serotonergic synapse|Pancreatic secretion
circRNA_0580|NC_019458.2:244144253_244173889_-	29637	1409	sense-overlapping	XM_012102041.2	NC_019458.2:244128489_244186663_-	TRPC1	101000000	transient receptor potential cation channel	GO:0005261,GO:0005262,GO:0005886,GO:0005887,GO:0006816,GO:0006828,GO:0015279,GO:0042438,GO:0043235,GO:0044325,GO:0051281,GO:0051480,GO:0051592,GO:0070588,GO:0070679,GO:1903779	cation channel activity|calcium channel activity|plasma membrane|integral component of plasma membrane|calcium ion transport|manganese ion transport|store-operated calcium channel activity|melanin biosynthetic process|receptor complex|ion channel binding|positive regulation of release of sequestered calcium ion into cytosol|regulation of cytosolic calcium ion concentration|response to calcium ion…	oas04360,oas04724,oas04726,oas04972	Axon guidance|Glutamatergic synapse|Serotonergic synapse|Pancreatic secretion
circRNA_0581|NC_019458.2:244638014_244642568_+	4555	505	sense-overlapping	XM_012102128.2	NC_019458.2:244589081_244666617_+	GK5	101000000	glycerol kinase 5 (putative)	GO:0004370,GO:0005524,GO:0005739,GO:0006071,GO:0006641,GO:0019563,GO:0046167	glycerol kinase activity|ATP binding|mitochondrion|glycerol metabolic process|triglyceride metabolic process|glycerol catabolic process|glycerol-3-phosphate biosynthetic process
circRNA_0582|NC_019458.2:244715352_244741411_+	26060	261	sense-overlapping	XM_015092626.1	NC_019458.2:244679743_244876391_+	TFDP2	101000000	transcription factor Dp-2 (E2F dimerization partner 2)			oas04110	Cell cycle
circRNA_0583|NC_019458.2:245223671_245227738_-	4068	269	sense-overlapping	XM_015092636.1	NC_019458.2:245200546_245251621_-	RASA2	101000000	RAS p21 protein activator 2	GO:0000165,GO:0005096,GO:0005737,GO:0005829,GO:0007165,GO:0031235,GO:0046580,GO:0046872,GO:0048471	MAPK cascade|GTPase activator activity|cytoplasm|cytosol|signal transduction|intrinsic component of the cytoplasmic side of the plasma membrane|negative regulation of Ras protein signal transduction|metal ion binding|perinuclear region of cytoplasm	oas04010,oas04014,oas05203	MAPK signaling pathway|Ras signaling pathway|Viral carcinogenesis
circRNA_0584|NC_019458.2:245273472_245297484_-	24013	394	sense-overlapping	XM_012102305.1	NC_019458.2:245200546_245432066_-	RASA2	101000000	RAS p21 protein activator 2	GO:0000165,GO:0005096,GO:0005737,GO:0005829,GO:0007165,GO:0031235,GO:0046580,GO:0046872,GO:0048471	MAPK cascade|GTPase activator activity|cytoplasm|cytosol|signal transduction|intrinsic component of the cytoplasmic side of the plasma membrane|negative regulation of Ras protein signal transduction|metal ion binding|perinuclear region of cytoplasm	oas04010,oas04014,oas05203	MAPK signaling pathway|Ras signaling pathway|Viral carcinogenesis
circRNA_0585|NC_019458.2:245860014_245872541_-	12528	536	sense-overlapping	XM_015092641.1	NC_019458.2:245855104_245888503_-	SLC25A36	101000000	solute carrier family 25 (pyrimidine nucleotide carrier)	GO:0000002,GO:0005739,GO:0005743,GO:0006839,GO:0006864,GO:0007005,GO:0015218,GO:0016021,GO:0051881,GO:1990519	mitochondrial genome maintenance|mitochondrion|mitochondrial inner membrane|mitochondrial transport|pyrimidine nucleotide transport|mitochondrion organization|pyrimidine nucleotide transmembrane transporter activity|integral component of membrane|regulation of mitochondrial membrane potential|pyrimidine nucleotide import into mitochondrion
circRNA_0586|NC_019458.2:245860014_245877490_-	17477	701	sense-overlapping	XM_015092641.1	NC_019458.2:245855104_245888503_-	SLC25A36	101000000	solute carrier family 25 (pyrimidine nucleotide carrier)	GO:0000002,GO:0005739,GO:0005743,GO:0006839,GO:0006864,GO:0007005,GO:0015218,GO:0016021,GO:0051881,GO:1990519	mitochondrial genome maintenance|mitochondrion|mitochondrial inner membrane|mitochondrial transport|pyrimidine nucleotide transport|mitochondrion organization|pyrimidine nucleotide transmembrane transporter activity|integral component of membrane|regulation of mitochondrial membrane potential|pyrimidine nucleotide import into mitochondrion
circRNA_0587|NC_019458.2:247583861_247596844_+	12984	1202	sense-overlapping	XM_004003300.3	NC_019458.2:247578578_247613383_+	COPB2	101000000	coatomer protein complex subunit beta 2 (beta prime)	GO:0000139,GO:0005080,GO:0005198,GO:0005794,GO:0005829,GO:0006886,GO:0006888,GO:0006890,GO:0006891,GO:0030126	Golgi membrane|protein kinase C binding|structural molecule activity|Golgi apparatus|cytosol|intracellular protein transport|ER to Golgi vesicle-mediated transport|retrograde vesicle-mediated transport, Golgi to ER|intra-Golgi vesicle-mediated transport|COPI vesicle coat
circRNA_0588|NC_019458.2:248317161_248324563_+	7403	531	sense-overlapping	XM_004003302.3	NC_019458.2:248258393_248384272_+	PIK3CB	101000000	phosphatidylinositol-4	GO:0000187,GO:0001935,GO:0001952,GO:0002250,GO:0005524,GO:0005634,GO:0005730,GO:0005737,GO:0005829,GO:0005886,GO:0005942,GO:0006661,GO:0006874,GO:0006914,GO:0006935,GO:0006954,GO:0007156,GO:0007165,GO:0007169,GO:0007186,GO:0007411,GO:0010508,GO:0010628,GO:0014065,GO:0016301,GO:0016303,GO:0016310,GO:0016477,GO:0019221,GO:0030168,GO:0030496,GO:0033031,GO:0035004,GO:0035005,GO:0038095,GO:0038096,GO:…	activation of MAPK activity|endothelial cell proliferation|regulation of cell-matrix adhesion|adaptive immune response|ATP binding|nucleus|nucleolus|cytoplasm|cytosol|plasma membrane|phosphatidylinositol 3-kinase complex|phosphatidylinositol biosynthetic process|cellular calcium ion homeostasis|autophagy|chemotaxis|inflammatory response|homophilic cell adhesion via plasma membrane adhesion molecu…	oas00562,oas01521,oas01522,oas01524,oas04012,oas04014,oas04015,oas04024,oas04062,oas04066,oas04068,oas04070,oas04071,oas04072,oas04140,oas04150,oas04151,oas04152,oas04210,oas04211,oas04213,oas04218,oas04360,oas04370,oas04380,oas04510,oas04550,oas04611,oas04620,oas04625,oas04630,oas04650,oas04660,oas04662,oas04664,oas04666,oas04668,oas04670,oas04722,oas04725,oas04750,oas04810,oas04910,oas04914,oas…	Inositol phosphate metabolism|EGFR tyrosine kinase inhibitor resistance|Endocrine resistance|Platinum drug resistance|ErbB signaling pathway|Ras signaling pathway|Rap1 signaling pathway|cAMP signaling pathway|Chemokine signaling pathway|HIF-1 signaling pathway|FoxO signaling pathway|Phosphatidylinositol signaling system|Sphingolipid signaling pathway|Phospholipase D signaling pathway|Autophagy - …
circRNA_0589|NC_019458.2:248318889_248349966_+	31078	834	sense-overlapping	XM_004003302.3	NC_019458.2:248258393_248384272_+	PIK3CB	101000000	phosphatidylinositol-4	GO:0000187,GO:0001935,GO:0001952,GO:0002250,GO:0005524,GO:0005634,GO:0005730,GO:0005737,GO:0005829,GO:0005886,GO:0005942,GO:0006661,GO:0006874,GO:0006914,GO:0006935,GO:0006954,GO:0007156,GO:0007165,GO:0007169,GO:0007186,GO:0007411,GO:0010508,GO:0010628,GO:0014065,GO:0016301,GO:0016303,GO:0016310,GO:0016477,GO:0019221,GO:0030168,GO:0030496,GO:0033031,GO:0035004,GO:0035005,GO:0038095,GO:0038096,GO:…	activation of MAPK activity|endothelial cell proliferation|regulation of cell-matrix adhesion|adaptive immune response|ATP binding|nucleus|nucleolus|cytoplasm|cytosol|plasma membrane|phosphatidylinositol 3-kinase complex|phosphatidylinositol biosynthetic process|cellular calcium ion homeostasis|autophagy|chemotaxis|inflammatory response|homophilic cell adhesion via plasma membrane adhesion molecu…	oas00562,oas01521,oas01522,oas01524,oas04012,oas04014,oas04015,oas04024,oas04062,oas04066,oas04068,oas04070,oas04071,oas04072,oas04140,oas04150,oas04151,oas04152,oas04210,oas04211,oas04213,oas04218,oas04360,oas04370,oas04380,oas04510,oas04550,oas04611,oas04620,oas04625,oas04630,oas04650,oas04660,oas04662,oas04664,oas04666,oas04668,oas04670,oas04722,oas04725,oas04750,oas04810,oas04910,oas04914,oas…	Inositol phosphate metabolism|EGFR tyrosine kinase inhibitor resistance|Endocrine resistance|Platinum drug resistance|ErbB signaling pathway|Ras signaling pathway|Rap1 signaling pathway|cAMP signaling pathway|Chemokine signaling pathway|HIF-1 signaling pathway|FoxO signaling pathway|Phosphatidylinositol signaling system|Sphingolipid signaling pathway|Phospholipase D signaling pathway|Autophagy - …
circRNA_0590|NC_019458.2:248318889_248360265_+	41377	1202	sense-overlapping	XM_004003302.3	NC_019458.2:248258393_248384272_+	PIK3CB	101000000	phosphatidylinositol-4	GO:0000187,GO:0001935,GO:0001952,GO:0002250,GO:0005524,GO:0005634,GO:0005730,GO:0005737,GO:0005829,GO:0005886,GO:0005942,GO:0006661,GO:0006874,GO:0006914,GO:0006935,GO:0006954,GO:0007156,GO:0007165,GO:0007169,GO:0007186,GO:0007411,GO:0010508,GO:0010628,GO:0014065,GO:0016301,GO:0016303,GO:0016310,GO:0016477,GO:0019221,GO:0030168,GO:0030496,GO:0033031,GO:0035004,GO:0035005,GO:0038095,GO:0038096,GO:…	activation of MAPK activity|endothelial cell proliferation|regulation of cell-matrix adhesion|adaptive immune response|ATP binding|nucleus|nucleolus|cytoplasm|cytosol|plasma membrane|phosphatidylinositol 3-kinase complex|phosphatidylinositol biosynthetic process|cellular calcium ion homeostasis|autophagy|chemotaxis|inflammatory response|homophilic cell adhesion via plasma membrane adhesion molecu…	oas00562,oas01521,oas01522,oas01524,oas04012,oas04014,oas04015,oas04024,oas04062,oas04066,oas04068,oas04070,oas04071,oas04072,oas04140,oas04150,oas04151,oas04152,oas04210,oas04211,oas04213,oas04218,oas04360,oas04370,oas04380,oas04510,oas04550,oas04611,oas04620,oas04625,oas04630,oas04650,oas04660,oas04662,oas04664,oas04666,oas04668,oas04670,oas04722,oas04725,oas04750,oas04810,oas04910,oas04914,oas…	Inositol phosphate metabolism|EGFR tyrosine kinase inhibitor resistance|Endocrine resistance|Platinum drug resistance|ErbB signaling pathway|Ras signaling pathway|Rap1 signaling pathway|cAMP signaling pathway|Chemokine signaling pathway|HIF-1 signaling pathway|FoxO signaling pathway|Phosphatidylinositol signaling system|Sphingolipid signaling pathway|Phospholipase D signaling pathway|Autophagy - …
circRNA_0591|NC_019458.2:248442576_248449201_+	6626	521	sense-overlapping	XM_012102592.2	NC_019458.2:248430520_248511980_+	CEP70	101000000	centrosomal protein 70kDa	GO:0005737,GO:0005815	cytoplasm|microtubule organizing center
circRNA_0592|NC_019458.2:248442576_248506885_+	64310	1785	sense-overlapping	XM_012102549.2	NC_019458.2:248430530_248511980_+	CEP70	101000000	centrosomal protein 70kDa	GO:0005737,GO:0005815	cytoplasm|microtubule organizing center
circRNA_0593|NC_019458.2:248442641_248449201_+	6561	456	sense-overlapping	XM_012102592.2	NC_019458.2:248430520_248511980_+	CEP70	101000000	centrosomal protein 70kDa	GO:0005737,GO:0005815	cytoplasm|microtubule organizing center
circRNA_0594|NC_019458.2:248472233_248506885_+	34653	1094	sense-overlapping	XM_012102605.2	NC_019458.2:248429867_248511980_+	CEP70	101000000	centrosomal protein 70kDa	GO:0005737,GO:0005815	cytoplasm|microtubule organizing center
circRNA_0595|NC_019458.2:248537601_248540270_-	2670	334	sense-overlapping	XM_015092645.1	NC_019458.2:248515768_248571151_-	ESYT3	101000000	extended synaptotagmin-like protein 3	GO:0005789,GO:0005887,GO:0006687,GO:0006869,GO:0008289,GO:0031227,GO:0031234,GO:0044232,GO:0046872,GO:0061817	endoplasmic reticulum membrane|integral component of plasma membrane|glycosphingolipid metabolic process|lipid transport|lipid binding|intrinsic component of endoplasmic reticulum membrane|extrinsic component of cytoplasmic side of plasma membrane|organelle membrane contact site|metal ion binding|endoplasmic reticulum-plasma membrane tethering
circRNA_0596|NC_019458.2:248739482_248754721_-	15240	687	sense-overlapping	XM_015092647.1	NC_019458.2:248727300_248831491_-	ARMC8	101000000	armadillo repeat containing 8
circRNA_0597|NC_019458.2:248847265_248849757_+	2493	206	sense-overlapping	XM_004003309.3	NC_019458.2:248846086_248858539_+	DBR1	101000000	debranching RNA lariats 1	GO:0000375,GO:0000398,GO:0003723,GO:0005634,GO:0005654,GO:0008419,GO:0046872	RNA splicing, via transesterification reactions|mRNA splicing, via spliceosome|RNA binding|nucleus|nucleoplasm|RNA lariat debranching enzyme activity|metal ion binding
circRNA_0598|NC_019458.2:248847265_248853158_+	5894	517	sense-overlapping	XM_004003309.3	NC_019458.2:248846086_248858539_+	DBR1	101000000	debranching RNA lariats 1	GO:0000375,GO:0000398,GO:0003723,GO:0005634,GO:0005654,GO:0008419,GO:0046872	RNA splicing, via transesterification reactions|mRNA splicing, via spliceosome|RNA binding|nucleus|nucleoplasm|RNA lariat debranching enzyme activity|metal ion binding
circRNA_0599|NC_019458.2:248939749_248944054_+	4306	369	sense-overlapping	XM_015091752.1	NC_019458.2:248934683_248974046_+	DZIP1L	101000000	DAZ interacting zinc finger protein 1-like	GO:0003676,GO:0005814,GO:0032880,GO:0036064,GO:0046872,GO:0060271	nucleic acid binding|centriole|regulation of protein localization|ciliary basal body|metal ion binding|cilium assembly
circRNA_0600|NC_019458.2:248939749_248946953_+	7205	498	sense-overlapping	XM_015091752.1	NC_019458.2:248934683_248974046_+	DZIP1L	101000000	DAZ interacting zinc finger protein 1-like	GO:0003676,GO:0005814,GO:0032880,GO:0036064,GO:0046872,GO:0060271	nucleic acid binding|centriole|regulation of protein localization|ciliary basal body|metal ion binding|cilium assembly
circRNA_0601|NC_019458.2:248943134_248944054_+	921	284	sense-overlapping	XM_015091752.1	NC_019458.2:248934683_248974046_+	DZIP1L	101000000	DAZ interacting zinc finger protein 1-like	GO:0003676,GO:0005814,GO:0032880,GO:0036064,GO:0046872,GO:0060271	nucleic acid binding|centriole|regulation of protein localization|ciliary basal body|metal ion binding|cilium assembly
circRNA_0602|NC_019458.2:250089533_250101993_-	12461	737	sense-overlapping	XM_004003314.3	NC_019458.2:250083067_250120265_-	IL20RB	101000000	interleukin 20 receptor subunit beta	GO:0001808,GO:0002437,GO:0002765,GO:0004920,GO:0005886,GO:0016021,GO:0019221,GO:0032689,GO:0032703,GO:0032733,GO:0032753,GO:0042015,GO:0042130,GO:0048873	negative regulation of type IV hypersensitivity|inflammatory response to antigenic stimulus|immune response-inhibiting signal transduction|interleukin-10 receptor activity|plasma membrane|integral component of membrane|cytokine-mediated signaling pathway|negative regulation of interferon-gamma production|negative regulation of interleukin-2 production|positive regulation of interleukin-10 product…	oas04060,oas04630	Cytokine-cytokine receptor interaction|Jak-STAT signaling pathway
circRNA_0603|NC_019458.2:250146535_250146778_-	244	244	exonic	XM_012108258.2	NC_019458.2:250125146_250199898_-	NCK1	100000000	NCK adaptor protein 1	GO:0000164,GO:0004860,GO:0005070,GO:0005102,GO:0005634,GO:0005737,GO:0005783,GO:0005829,GO:0005840,GO:0005886,GO:0005911,GO:0006930,GO:0007015,GO:0007172,GO:0008093,GO:0010976,GO:0012506,GO:0019904,GO:0030032,GO:0030159,GO:0030334,GO:0030674,GO:0030838,GO:0030971,GO:0033137,GO:0036493,GO:0038096,GO:0042102,GO:0042110,GO:0045296,GO:0045944,GO:0046875,GO:0048010,GO:0048013,GO:0050852,GO:0051707,GO:…	protein phosphatase type 1 complex|protein kinase inhibitor activity|SH3/SH2 adaptor activity|receptor binding|nucleus|cytoplasm|endoplasmic reticulum|cytosol|ribosome|plasma membrane|cell-cell junction|substrate-dependent cell migration, cell extension|actin filament organization|signal complex assembly|cytoskeletal adaptor activity|positive regulation of neuron projection development|vesicle me…	oas04012,oas04360,oas04660	ErbB signaling pathway|Axon guidance|T cell receptor signaling pathway
circRNA_0604|NC_019458.2:250619319_250637633_+	18315	431	sense-overlapping	XM_012102945.2	NC_019458.2:250330220_250801909_+	STAG1	101000000	stromal antigen 1	GO:0000775,GO:0000785,GO:0001228,GO:0003682,GO:0005634,GO:0005654,GO:0005694,GO:0005829,GO:0007062,GO:0008278,GO:0016363,GO:0016604,GO:0051301,GO:0097431,GO:1901673	chromosome, centromeric region|chromatin|transcriptional activator activity, RNA polymerase II transcription regulatory region sequence-specific DNA binding|chromatin binding|nucleus|nucleoplasm|chromosome|cytosol|sister chromatid cohesion|cohesin complex|nuclear matrix|nuclear body|cell division|mitotic spindle pole|regulation of mitotic spindle assembly	oas04110	Cell cycle
circRNA_0605|NC_019458.2:250635475_250637633_+	2159	226	sense-overlapping	XM_012102945.2	NC_019458.2:250330220_250801909_+	STAG1	101000000	stromal antigen 1	GO:0000775,GO:0000785,GO:0001228,GO:0003682,GO:0005634,GO:0005654,GO:0005694,GO:0005829,GO:0007062,GO:0008278,GO:0016363,GO:0016604,GO:0051301,GO:0097431,GO:1901673	chromosome, centromeric region|chromatin|transcriptional activator activity, RNA polymerase II transcription regulatory region sequence-specific DNA binding|chromatin binding|nucleus|nucleoplasm|chromosome|cytosol|sister chromatid cohesion|cohesin complex|nuclear matrix|nuclear body|cell division|mitotic spindle pole|regulation of mitotic spindle assembly	oas04110	Cell cycle
circRNA_0606|NC_019458.2:250693370_250710649_+	17280	520	sense-overlapping	XM_012102945.2	NC_019458.2:250330220_250801909_+	STAG1	101000000	stromal antigen 1	GO:0000775,GO:0000785,GO:0001228,GO:0003682,GO:0005634,GO:0005654,GO:0005694,GO:0005829,GO:0007062,GO:0008278,GO:0016363,GO:0016604,GO:0051301,GO:0097431,GO:1901673	chromosome, centromeric region|chromatin|transcriptional activator activity, RNA polymerase II transcription regulatory region sequence-specific DNA binding|chromatin binding|nucleus|nucleoplasm|chromosome|cytosol|sister chromatid cohesion|cohesin complex|nuclear matrix|nuclear body|cell division|mitotic spindle pole|regulation of mitotic spindle assembly	oas04110	Cell cycle
circRNA_0607|NC_019458.2:250693370_250726422_+	33053	624	sense-overlapping	XM_012102945.2	NC_019458.2:250330220_250801909_+	STAG1	101000000	stromal antigen 1	GO:0000775,GO:0000785,GO:0001228,GO:0003682,GO:0005634,GO:0005654,GO:0005694,GO:0005829,GO:0007062,GO:0008278,GO:0016363,GO:0016604,GO:0051301,GO:0097431,GO:1901673	chromosome, centromeric region|chromatin|transcriptional activator activity, RNA polymerase II transcription regulatory region sequence-specific DNA binding|chromatin binding|nucleus|nucleoplasm|chromosome|cytosol|sister chromatid cohesion|cohesin complex|nuclear matrix|nuclear body|cell division|mitotic spindle pole|regulation of mitotic spindle assembly	oas04110	Cell cycle
circRNA_0608|NC_019458.2:250743375_250746598_+	3224	546	sense-overlapping	XM_012102945.2	NC_019458.2:250330220_250801909_+	STAG1	101000000	stromal antigen 1	GO:0000775,GO:0000785,GO:0001228,GO:0003682,GO:0005634,GO:0005654,GO:0005694,GO:0005829,GO:0007062,GO:0008278,GO:0016363,GO:0016604,GO:0051301,GO:0097431,GO:1901673	chromosome, centromeric region|chromatin|transcriptional activator activity, RNA polymerase II transcription regulatory region sequence-specific DNA binding|chromatin binding|nucleus|nucleoplasm|chromosome|cytosol|sister chromatid cohesion|cohesin complex|nuclear matrix|nuclear body|cell division|mitotic spindle pole|regulation of mitotic spindle assembly	oas04110	Cell cycle
circRNA_0609|NC_019458.2:250794984_250797869_+	2886	401	sense-overlapping	XM_012102945.2	NC_019458.2:250330220_250801909_+	STAG1	101000000	stromal antigen 1	GO:0000775,GO:0000785,GO:0001228,GO:0003682,GO:0005634,GO:0005654,GO:0005694,GO:0005829,GO:0007062,GO:0008278,GO:0016363,GO:0016604,GO:0051301,GO:0097431,GO:1901673	chromosome, centromeric region|chromatin|transcriptional activator activity, RNA polymerase II transcription regulatory region sequence-specific DNA binding|chromatin binding|nucleus|nucleoplasm|chromosome|cytosol|sister chromatid cohesion|cohesin complex|nuclear matrix|nuclear body|cell division|mitotic spindle pole|regulation of mitotic spindle assembly	oas04110	Cell cycle
circRNA_0610|NC_019458.2:251076383_251083558_-	7176	296	sense-overlapping	XM_004003320.3	NC_019458.2:250987290_251160164_-	PPP2R3A	101000000	protein phosphatase 2 regulatory subunit B''	GO:0000159,GO:0001754,GO:0005509,GO:0006470,GO:0007525,GO:0019888,GO:0030674,GO:0045732,GO:0061053,GO:0090090,GO:0090244,GO:0090249,GO:0090263	protein phosphatase type 2A complex|eye photoreceptor cell differentiation|calcium ion binding|protein dephosphorylation|somatic muscle development|protein phosphatase regulator activity|protein binding, bridging|positive regulation of protein catabolic process|somite development|negative regulation of canonical Wnt signaling pathway|Wnt signaling pathway involved in somitogenesis|regulation of c…	oas03015,oas04071,oas04151,oas04152,oas04261,oas04728,oas05165	mRNA surveillance pathway|Sphingolipid signaling pathway|PI3K-Akt signaling pathway|AMPK signaling pathway|Adrenergic signaling in cardiomyocytes|Dopaminergic synapse|Human papillomavirus infection
circRNA_0611|NC_019458.2:251076383_251096058_-	19676	458	sense-overlapping	XM_004003320.3	NC_019458.2:250987290_251160164_-	PPP2R3A	101000000	protein phosphatase 2 regulatory subunit B''	GO:0000159,GO:0001754,GO:0005509,GO:0006470,GO:0007525,GO:0019888,GO:0030674,GO:0045732,GO:0061053,GO:0090090,GO:0090244,GO:0090249,GO:0090263	protein phosphatase type 2A complex|eye photoreceptor cell differentiation|calcium ion binding|protein dephosphorylation|somatic muscle development|protein phosphatase regulator activity|protein binding, bridging|positive regulation of protein catabolic process|somite development|negative regulation of canonical Wnt signaling pathway|Wnt signaling pathway involved in somitogenesis|regulation of c…	oas03015,oas04071,oas04151,oas04152,oas04261,oas04728,oas05165	mRNA surveillance pathway|Sphingolipid signaling pathway|PI3K-Akt signaling pathway|AMPK signaling pathway|Adrenergic signaling in cardiomyocytes|Dopaminergic synapse|Human papillomavirus infection
circRNA_0612|NC_019458.2:251128597_251172874_-	44278	2940	sense-overlapping	XM_015092650.1	NC_019458.2:250987290_251235634_-	PPP2R3A	101000000	protein phosphatase 2 regulatory subunit B''	GO:0000159,GO:0001754,GO:0005509,GO:0006470,GO:0007525,GO:0019888,GO:0030674,GO:0045732,GO:0061053,GO:0090090,GO:0090244,GO:0090249,GO:0090263	protein phosphatase type 2A complex|eye photoreceptor cell differentiation|calcium ion binding|protein dephosphorylation|somatic muscle development|protein phosphatase regulator activity|protein binding, bridging|positive regulation of protein catabolic process|somite development|negative regulation of canonical Wnt signaling pathway|Wnt signaling pathway involved in somitogenesis|regulation of c…	oas03015,oas04071,oas04151,oas04152,oas04261,oas04728,oas05165	mRNA surveillance pathway|Sphingolipid signaling pathway|PI3K-Akt signaling pathway|AMPK signaling pathway|Adrenergic signaling in cardiomyocytes|Dopaminergic synapse|Human papillomavirus infection
circRNA_0613|NC_019458.2:251137981_251172874_-	34894	2837	sense-overlapping	XM_015092650.1	NC_019458.2:250987290_251235634_-	PPP2R3A	101000000	protein phosphatase 2 regulatory subunit B''	GO:0000159,GO:0001754,GO:0005509,GO:0006470,GO:0007525,GO:0019888,GO:0030674,GO:0045732,GO:0061053,GO:0090090,GO:0090244,GO:0090249,GO:0090263	protein phosphatase type 2A complex|eye photoreceptor cell differentiation|calcium ion binding|protein dephosphorylation|somatic muscle development|protein phosphatase regulator activity|protein binding, bridging|positive regulation of protein catabolic process|somite development|negative regulation of canonical Wnt signaling pathway|Wnt signaling pathway involved in somitogenesis|regulation of c…	oas03015,oas04071,oas04151,oas04152,oas04261,oas04728,oas05165	mRNA surveillance pathway|Sphingolipid signaling pathway|PI3K-Akt signaling pathway|AMPK signaling pathway|Adrenergic signaling in cardiomyocytes|Dopaminergic synapse|Human papillomavirus infection
circRNA_0614|NC_019458.2:251185663_251188019_-	2357	233	sense-overlapping	XM_015092650.1	NC_019458.2:250987290_251235634_-	PPP2R3A	101000000	protein phosphatase 2 regulatory subunit B''	GO:0000159,GO:0001754,GO:0005509,GO:0006470,GO:0007525,GO:0019888,GO:0030674,GO:0045732,GO:0061053,GO:0090090,GO:0090244,GO:0090249,GO:0090263	protein phosphatase type 2A complex|eye photoreceptor cell differentiation|calcium ion binding|protein dephosphorylation|somatic muscle development|protein phosphatase regulator activity|protein binding, bridging|positive regulation of protein catabolic process|somite development|negative regulation of canonical Wnt signaling pathway|Wnt signaling pathway involved in somitogenesis|regulation of c…	oas03015,oas04071,oas04151,oas04152,oas04261,oas04728,oas05165	mRNA surveillance pathway|Sphingolipid signaling pathway|PI3K-Akt signaling pathway|AMPK signaling pathway|Adrenergic signaling in cardiomyocytes|Dopaminergic synapse|Human papillomavirus infection
circRNA_0615|NC_019458.2:252712769_252741560_-	28792	580	sense-overlapping	XM_012103159.2	NC_019458.2:252670247_252751824_-	CEP63	101000000	centrosomal protein 63kDa	GO:0000077,GO:0000922,GO:0005813,GO:0005814,GO:0007099,GO:0042770,GO:0051225,GO:0051301	DNA damage checkpoint|spindle pole|centrosome|centriole|centriole replication|signal transduction in response to DNA damage|spindle assembly|cell division
circRNA_0616|NC_019458.2:252739054_252741560_-	2507	247	sense-overlapping	XM_012103159.2	NC_019458.2:252670247_252751824_-	CEP63	101000000	centrosomal protein 63kDa	GO:0000077,GO:0000922,GO:0005813,GO:0005814,GO:0007099,GO:0042770,GO:0051225,GO:0051301	DNA damage checkpoint|spindle pole|centrosome|centriole|centriole replication|signal transduction in response to DNA damage|spindle assembly|cell division
circRNA_0617|NC_019458.2:253024888_253026943_+	2056	235	sense-overlapping	XM_015091755.1	NC_019458.2:252986695_253100663_+	RYK	101000000	receptor-like tyrosine kinase	GO:0004888,GO:0005109,GO:0005524,GO:0005634,GO:0005737,GO:0005886,GO:0005887,GO:0007165,GO:0007409,GO:0007411,GO:0007416,GO:0016020,GO:0016021,GO:0016055,GO:0016301,GO:0017147,GO:0022008,GO:0022038,GO:0030182,GO:0031175,GO:0033278,GO:0035567,GO:0036518,GO:0042813,GO:0043410,GO:0060070,GO:0071679,GO:1904929,GO:1904938,GO:1904948,GO:1904953	transmembrane signaling receptor activity|frizzled binding|ATP binding|nucleus|cytoplasm|plasma membrane|integral component of plasma membrane|signal transduction|axonogenesis|axon guidance|synapse assembly|membrane|integral component of membrane|Wnt signaling pathway|kinase activity|Wnt-protein binding|neurogenesis|corpus callosum development|neuron differentiation|neuron projection development|…	oas04360	Axon guidance
circRNA_0618|NC_019458.2:253024888_253033759_+	8872	434	sense-overlapping	XM_015091755.1	NC_019458.2:252986695_253100663_+	RYK	101000000	receptor-like tyrosine kinase	GO:0004888,GO:0005109,GO:0005524,GO:0005634,GO:0005737,GO:0005886,GO:0005887,GO:0007165,GO:0007409,GO:0007411,GO:0007416,GO:0016020,GO:0016021,GO:0016055,GO:0016301,GO:0017147,GO:0022008,GO:0022038,GO:0030182,GO:0031175,GO:0033278,GO:0035567,GO:0036518,GO:0042813,GO:0043410,GO:0060070,GO:0071679,GO:1904929,GO:1904938,GO:1904948,GO:1904953	transmembrane signaling receptor activity|frizzled binding|ATP binding|nucleus|cytoplasm|plasma membrane|integral component of plasma membrane|signal transduction|axonogenesis|axon guidance|synapse assembly|membrane|integral component of membrane|Wnt signaling pathway|kinase activity|Wnt-protein binding|neurogenesis|corpus callosum development|neuron differentiation|neuron projection development|…	oas04360	Axon guidance
circRNA_0619|NC_019458.2:253024888_253056691_+	31804	818	sense-overlapping	XM_015091755.1	NC_019458.2:252986695_253100663_+	RYK	101000000	receptor-like tyrosine kinase	GO:0004888,GO:0005109,GO:0005524,GO:0005634,GO:0005737,GO:0005886,GO:0005887,GO:0007165,GO:0007409,GO:0007411,GO:0007416,GO:0016020,GO:0016021,GO:0016055,GO:0016301,GO:0017147,GO:0022008,GO:0022038,GO:0030182,GO:0031175,GO:0033278,GO:0035567,GO:0036518,GO:0042813,GO:0043410,GO:0060070,GO:0071679,GO:1904929,GO:1904938,GO:1904948,GO:1904953	transmembrane signaling receptor activity|frizzled binding|ATP binding|nucleus|cytoplasm|plasma membrane|integral component of plasma membrane|signal transduction|axonogenesis|axon guidance|synapse assembly|membrane|integral component of membrane|Wnt signaling pathway|kinase activity|Wnt-protein binding|neurogenesis|corpus callosum development|neuron differentiation|neuron projection development|…	oas04360	Axon guidance
circRNA_0620|NC_019458.2:253029967_253047005_+	17039	513	sense-overlapping	XM_015091755.1	NC_019458.2:252986695_253100663_+	RYK	101000000	receptor-like tyrosine kinase	GO:0004888,GO:0005109,GO:0005524,GO:0005634,GO:0005737,GO:0005886,GO:0005887,GO:0007165,GO:0007409,GO:0007411,GO:0007416,GO:0016020,GO:0016021,GO:0016055,GO:0016301,GO:0017147,GO:0022008,GO:0022038,GO:0030182,GO:0031175,GO:0033278,GO:0035567,GO:0036518,GO:0042813,GO:0043410,GO:0060070,GO:0071679,GO:1904929,GO:1904938,GO:1904948,GO:1904953	transmembrane signaling receptor activity|frizzled binding|ATP binding|nucleus|cytoplasm|plasma membrane|integral component of plasma membrane|signal transduction|axonogenesis|axon guidance|synapse assembly|membrane|integral component of membrane|Wnt signaling pathway|kinase activity|Wnt-protein binding|neurogenesis|corpus callosum development|neuron differentiation|neuron projection development|…	oas04360	Axon guidance
circRNA_0621|NC_019458.2:253033615_253065534_+	31920	932	sense-overlapping	XM_015091755.1	NC_019458.2:252986695_253100663_+	RYK	101000000	receptor-like tyrosine kinase	GO:0004888,GO:0005109,GO:0005524,GO:0005634,GO:0005737,GO:0005886,GO:0005887,GO:0007165,GO:0007409,GO:0007411,GO:0007416,GO:0016020,GO:0016021,GO:0016055,GO:0016301,GO:0017147,GO:0022008,GO:0022038,GO:0030182,GO:0031175,GO:0033278,GO:0035567,GO:0036518,GO:0042813,GO:0043410,GO:0060070,GO:0071679,GO:1904929,GO:1904938,GO:1904948,GO:1904953	transmembrane signaling receptor activity|frizzled binding|ATP binding|nucleus|cytoplasm|plasma membrane|integral component of plasma membrane|signal transduction|axonogenesis|axon guidance|synapse assembly|membrane|integral component of membrane|Wnt signaling pathway|kinase activity|Wnt-protein binding|neurogenesis|corpus callosum development|neuron differentiation|neuron projection development|…	oas04360	Axon guidance
circRNA_0622|NC_019458.2:253040812_253056691_+	15880	384	sense-overlapping	XM_015091755.1	NC_019458.2:252986695_253100663_+	RYK	101000000	receptor-like tyrosine kinase	GO:0004888,GO:0005109,GO:0005524,GO:0005634,GO:0005737,GO:0005886,GO:0005887,GO:0007165,GO:0007409,GO:0007411,GO:0007416,GO:0016020,GO:0016021,GO:0016055,GO:0016301,GO:0017147,GO:0022008,GO:0022038,GO:0030182,GO:0031175,GO:0033278,GO:0035567,GO:0036518,GO:0042813,GO:0043410,GO:0060070,GO:0071679,GO:1904929,GO:1904938,GO:1904948,GO:1904953	transmembrane signaling receptor activity|frizzled binding|ATP binding|nucleus|cytoplasm|plasma membrane|integral component of plasma membrane|signal transduction|axonogenesis|axon guidance|synapse assembly|membrane|integral component of membrane|Wnt signaling pathway|kinase activity|Wnt-protein binding|neurogenesis|corpus callosum development|neuron differentiation|neuron projection development|…	oas04360	Axon guidance
circRNA_0623|NC_019458.2:253040812_253065534_+	24723	787	sense-overlapping	XM_015091755.1	NC_019458.2:252986695_253100663_+	RYK	101000000	receptor-like tyrosine kinase	GO:0004888,GO:0005109,GO:0005524,GO:0005634,GO:0005737,GO:0005886,GO:0005887,GO:0007165,GO:0007409,GO:0007411,GO:0007416,GO:0016020,GO:0016021,GO:0016055,GO:0016301,GO:0017147,GO:0022008,GO:0022038,GO:0030182,GO:0031175,GO:0033278,GO:0035567,GO:0036518,GO:0042813,GO:0043410,GO:0060070,GO:0071679,GO:1904929,GO:1904938,GO:1904948,GO:1904953	transmembrane signaling receptor activity|frizzled binding|ATP binding|nucleus|cytoplasm|plasma membrane|integral component of plasma membrane|signal transduction|axonogenesis|axon guidance|synapse assembly|membrane|integral component of membrane|Wnt signaling pathway|kinase activity|Wnt-protein binding|neurogenesis|corpus callosum development|neuron differentiation|neuron projection development|…	oas04360	Axon guidance
circRNA_0624|NC_019458.2:253064079_253065534_+	1456	403	sense-overlapping	XM_015091755.1	NC_019458.2:252986695_253100663_+	RYK	101000000	receptor-like tyrosine kinase	GO:0004888,GO:0005109,GO:0005524,GO:0005634,GO:0005737,GO:0005886,GO:0005887,GO:0007165,GO:0007409,GO:0007411,GO:0007416,GO:0016020,GO:0016021,GO:0016055,GO:0016301,GO:0017147,GO:0022008,GO:0022038,GO:0030182,GO:0031175,GO:0033278,GO:0035567,GO:0036518,GO:0042813,GO:0043410,GO:0060070,GO:0071679,GO:1904929,GO:1904938,GO:1904948,GO:1904953	transmembrane signaling receptor activity|frizzled binding|ATP binding|nucleus|cytoplasm|plasma membrane|integral component of plasma membrane|signal transduction|axonogenesis|axon guidance|synapse assembly|membrane|integral component of membrane|Wnt signaling pathway|kinase activity|Wnt-protein binding|neurogenesis|corpus callosum development|neuron differentiation|neuron projection development|…	oas04360	Axon guidance
circRNA_0625|NC_019458.2:253438826_253448682_-	9857	192	sense-overlapping	XM_012103202.2	NC_019458.2:253430521_253512980_-	TF	443000	serotransferrin	GO:0005615,GO:0005623,GO:0006879,GO:0008199,GO:0015091	extracellular space|cell|cellular iron ion homeostasis|ferric iron binding|ferric iron transmembrane transporter activity	oas04066,oas04216,oas04978	HIF-1 signaling pathway|Ferroptosis|Mineral absorption
circRNA_0626|NC_019458.2:253666404_253674371_+	7968	1013	sense-overlapping	XM_004003332.3	NC_019458.2:253637539_253708661_+	TOPBP1	101000000	topoisomerase (DNA) II binding protein 1	GO:0000794,GO:0000922,GO:0001673,GO:0003677,GO:0005634,GO:0005654,GO:0005694,GO:0005737,GO:0005815,GO:0006259,GO:0006260,GO:0006270,GO:0006281,GO:0006974,GO:0007095,GO:0008022,GO:0010212,GO:0015629,GO:0016604,GO:0016605,GO:0033314,GO:0042802,GO:1901796	condensed nuclear chromosome|spindle pole|male germ cell nucleus|DNA binding|nucleus|nucleoplasm|chromosome|cytoplasm|microtubule organizing center|DNA metabolic process|DNA replication|DNA replication initiation|DNA repair|cellular response to DNA damage stimulus|mitotic G2 DNA damage checkpoint|protein C-terminus binding|response to ionizing radiation|actin cytoskeleton|nuclear body|PML body|mi…	oas03440	Homologous recombination
circRNA_0627|NC_019458.2:253684401_253691868_+	7468	1054	sense-overlapping	XM_004003332.3	NC_019458.2:253637539_253708661_+	TOPBP1	101000000	topoisomerase (DNA) II binding protein 1	GO:0000794,GO:0000922,GO:0001673,GO:0003677,GO:0005634,GO:0005654,GO:0005694,GO:0005737,GO:0005815,GO:0006259,GO:0006260,GO:0006270,GO:0006281,GO:0006974,GO:0007095,GO:0008022,GO:0010212,GO:0015629,GO:0016604,GO:0016605,GO:0033314,GO:0042802,GO:1901796	condensed nuclear chromosome|spindle pole|male germ cell nucleus|DNA binding|nucleus|nucleoplasm|chromosome|cytoplasm|microtubule organizing center|DNA metabolic process|DNA replication|DNA replication initiation|DNA repair|cellular response to DNA damage stimulus|mitotic G2 DNA damage checkpoint|protein C-terminus binding|response to ionizing radiation|actin cytoskeleton|nuclear body|PML body|mi…	oas03440	Homologous recombination
circRNA_0628|NC_019458.2:254104225_254105690_+	1466	1466	antisense	XM_015092655.1	NC_019458.2:253919790_254345521_-	TMEM108	101000000	transmembrane protein 108	GO:0005769,GO:0006898,GO:0008090,GO:0010008,GO:0014069,GO:0016021,GO:0021542,GO:0030054,GO:0030424,GO:0030425,GO:0031175,GO:0036477,GO:0045211,GO:0051388,GO:0097106,GO:0097484,GO:0098815,GO:1904115,GO:1990416	early endosome|receptor-mediated endocytosis|retrograde axonal transport|endosome membrane|postsynaptic density|integral component of membrane|dentate gyrus development|cell junction|axon|dendrite|neuron projection development|somatodendritic compartment|postsynaptic membrane|positive regulation of neurotrophin TRK receptor signaling pathway|postsynaptic density organization|dendrite extension|mo…
circRNA_0629|NC_019458.2:254859650_254862625_-	2976	405	sense-overlapping	XM_012103342.2	NC_019458.2:254841843_254869904_-	UBA5	101000000	ubiquitin-like modifier activating enzyme 5	GO:0005524,GO:0005634,GO:0005737,GO:0005829,GO:0033146,GO:0034976,GO:0046872,GO:0071566,GO:0071569,GO:1990592	ATP binding|nucleus|cytoplasm|cytosol|regulation of intracellular estrogen receptor signaling pathway|response to endoplasmic reticulum stress|metal ion binding|UFM1 activating enzyme activity|protein ufmylation|protein K69-linked ufmylation
circRNA_0630|NC_019458.2:254859650_254871662_-	12013	4030	sense-overlapping	XM_004003335.3	NC_019458.2:254841843_254875229_-	UBA5	101000000	ubiquitin-like modifier activating enzyme 5	GO:0005524,GO:0005634,GO:0005737,GO:0005829,GO:0033146,GO:0034976,GO:0046872,GO:0071566,GO:0071569,GO:1990592	ATP binding|nucleus|cytoplasm|cytosol|regulation of intracellular estrogen receptor signaling pathway|response to endoplasmic reticulum stress|metal ion binding|UFM1 activating enzyme activity|protein ufmylation|protein K69-linked ufmylation
circRNA_0631|NC_019458.2:254893514_254895891_+	2378	226	sense-overlapping	XM_004003336.3	NC_019458.2:254875533_254991082_+	ACAD11	101000000	acyl-CoA dehydrogenase family member 11	GO:0005634,GO:0005777,GO:0017099,GO:0031966,GO:0033539,GO:0050660,GO:0070991	nucleus|peroxisome|very-long-chain-acyl-CoA dehydrogenase activity|mitochondrial membrane|fatty acid beta-oxidation using acyl-CoA dehydrogenase|flavin adenine dinucleotide binding|medium-chain-acyl-CoA dehydrogenase activity
circRNA_0632|NC_019458.2:254893514_254910597_+	17084	553	sense-overlapping	XM_004003336.3	NC_019458.2:254875533_254991082_+	ACAD11	101000000	acyl-CoA dehydrogenase family member 11	GO:0005634,GO:0005777,GO:0017099,GO:0031966,GO:0033539,GO:0050660,GO:0070991	nucleus|peroxisome|very-long-chain-acyl-CoA dehydrogenase activity|mitochondrial membrane|fatty acid beta-oxidation using acyl-CoA dehydrogenase|flavin adenine dinucleotide binding|medium-chain-acyl-CoA dehydrogenase activity
circRNA_0633|NC_019458.2:255033183_255064398_-	31216	1965	sense-overlapping	XM_004003339.3	NC_019458.2:255019512_255177727_-	DNAJC13	101000000	DnaJ heat shock protein family (Hsp40) member C13	GO:0001649,GO:0005765,GO:0005829,GO:0005886,GO:0006898,GO:0007032,GO:0010008,GO:0015031,GO:0016020,GO:0030667,GO:0031901,GO:0035577,GO:0043231,GO:0043312,GO:0070062,GO:1902954,GO:2000641	osteoblast differentiation|lysosomal membrane|cytosol|plasma membrane|receptor-mediated endocytosis|endosome organization|endosome membrane|protein transport|membrane|secretory granule membrane|early endosome membrane|azurophil granule membrane|intracellular membrane-bounded organelle|neutrophil degranulation|extracellular exosome|regulation of early endosome to recycling endosome transport|regul…
circRNA_0634|NC_019458.2:255065733_255066413_-	681	260	sense-overlapping	XM_004003339.3	NC_019458.2:255019512_255177727_-	DNAJC13	101000000	DnaJ heat shock protein family (Hsp40) member C13	GO:0001649,GO:0005765,GO:0005829,GO:0005886,GO:0006898,GO:0007032,GO:0010008,GO:0015031,GO:0016020,GO:0030667,GO:0031901,GO:0035577,GO:0043231,GO:0043312,GO:0070062,GO:1902954,GO:2000641	osteoblast differentiation|lysosomal membrane|cytosol|plasma membrane|receptor-mediated endocytosis|endosome organization|endosome membrane|protein transport|membrane|secretory granule membrane|early endosome membrane|azurophil granule membrane|intracellular membrane-bounded organelle|neutrophil degranulation|extracellular exosome|regulation of early endosome to recycling endosome transport|regul…
circRNA_0635|NC_019458.2:255116389_255123286_-	6898	1113	sense-overlapping	XM_004003339.3	NC_019458.2:255019512_255177727_-	DNAJC13	101000000	DnaJ heat shock protein family (Hsp40) member C13	GO:0001649,GO:0005765,GO:0005829,GO:0005886,GO:0006898,GO:0007032,GO:0010008,GO:0015031,GO:0016020,GO:0030667,GO:0031901,GO:0035577,GO:0043231,GO:0043312,GO:0070062,GO:1902954,GO:2000641	osteoblast differentiation|lysosomal membrane|cytosol|plasma membrane|receptor-mediated endocytosis|endosome organization|endosome membrane|protein transport|membrane|secretory granule membrane|early endosome membrane|azurophil granule membrane|intracellular membrane-bounded organelle|neutrophil degranulation|extracellular exosome|regulation of early endosome to recycling endosome transport|regul…
circRNA_0636|NC_019458.2:255119458_255123286_-	3829	596	sense-overlapping	XM_004003339.3	NC_019458.2:255019512_255177727_-	DNAJC13	101000000	DnaJ heat shock protein family (Hsp40) member C13	GO:0001649,GO:0005765,GO:0005829,GO:0005886,GO:0006898,GO:0007032,GO:0010008,GO:0015031,GO:0016020,GO:0030667,GO:0031901,GO:0035577,GO:0043231,GO:0043312,GO:0070062,GO:1902954,GO:2000641	osteoblast differentiation|lysosomal membrane|cytosol|plasma membrane|receptor-mediated endocytosis|endosome organization|endosome membrane|protein transport|membrane|secretory granule membrane|early endosome membrane|azurophil granule membrane|intracellular membrane-bounded organelle|neutrophil degranulation|extracellular exosome|regulation of early endosome to recycling endosome transport|regul…
circRNA_0637|NC_019458.2:256782733_256783004_-	272	272	exonic	XM_012103665.2	NC_019458.2:256508040_256785906_-	NEK11	101000000	NIMA-related kinase 11	GO:0004674,GO:0005524,GO:0005654,GO:0005730,GO:0006468,GO:0016572,GO:0031573,GO:0035556,GO:0044772,GO:0046872,GO:1901990	protein serine/threonine kinase activity|ATP binding|nucleoplasm|nucleolus|protein phosphorylation|histone phosphorylation|intra-S DNA damage checkpoint|intracellular signal transduction|mitotic cell cycle phase transition|metal ion binding|regulation of mitotic cell cycle phase transition
circRNA_0638|NC_019458.2:256820328_256821767_-	1440	238	sense-overlapping	XM_004003345.3	NC_019458.2:256817759_256948094_-	ATP2C1	101000000	ATPase	GO:0000139,GO:0004871,GO:0005388,GO:0005509,GO:0005524,GO:0005794,GO:0005802,GO:0006816,GO:0006828,GO:0006874,GO:0008544,GO:0015410,GO:0016021,GO:0016339,GO:0030026,GO:0030145,GO:0031532,GO:0032468,GO:0032472,GO:0043123	Golgi membrane|signal transducer activity|calcium-transporting ATPase activity|calcium ion binding|ATP binding|Golgi apparatus|trans-Golgi network|calcium ion transport|manganese ion transport|cellular calcium ion homeostasis|epidermis development|manganese-transporting ATPase activity|integral component of membrane|calcium-dependent cell-cell adhesion via plasma membrane cell adhesion molecules|…
circRNA_0639|NC_019458.2:256860664_256889066_-	28403	539	sense-overlapping	XM_004003345.3	NC_019458.2:256817759_256948094_-	ATP2C1	101000000	ATPase	GO:0000139,GO:0004871,GO:0005388,GO:0005509,GO:0005524,GO:0005794,GO:0005802,GO:0006816,GO:0006828,GO:0006874,GO:0008544,GO:0015410,GO:0016021,GO:0016339,GO:0030026,GO:0030145,GO:0031532,GO:0032468,GO:0032472,GO:0043123	Golgi membrane|signal transducer activity|calcium-transporting ATPase activity|calcium ion binding|ATP binding|Golgi apparatus|trans-Golgi network|calcium ion transport|manganese ion transport|cellular calcium ion homeostasis|epidermis development|manganese-transporting ATPase activity|integral component of membrane|calcium-dependent cell-cell adhesion via plasma membrane cell adhesion molecules|…
circRNA_0640|NC_019458.2:256888543_256900116_-	11574	525	sense-overlapping	XM_004003345.3	NC_019458.2:256817759_256948094_-	ATP2C1	101000000	ATPase	GO:0000139,GO:0004871,GO:0005388,GO:0005509,GO:0005524,GO:0005794,GO:0005802,GO:0006816,GO:0006828,GO:0006874,GO:0008544,GO:0015410,GO:0016021,GO:0016339,GO:0030026,GO:0030145,GO:0031532,GO:0032468,GO:0032472,GO:0043123	Golgi membrane|signal transducer activity|calcium-transporting ATPase activity|calcium ion binding|ATP binding|Golgi apparatus|trans-Golgi network|calcium ion transport|manganese ion transport|cellular calcium ion homeostasis|epidermis development|manganese-transporting ATPase activity|integral component of membrane|calcium-dependent cell-cell adhesion via plasma membrane cell adhesion molecules|…
circRNA_0641|NC_019458.2:256888543_256901380_-	12838	589	sense-overlapping	XM_012103499.2	NC_019458.2:256817759_256948094_-	ATP2C1	101000000	ATPase	GO:0000139,GO:0004871,GO:0005388,GO:0005509,GO:0005524,GO:0005794,GO:0005802,GO:0006816,GO:0006828,GO:0006874,GO:0008544,GO:0015410,GO:0016021,GO:0016339,GO:0030026,GO:0030145,GO:0031532,GO:0032468,GO:0032472,GO:0043123	Golgi membrane|signal transducer activity|calcium-transporting ATPase activity|calcium ion binding|ATP binding|Golgi apparatus|trans-Golgi network|calcium ion transport|manganese ion transport|cellular calcium ion homeostasis|epidermis development|manganese-transporting ATPase activity|integral component of membrane|calcium-dependent cell-cell adhesion via plasma membrane cell adhesion molecules|…
circRNA_0642|NC_019458.2:256898625_256900116_-	1492	228	sense-overlapping	XM_004003345.3	NC_019458.2:256817759_256948094_-	ATP2C1	101000000	ATPase	GO:0000139,GO:0004871,GO:0005388,GO:0005509,GO:0005524,GO:0005794,GO:0005802,GO:0006816,GO:0006828,GO:0006874,GO:0008544,GO:0015410,GO:0016021,GO:0016339,GO:0030026,GO:0030145,GO:0031532,GO:0032468,GO:0032472,GO:0043123	Golgi membrane|signal transducer activity|calcium-transporting ATPase activity|calcium ion binding|ATP binding|Golgi apparatus|trans-Golgi network|calcium ion transport|manganese ion transport|cellular calcium ion homeostasis|epidermis development|manganese-transporting ATPase activity|integral component of membrane|calcium-dependent cell-cell adhesion via plasma membrane cell adhesion molecules|…
circRNA_0643|NC_019458.2:257227542_257234640_-	7099	541	sense-overlapping	XM_012103772.1	NC_019458.2:257197464_257279475_-	BRWD1	101000000	bromodomain and WD repeat domain containing 1	GO:0005634,GO:0005654,GO:0005730,GO:0005829,GO:0006325,GO:0006351,GO:0006357,GO:0007010,GO:0008360,GO:0038111	nucleus|nucleoplasm|nucleolus|cytosol|chromatin organization|transcription, DNA-templated|regulation of transcription from RNA polymerase II promoter|cytoskeleton organization|regulation of cell shape|interleukin-7-mediated signaling pathway
circRNA_0644|NC_019458.2:257227542_257299110_-	71569	27738	sense-overlapping	XM_012103761.2	NC_019458.2:257197464_257312852_-	BRWD1	101000000	bromodomain and WD repeat domain containing 1	GO:0005634,GO:0005654,GO:0005730,GO:0005829,GO:0006325,GO:0006351,GO:0006357,GO:0007010,GO:0008360,GO:0038111	nucleus|nucleoplasm|nucleolus|cytosol|chromatin organization|transcription, DNA-templated|regulation of transcription from RNA polymerase II promoter|cytoskeleton organization|regulation of cell shape|interleukin-7-mediated signaling pathway
circRNA_0645|NC_019458.2:257239910_257279200_-	39291	19179	sense-overlapping	XM_012103772.1	NC_019458.2:257197464_257279475_-	BRWD1	101000000	bromodomain and WD repeat domain containing 1	GO:0005634,GO:0005654,GO:0005730,GO:0005829,GO:0006325,GO:0006351,GO:0006357,GO:0007010,GO:0008360,GO:0038111	nucleus|nucleoplasm|nucleolus|cytosol|chromatin organization|transcription, DNA-templated|regulation of transcription from RNA polymerase II promoter|cytoskeleton organization|regulation of cell shape|interleukin-7-mediated signaling pathway
circRNA_0646|NC_019458.2:257253247_257258045_-	4799	226	sense-overlapping	XM_012103772.1	NC_019458.2:257197464_257279475_-	BRWD1	101000000	bromodomain and WD repeat domain containing 1	GO:0005634,GO:0005654,GO:0005730,GO:0005829,GO:0006325,GO:0006351,GO:0006357,GO:0007010,GO:0008360,GO:0038111	nucleus|nucleoplasm|nucleolus|cytosol|chromatin organization|transcription, DNA-templated|regulation of transcription from RNA polymerase II promoter|cytoskeleton organization|regulation of cell shape|interleukin-7-mediated signaling pathway
circRNA_0647|NC_019458.2:257279102_257299110_-	20009	796	sense-overlapping	XM_012103761.2	NC_019458.2:257197464_257312852_-	BRWD1	101000000	bromodomain and WD repeat domain containing 1	GO:0005634,GO:0005654,GO:0005730,GO:0005829,GO:0006325,GO:0006351,GO:0006357,GO:0007010,GO:0008360,GO:0038111	nucleus|nucleoplasm|nucleolus|cytosol|chromatin organization|transcription, DNA-templated|regulation of transcription from RNA polymerase II promoter|cytoskeleton organization|regulation of cell shape|interleukin-7-mediated signaling pathway
circRNA_0648|NC_019458.2:257290740_257301876_-	11137	734	sense-overlapping	XM_012103761.2	NC_019458.2:257197464_257312852_-	BRWD1	101000000	bromodomain and WD repeat domain containing 1	GO:0005634,GO:0005654,GO:0005730,GO:0005829,GO:0006325,GO:0006351,GO:0006357,GO:0007010,GO:0008360,GO:0038111	nucleus|nucleoplasm|nucleolus|cytosol|chromatin organization|transcription, DNA-templated|regulation of transcription from RNA polymerase II promoter|cytoskeleton organization|regulation of cell shape|interleukin-7-mediated signaling pathway
circRNA_0649|NC_019458.2:260069410_260071934_-	2525	2525	sense-overlapping	XM_015092669.1	NC_019458.2:260038520_260097664_-	C2CD2	101000000	C2 calcium-dependent domain containing 2	GO:0005634,GO:0005829,GO:0016021	nucleus|cytosol|integral component of membrane
circRNA_0650|NC_019458.2:261722800_261748499_-	25700	22462	sense-overlapping	XM_004003911.2	NC_019458.2:261722016_261726199_-	CSTB	101000000	cystatin B (stefin B)	GO:0004869,GO:0005737	cysteine-type endopeptidase inhibitor activity|cytoplasm
circRNA_0651|NC_019458.2:262894355_262898463_+	4109	964	sense-overlapping	XM_012104523.2	NC_019458.2:262893402_262969256_+	ADARB1	101000000	adenosine deaminase	GO:0003723,GO:0003725,GO:0003726,GO:0005634,GO:0005654,GO:0005730,GO:0005829,GO:0006382,GO:0006396,GO:0006397,GO:0007274,GO:0008285,GO:0021610,GO:0021618,GO:0021965,GO:0030336,GO:0035264,GO:0044387,GO:0045070,GO:0046872,GO:0050884,GO:0051726,GO:0060384,GO:0060415,GO:0061744,GO:0097049	RNA binding|double-stranded RNA binding|double-stranded RNA adenosine deaminase activity|nucleus|nucleoplasm|nucleolus|cytosol|adenosine to inosine editing|RNA processing|mRNA processing|neuromuscular synaptic transmission|negative regulation of cell proliferation|facial nerve morphogenesis|hypoglossal nerve morphogenesis|spinal cord ventral commissure morphogenesis|negative regulation of cell mi…
circRNA_0652|NC_019458.2:264099885_264107590_+	7706	255	sense-overlapping	XM_012104683.1	NC_019458.2:264095678_264179510_+	DIP2A	101000000	disco interacting protein 2 homolog A	GO:0003824,GO:0005634,GO:0007275,GO:0008152,GO:0009986,GO:0010629,GO:0042981	catalytic activity|nucleus|multicellular organism development|metabolic process|cell surface|negative regulation of gene expression|regulation of apoptotic process
circRNA_0653|NC_019458.2:264275536_264277588_+	2053	1155	sense-overlapping	XM_012104741.2	NC_019458.2:264265775_264287458_+	PRMT2	101000000	protein arginine methyltransferase 2	GO:0003713,GO:0004871,GO:0005634,GO:0005654,GO:0005730,GO:0005737,GO:0005829,GO:0006479,GO:0007165,GO:0008469,GO:0016274,GO:0016571,GO:0030331,GO:0032088,GO:0033142,GO:0035242,GO:0042054,GO:0042803,GO:0042974,GO:0042975,GO:0043065,GO:0045892,GO:0045893,GO:0046966,GO:0048588,GO:0050681,GO:0060765,GO:2000134	transcription coactivator activity|signal transducer activity|nucleus|nucleoplasm|nucleolus|cytoplasm|cytosol|protein methylation|signal transduction|histone-arginine N-methyltransferase activity|protein-arginine N-methyltransferase activity|histone methylation|estrogen receptor binding|negative regulation of NF-kappaB transcription factor activity|progesterone receptor binding|protein-arginine o…
circRNA_0654|NC_019458.2:264276364_264277588_+	1225	327	sense-overlapping	XM_012104741.2	NC_019458.2:264265775_264287458_+	PRMT2	101000000	protein arginine methyltransferase 2	GO:0003713,GO:0004871,GO:0005634,GO:0005654,GO:0005730,GO:0005737,GO:0005829,GO:0006479,GO:0007165,GO:0008469,GO:0016274,GO:0016571,GO:0030331,GO:0032088,GO:0033142,GO:0035242,GO:0042054,GO:0042803,GO:0042974,GO:0042975,GO:0043065,GO:0045892,GO:0045893,GO:0046966,GO:0048588,GO:0050681,GO:0060765,GO:2000134	transcription coactivator activity|signal transducer activity|nucleus|nucleoplasm|nucleolus|cytoplasm|cytosol|protein methylation|signal transduction|histone-arginine N-methyltransferase activity|protein-arginine N-methyltransferase activity|histone methylation|estrogen receptor binding|negative regulation of NF-kappaB transcription factor activity|progesterone receptor binding|protein-arginine o…
circRNA_0655|NC_019458.2:264863367_264890140_-	26774	297	sense-overlapping	XM_015092696.1	NC_019458.2:264814866_265090683_-	RUNX1	101000000	runt-related transcription factor 1			oas04530,oas04659,oas05200,oas05202,oas05220,oas05221	Tight junction|Th17 cell differentiation|Pathways in cancer|Transcriptional misregulation in cancer|Chronic myeloid leukemia|Acute myeloid leukemia
circRNA_0656|NC_019458.2:266336588_266337483_+	896	353	sense-overlapping	XM_015092702.1	NC_019458.2:266302221_266408202_+	DOPEY2	101000000	dopey family member 2	GO:0000139,GO:0005768,GO:0005802,GO:0005829,GO:0006895,GO:0007029,GO:0007275,GO:0015031,GO:0050890,GO:0070062	Golgi membrane|endosome|trans-Golgi network|cytosol|Golgi to endosome transport|endoplasmic reticulum organization|multicellular organism development|protein transport|cognition|extracellular exosome
circRNA_0657|NC_019458.2:266349467_266361397_+	11931	466	sense-overlapping	XM_015092702.1	NC_019458.2:266302221_266408202_+	DOPEY2	101000000	dopey family member 2	GO:0000139,GO:0005768,GO:0005802,GO:0005829,GO:0006895,GO:0007029,GO:0007275,GO:0015031,GO:0050890,GO:0070062	Golgi membrane|endosome|trans-Golgi network|cytosol|Golgi to endosome transport|endoplasmic reticulum organization|multicellular organism development|protein transport|cognition|extracellular exosome
circRNA_0658|NC_019458.2:266370967_266374552_+	3586	930	sense-overlapping	XM_015092702.1	NC_019458.2:266302221_266408202_+	DOPEY2	101000000	dopey family member 2	GO:0000139,GO:0005768,GO:0005802,GO:0005829,GO:0006895,GO:0007029,GO:0007275,GO:0015031,GO:0050890,GO:0070062	Golgi membrane|endosome|trans-Golgi network|cytosol|Golgi to endosome transport|endoplasmic reticulum organization|multicellular organism development|protein transport|cognition|extracellular exosome
circRNA_0659|NC_019458.2:266374281_266374552_+	272	272	exonic	XM_015092702.1	NC_019458.2:266302221_266408202_+	DOPEY2	101000000	dopey family member 2	GO:0000139,GO:0005768,GO:0005802,GO:0005829,GO:0006895,GO:0007029,GO:0007275,GO:0015031,GO:0050890,GO:0070062	Golgi membrane|endosome|trans-Golgi network|cytosol|Golgi to endosome transport|endoplasmic reticulum organization|multicellular organism development|protein transport|cognition|extracellular exosome
circRNA_0660|NC_019458.2:266403860_266409700_+	5841	373	sense-overlapping	XR_001433926.1	NC_019458.2:266302221_266428150_+
circRNA_0661|NC_019458.2:266466890_266470784_+	3895	432	sense-overlapping	XM_004003402.2	NC_019458.2:266447902_266493531_+	MORC3	101000000	MORC family CW-type zinc finger 3	GO:0003723,GO:0005654,GO:0006468,GO:0007569,GO:0008270,GO:0009791,GO:0016032,GO:0016363,GO:0016605,GO:0018105,GO:0048147,GO:0050821,GO:0051457	RNA binding|nucleoplasm|protein phosphorylation|cell aging|zinc ion binding|post-embryonic development|viral process|nuclear matrix|PML body|peptidyl-serine phosphorylation|negative regulation of fibroblast proliferation|protein stabilization|maintenance of protein location in nucleus
circRNA_0662|NC_019458.2:266466902_266470784_+	3883	420	sense-overlapping	XM_004003402.2	NC_019458.2:266447902_266493531_+	MORC3	101000000	MORC family CW-type zinc finger 3	GO:0003723,GO:0005654,GO:0006468,GO:0007569,GO:0008270,GO:0009791,GO:0016032,GO:0016363,GO:0016605,GO:0018105,GO:0048147,GO:0050821,GO:0051457	RNA binding|nucleoplasm|protein phosphorylation|cell aging|zinc ion binding|post-embryonic development|viral process|nuclear matrix|PML body|peptidyl-serine phosphorylation|negative regulation of fibroblast proliferation|protein stabilization|maintenance of protein location in nucleus
circRNA_0663|NC_019458.2:267033069_267046112_-	13044	1284	sense-overlapping	XM_012105038.2	NC_019458.2:266871060_267053114_-	HLCS	101000000	holocarboxylase synthetase (biotin-(proprionyl-CoA-carboxylase (ATP-hydrolysing)) ligase)	GO:0000785,GO:0004077,GO:0004078,GO:0004079,GO:0004080,GO:0005524,GO:0005652,GO:0005739,GO:0005829,GO:0006768,GO:0008283,GO:0009305,GO:0009374,GO:0016363,GO:0016570,GO:0018271,GO:0019899,GO:0042803,GO:0070781,GO:0071110	chromatin|biotin-[acetyl-CoA-carboxylase] ligase activity|biotin-[methylcrotonoyl-CoA-carboxylase] ligase activity|biotin-[methylmalonyl-CoA-carboxytransferase] ligase activity|biotin-[propionyl-CoA-carboxylase (ATP-hydrolyzing)] ligase activity|ATP binding|nuclear lamina|mitochondrion|cytosol|biotin metabolic process|cell proliferation|protein biotinylation|biotin binding|nuclear matrix|histone …	oas00780	Biotin metabolism
circRNA_0664|NC_019458.2:267044113_267046112_-	2000	1101	sense-overlapping	XM_012105038.2	NC_019458.2:266871060_267053114_-	HLCS	101000000	holocarboxylase synthetase (biotin-(proprionyl-CoA-carboxylase (ATP-hydrolysing)) ligase)	GO:0000785,GO:0004077,GO:0004078,GO:0004079,GO:0004080,GO:0005524,GO:0005652,GO:0005739,GO:0005829,GO:0006768,GO:0008283,GO:0009305,GO:0009374,GO:0016363,GO:0016570,GO:0018271,GO:0019899,GO:0042803,GO:0070781,GO:0071110	chromatin|biotin-[acetyl-CoA-carboxylase] ligase activity|biotin-[methylcrotonoyl-CoA-carboxylase] ligase activity|biotin-[methylmalonyl-CoA-carboxytransferase] ligase activity|biotin-[propionyl-CoA-carboxylase (ATP-hydrolyzing)] ligase activity|ATP binding|nuclear lamina|mitochondrion|cytosol|biotin metabolic process|cell proliferation|protein biotinylation|biotin binding|nuclear matrix|histone …	oas00780	Biotin metabolism
circRNA_0665|NC_019458.2:267098101_267098866_-	766	766	intergenic
circRNA_0666|NC_019458.2:267172147_267180374_+	8228	793	sense-overlapping	XM_012105081.2	NC_019458.2:267165881_267284761_+	TTC3	101000000	tetratricopeptide repeat domain 3	GO:0004842,GO:0005634,GO:0005730,GO:0005829,GO:0006511,GO:0046872,GO:0070936	ubiquitin-protein transferase activity|nucleus|nucleolus|cytosol|ubiquitin-dependent protein catabolic process|metal ion binding|protein K48-linked ubiquitination
circRNA_0667|NC_019458.2:267172147_267194429_+	22283	911	sense-overlapping	XM_012105081.2	NC_019458.2:267165881_267284761_+	TTC3	101000000	tetratricopeptide repeat domain 3	GO:0004842,GO:0005634,GO:0005730,GO:0005829,GO:0006511,GO:0046872,GO:0070936	ubiquitin-protein transferase activity|nucleus|nucleolus|cytosol|ubiquitin-dependent protein catabolic process|metal ion binding|protein K48-linked ubiquitination
circRNA_0668|NC_019458.2:267194375_267207666_+	13292	510	sense-overlapping	XM_012105081.2	NC_019458.2:267165881_267284761_+	TTC3	101000000	tetratricopeptide repeat domain 3	GO:0004842,GO:0005634,GO:0005730,GO:0005829,GO:0006511,GO:0046872,GO:0070936	ubiquitin-protein transferase activity|nucleus|nucleolus|cytosol|ubiquitin-dependent protein catabolic process|metal ion binding|protein K48-linked ubiquitination
circRNA_0669|NC_019458.2:267210586_267229909_+	19324	760	sense-overlapping	XM_012105081.2	NC_019458.2:267165881_267284761_+	TTC3	101000000	tetratricopeptide repeat domain 3	GO:0004842,GO:0005634,GO:0005730,GO:0005829,GO:0006511,GO:0046872,GO:0070936	ubiquitin-protein transferase activity|nucleus|nucleolus|cytosol|ubiquitin-dependent protein catabolic process|metal ion binding|protein K48-linked ubiquitination
circRNA_0670|NC_019458.2:267219959_267223092_+	3134	329	sense-overlapping	XM_012105081.2	NC_019458.2:267165881_267284761_+	TTC3	101000000	tetratricopeptide repeat domain 3	GO:0004842,GO:0005634,GO:0005730,GO:0005829,GO:0006511,GO:0046872,GO:0070936	ubiquitin-protein transferase activity|nucleus|nucleolus|cytosol|ubiquitin-dependent protein catabolic process|metal ion binding|protein K48-linked ubiquitination
circRNA_0671|NC_019458.2:267447148_267500192_+	53045	283	sense-overlapping	XM_004003407.3	NC_019458.2:267444733_267542029_+	DYRK1A	101000000	dual specificity tyrosine-(Y)-phosphorylation regulated kinase 1A
circRNA_0672|NC_019458.2:267447148_267519560_+	72413	1315	sense-overlapping	XM_004003407.3	NC_019458.2:267444733_267542029_+	DYRK1A	101000000	dual specificity tyrosine-(Y)-phosphorylation regulated kinase 1A
circRNA_0673|NC_019458.2:267499996_267519560_+	19565	1229	sense-overlapping	XM_004003407.3	NC_019458.2:267444733_267542029_+	DYRK1A	101000000	dual specificity tyrosine-(Y)-phosphorylation regulated kinase 1A
circRNA_0674|NC_019458.2:267514726_267531099_+	16374	1007	sense-overlapping	XM_004003407.3	NC_019458.2:267444733_267542029_+	DYRK1A	101000000	dual specificity tyrosine-(Y)-phosphorylation regulated kinase 1A
circRNA_0675|NC_019458.2:267527052_267531099_+	4048	432	sense-overlapping	XM_004003407.3	NC_019458.2:267444733_267542029_+	DYRK1A	101000000	dual specificity tyrosine-(Y)-phosphorylation regulated kinase 1A
circRNA_0676|NC_019458.2:270127255_270128393_+	1139	1139	antisense	XM_015091776.1	NC_019458.2:270114514_270188073_-	SH3BP5	101000000	SH3-domain binding protein 5 (BTK-associated)	GO:0004860,GO:0005654,GO:0005737,GO:0005739,GO:0006469,GO:0016604,GO:0017124,GO:0035556,GO:0061099	protein kinase inhibitor activity|nucleoplasm|cytoplasm|mitochondrion|negative regulation of protein kinase activity|nuclear body|SH3 domain binding|intracellular signal transduction|negative regulation of protein tyrosine kinase activity
circRNA_0677|NC_019458.2:270293394_270293583_-	190	190	intergenic
circRNA_0678|NC_019458.2:271133492_271142403_+	8912	249	sense-overlapping	XM_004003422.3	NC_019458.2:271108398_271152981_+	OXNAD1	101000000	oxidoreductase NAD-binding domain containing 1	GO:0005739,GO:0016491	mitochondrion|oxidoreductase activity
circRNA_0679|NC_019458.2:271868478_271878666_+	10189	2652	sense-overlapping	XM_012105515.2	NC_019458.2:271851619_271963275_+	PLCL2	101000000	phospholipase C like 2	GO:0002322,GO:0002337,GO:0004435,GO:0004871,GO:0005737,GO:0006629,GO:0007214,GO:0032228,GO:0033135,GO:0035556,GO:0050811,GO:0050859,GO:0070679,GO:1900122	B cell proliferation involved in immune response|B-1a B cell differentiation|phosphatidylinositol phospholipase C activity|signal transducer activity|cytoplasm|lipid metabolic process|gamma-aminobutyric acid signaling pathway|regulation of synaptic transmission, GABAergic|regulation of peptidyl-serine phosphorylation|intracellular signal transduction|GABA receptor binding|negative regulation of B…
circRNA_0680|NC_019458.2:272062043_272123873_-	61831	336	sense-overlapping	XM_015092720.1	NC_019458.2:271965200_272561957_-	TBC1D5	101000000	TBC1 domain family member 5	GO:0002092,GO:0005096,GO:0005776,GO:0005794,GO:0005829,GO:0006886,GO:0006914,GO:0010008,GO:0016236,GO:0017137,GO:0030904,GO:0031338,GO:0035612,GO:0042147,GO:0042594,GO:0043231,GO:0090630,GO:1905394	positive regulation of receptor internalization|GTPase activator activity|autophagosome|Golgi apparatus|cytosol|intracellular protein transport|autophagy|endosome membrane|macroautophagy|Rab GTPase binding|retromer complex|regulation of vesicle fusion|AP-2 adaptor complex binding|retrograde transport, endosome to Golgi|response to starvation|intracellular membrane-bounded organelle|activation of …
circRNA_0681|NC_019458.2:272188807_272208482_-	19676	486	sense-overlapping	XM_015092720.1	NC_019458.2:271965200_272561957_-	TBC1D5	101000000	TBC1 domain family member 5	GO:0002092,GO:0005096,GO:0005776,GO:0005794,GO:0005829,GO:0006886,GO:0006914,GO:0010008,GO:0016236,GO:0017137,GO:0030904,GO:0031338,GO:0035612,GO:0042147,GO:0042594,GO:0043231,GO:0090630,GO:1905394	positive regulation of receptor internalization|GTPase activator activity|autophagosome|Golgi apparatus|cytosol|intracellular protein transport|autophagy|endosome membrane|macroautophagy|Rab GTPase binding|retromer complex|regulation of vesicle fusion|AP-2 adaptor complex binding|retrograde transport, endosome to Golgi|response to starvation|intracellular membrane-bounded organelle|activation of …
circRNA_0682|NC_019458.2:272230238_272233168_-	2931	342	sense-overlapping	XM_015092720.1	NC_019458.2:271965200_272561957_-	TBC1D5	101000000	TBC1 domain family member 5	GO:0002092,GO:0005096,GO:0005776,GO:0005794,GO:0005829,GO:0006886,GO:0006914,GO:0010008,GO:0016236,GO:0017137,GO:0030904,GO:0031338,GO:0035612,GO:0042147,GO:0042594,GO:0043231,GO:0090630,GO:1905394	positive regulation of receptor internalization|GTPase activator activity|autophagosome|Golgi apparatus|cytosol|intracellular protein transport|autophagy|endosome membrane|macroautophagy|Rab GTPase binding|retromer complex|regulation of vesicle fusion|AP-2 adaptor complex binding|retrograde transport, endosome to Golgi|response to starvation|intracellular membrane-bounded organelle|activation of …
circRNA_0683|NC_019458.2:273312945_273384630_-	71686	1803	sense-overlapping	XM_015092727.1	NC_019458.2:273306499_273387328_-	SATB1	101000000	SATB homeobox 1	GO:0000122,GO:0000785,GO:0000977,GO:0001227,GO:0003677,GO:0003682,GO:0003700,GO:0005634,GO:0005654,GO:0005720,GO:0006325,GO:0006338,GO:0006351,GO:0006355,GO:0008544,GO:0016363,GO:0016571,GO:0016604,GO:0016605,GO:0042110,GO:0043367,GO:0043374,GO:0043565,GO:0050798,GO:0060004	negative regulation of transcription from RNA polymerase II promoter|chromatin|RNA polymerase II regulatory region sequence-specific DNA binding|transcriptional repressor activity, RNA polymerase II transcription regulatory region sequence-specific DNA binding|DNA binding|chromatin binding|DNA binding transcription factor activity|nucleus|nucleoplasm|nuclear heterochromatin|chromatin organization…
circRNA_0684|NC_019458.2:273341643_273384630_-	42988	1599	sense-overlapping	XM_015092727.1	NC_019458.2:273306499_273387328_-	SATB1	101000000	SATB homeobox 1	GO:0000122,GO:0000785,GO:0000977,GO:0001227,GO:0003677,GO:0003682,GO:0003700,GO:0005634,GO:0005654,GO:0005720,GO:0006325,GO:0006338,GO:0006351,GO:0006355,GO:0008544,GO:0016363,GO:0016571,GO:0016604,GO:0016605,GO:0042110,GO:0043367,GO:0043374,GO:0043565,GO:0050798,GO:0060004	negative regulation of transcription from RNA polymerase II promoter|chromatin|RNA polymerase II regulatory region sequence-specific DNA binding|transcriptional repressor activity, RNA polymerase II transcription regulatory region sequence-specific DNA binding|DNA binding|chromatin binding|DNA binding transcription factor activity|nucleus|nucleoplasm|nuclear heterochromatin|chromatin organization…
circRNA_0685|NC_019458.2:273378731_273384630_-	5900	663	sense-overlapping	XM_015092727.1	NC_019458.2:273306499_273387328_-	SATB1	101000000	SATB homeobox 1	GO:0000122,GO:0000785,GO:0000977,GO:0001227,GO:0003677,GO:0003682,GO:0003700,GO:0005634,GO:0005654,GO:0005720,GO:0006325,GO:0006338,GO:0006351,GO:0006355,GO:0008544,GO:0016363,GO:0016571,GO:0016604,GO:0016605,GO:0042110,GO:0043367,GO:0043374,GO:0043565,GO:0050798,GO:0060004	negative regulation of transcription from RNA polymerase II promoter|chromatin|RNA polymerase II regulatory region sequence-specific DNA binding|transcriptional repressor activity, RNA polymerase II transcription regulatory region sequence-specific DNA binding|DNA binding|chromatin binding|DNA binding transcription factor activity|nucleus|nucleoplasm|nuclear heterochromatin|chromatin organization…
circRNA_0686|NC_019458.2:275173382_275191620_+	18239	273	sense-overlapping	XM_015091780.1	NC_019458.2:275167850_275245311_+	KAT2B	101000000	K(lysine) acetyltransferase 2B	GO:0000125,GO:0000776,GO:0000977,GO:0003682,GO:0003712,GO:0003713,GO:0004402,GO:0004468,GO:0004861,GO:0005634,GO:0005654,GO:0005671,GO:0006338,GO:0006367,GO:0006473,GO:0007050,GO:0007219,GO:0007221,GO:0008134,GO:0008285,GO:0010835,GO:0016032,GO:0016407,GO:0016579,GO:0018076,GO:0018393,GO:0018394,GO:0019901,GO:0031672,GO:0031674,GO:0032403,GO:0032869,GO:0035948,GO:0042641,GO:0042826,GO:0043234,GO:…	PCAF complex|kinetochore|RNA polymerase II regulatory region sequence-specific DNA binding|chromatin binding|transcription cofactor activity|transcription coactivator activity|histone acetyltransferase activity|lysine N-acetyltransferase activity, acting on acetyl phosphate as donor|cyclin-dependent protein serine/threonine kinase inhibitor activity|nucleus|nucleoplasm|Ada2/Gcn5/Ada3 transcriptio…	oas04330,oas04919,oas05166,oas05203	Notch signaling pathway|Thyroid hormone signaling pathway|Human T-cell leukemia virus 1 infection|Viral carcinogenesis
circRNA_0687|NC_019458.2:275173382_275197364_+	23983	548	sense-overlapping	XM_015091780.1	NC_019458.2:275167850_275245311_+	KAT2B	101000000	K(lysine) acetyltransferase 2B	GO:0000125,GO:0000776,GO:0000977,GO:0003682,GO:0003712,GO:0003713,GO:0004402,GO:0004468,GO:0004861,GO:0005634,GO:0005654,GO:0005671,GO:0006338,GO:0006367,GO:0006473,GO:0007050,GO:0007219,GO:0007221,GO:0008134,GO:0008285,GO:0010835,GO:0016032,GO:0016407,GO:0016579,GO:0018076,GO:0018393,GO:0018394,GO:0019901,GO:0031672,GO:0031674,GO:0032403,GO:0032869,GO:0035948,GO:0042641,GO:0042826,GO:0043234,GO:…	PCAF complex|kinetochore|RNA polymerase II regulatory region sequence-specific DNA binding|chromatin binding|transcription cofactor activity|transcription coactivator activity|histone acetyltransferase activity|lysine N-acetyltransferase activity, acting on acetyl phosphate as donor|cyclin-dependent protein serine/threonine kinase inhibitor activity|nucleus|nucleoplasm|Ada2/Gcn5/Ada3 transcriptio…	oas04330,oas04919,oas05166,oas05203	Notch signaling pathway|Thyroid hormone signaling pathway|Human T-cell leukemia virus 1 infection|Viral carcinogenesis
circRNA_0688|NC_019458.2:275173382_275209611_+	36230	862	sense-overlapping	XM_015091780.1	NC_019458.2:275167850_275245311_+	KAT2B	101000000	K(lysine) acetyltransferase 2B	GO:0000125,GO:0000776,GO:0000977,GO:0003682,GO:0003712,GO:0003713,GO:0004402,GO:0004468,GO:0004861,GO:0005634,GO:0005654,GO:0005671,GO:0006338,GO:0006367,GO:0006473,GO:0007050,GO:0007219,GO:0007221,GO:0008134,GO:0008285,GO:0010835,GO:0016032,GO:0016407,GO:0016579,GO:0018076,GO:0018393,GO:0018394,GO:0019901,GO:0031672,GO:0031674,GO:0032403,GO:0032869,GO:0035948,GO:0042641,GO:0042826,GO:0043234,GO:…	PCAF complex|kinetochore|RNA polymerase II regulatory region sequence-specific DNA binding|chromatin binding|transcription cofactor activity|transcription coactivator activity|histone acetyltransferase activity|lysine N-acetyltransferase activity, acting on acetyl phosphate as donor|cyclin-dependent protein serine/threonine kinase inhibitor activity|nucleus|nucleoplasm|Ada2/Gcn5/Ada3 transcriptio…	oas04330,oas04919,oas05166,oas05203	Notch signaling pathway|Thyroid hormone signaling pathway|Human T-cell leukemia virus 1 infection|Viral carcinogenesis
circRNA_0689|NC_019458.2:275191475_275197364_+	5890	421	sense-overlapping	XM_015091780.1	NC_019458.2:275167850_275245311_+	KAT2B	101000000	K(lysine) acetyltransferase 2B	GO:0000125,GO:0000776,GO:0000977,GO:0003682,GO:0003712,GO:0003713,GO:0004402,GO:0004468,GO:0004861,GO:0005634,GO:0005654,GO:0005671,GO:0006338,GO:0006367,GO:0006473,GO:0007050,GO:0007219,GO:0007221,GO:0008134,GO:0008285,GO:0010835,GO:0016032,GO:0016407,GO:0016579,GO:0018076,GO:0018393,GO:0018394,GO:0019901,GO:0031672,GO:0031674,GO:0032403,GO:0032869,GO:0035948,GO:0042641,GO:0042826,GO:0043234,GO:…	PCAF complex|kinetochore|RNA polymerase II regulatory region sequence-specific DNA binding|chromatin binding|transcription cofactor activity|transcription coactivator activity|histone acetyltransferase activity|lysine N-acetyltransferase activity, acting on acetyl phosphate as donor|cyclin-dependent protein serine/threonine kinase inhibitor activity|nucleus|nucleoplasm|Ada2/Gcn5/Ada3 transcriptio…	oas04330,oas04919,oas05166,oas05203	Notch signaling pathway|Thyroid hormone signaling pathway|Human T-cell leukemia virus 1 infection|Viral carcinogenesis
circRNA_0690|NC_019458.2:275195794_275197364_+	1571	275	sense-overlapping	XM_015091780.1	NC_019458.2:275167850_275245311_+	KAT2B	101000000	K(lysine) acetyltransferase 2B	GO:0000125,GO:0000776,GO:0000977,GO:0003682,GO:0003712,GO:0003713,GO:0004402,GO:0004468,GO:0004861,GO:0005634,GO:0005654,GO:0005671,GO:0006338,GO:0006367,GO:0006473,GO:0007050,GO:0007219,GO:0007221,GO:0008134,GO:0008285,GO:0010835,GO:0016032,GO:0016407,GO:0016579,GO:0018076,GO:0018393,GO:0018394,GO:0019901,GO:0031672,GO:0031674,GO:0032403,GO:0032869,GO:0035948,GO:0042641,GO:0042826,GO:0043234,GO:…	PCAF complex|kinetochore|RNA polymerase II regulatory region sequence-specific DNA binding|chromatin binding|transcription cofactor activity|transcription coactivator activity|histone acetyltransferase activity|lysine N-acetyltransferase activity, acting on acetyl phosphate as donor|cyclin-dependent protein serine/threonine kinase inhibitor activity|nucleus|nucleoplasm|Ada2/Gcn5/Ada3 transcriptio…	oas04330,oas04919,oas05166,oas05203	Notch signaling pathway|Thyroid hormone signaling pathway|Human T-cell leukemia virus 1 infection|Viral carcinogenesis
circRNA_0691|NC_019458.2:275272278_275275344_-	3067	940	sense-overlapping	XM_015092729.1	NC_019458.2:275263565_275280686_-	SGOL1	101000000	shugoshin-like 1 (S. pombe)	GO:0000775,GO:0000776,GO:0000777,GO:0000779,GO:0000922,GO:0005654,GO:0005813,GO:0005829,GO:0007059,GO:0007062,GO:0008608,GO:0010457,GO:0019900,GO:0045132,GO:0051301,GO:0071962	chromosome, centromeric region|kinetochore|condensed chromosome kinetochore|condensed chromosome, centromeric region|spindle pole|nucleoplasm|centrosome|cytosol|chromosome segregation|sister chromatid cohesion|attachment of spindle microtubules to kinetochore|centriole-centriole cohesion|kinase binding|meiotic chromosome segregation|cell division|mitotic sister chromatid cohesion, centromeric	oas04114	Oocyte meiosis
circRNA_0692|NC_019458.2:275352605_275356102_-	3498	306	sense-overlapping	XM_012105651.2	NC_019458.2:275348789_275362531_-	ZNF596	106000000	zinc finger protein 596	GO:0003677,GO:0005634,GO:0006351,GO:0006355,GO:0046872	DNA binding|nucleus|transcription, DNA-templated|regulation of transcription, DNA-templated|metal ion binding
circRNA_0693|NC_019458.2:275353880_275356102_-	2223	210	sense-overlapping	XM_012105651.2	NC_019458.2:275348789_275362531_-	ZNF596	106000000	zinc finger protein 596	GO:0003677,GO:0005634,GO:0006351,GO:0006355,GO:0046872	DNA binding|nucleus|transcription, DNA-templated|regulation of transcription, DNA-templated|metal ion binding
circRNA_0694|NC_019459.2:160721_180414_-	19694	846	sense-overlapping	XM_012111242.1	NC_019459.2:138414_180435_-	SH3YL1	101000000	SH3 and SYLF domain containing 1	GO:0032587,GO:0035091,GO:1900027	ruffle membrane|phosphatidylinositol binding|regulation of ruffle assembly
circRNA_0695|NC_019459.2:165405_180414_-	15010	601	sense-overlapping	XM_012111242.1	NC_019459.2:138414_180435_-	SH3YL1	101000000	SH3 and SYLF domain containing 1	GO:0032587,GO:0035091,GO:1900027	ruffle membrane|phosphatidylinositol binding|regulation of ruffle assembly
circRNA_0696|NC_019459.2:1828708_1829916_+	1209	1206	sense-overlapping	XM_015092939.1	NC_019459.2:1821623_1859296_+	TRAPPC12	101000000	trafficking protein particle complex 12	GO:0000776,GO:0004175,GO:0005634,GO:0005793,GO:0006888,GO:0007030,GO:0030008,GO:0048471,GO:0051259,GO:0051310,GO:0090234,GO:1905342	kinetochore|endopeptidase activity|nucleus|endoplasmic reticulum-Golgi intermediate compartment|ER to Golgi vesicle-mediated transport|Golgi organization|TRAPP complex|perinuclear region of cytoplasm|protein oligomerization|metaphase plate congression|regulation of kinetochore assembly|positive regulation of protein localization to kinetochore
circRNA_0697|NC_019459.2:2157806_2165616_+	7811	599	sense-overlapping	XM_012111648.2	NC_019459.2:2157145_2175138_+	STOM	101000000	stomatin	GO:0005615,GO:0005739,GO:0005783,GO:0005856,GO:0005886,GO:0005887,GO:0016020,GO:0031982,GO:0035577,GO:0035579,GO:0042470,GO:0042803,GO:0043312,GO:0044829,GO:0045121,GO:0048471,GO:0051260,GO:0070062,GO:0070063,GO:0070821,GO:0072562,GO:0090314,GO:1901585	extracellular space|mitochondrion|endoplasmic reticulum|cytoskeleton|plasma membrane|integral component of plasma membrane|membrane|vesicle|azurophil granule membrane|specific granule membrane|melanosome|protein homodimerization activity|neutrophil degranulation|positive regulation by host of viral genome replication|membrane raft|perinuclear region of cytoplasm|protein homooligomerization|extrac…
circRNA_0698|NC_019459.2:2194238_2196352_-	2115	150	sense-overlapping	NM_001246006.1	NC_019459.2:2181861_2229842_-	GSN	101000000	gelsolin	GO:0005509,GO:0005737,GO:0005856,GO:0045010,GO:0051014,GO:0051015,GO:0051016,GO:0060271	calcium ion binding|cytoplasm|cytoskeleton|actin nucleation|actin filament severing|actin filament binding|barbed-end actin filament capping|cilium assembly	oas04666,oas04810,oas05203	Fc gamma R-mediated phagocytosis|Regulation of actin cytoskeleton|Viral carcinogenesis
circRNA_0699|NC_019459.2:2195680_2195821_-	142	142	intronic	NM_001246006.1	NC_019459.2:2181861_2229842_-	GSN	101000000	gelsolin	GO:0005509,GO:0005737,GO:0005856,GO:0045010,GO:0051014,GO:0051015,GO:0051016,GO:0060271	calcium ion binding|cytoplasm|cytoskeleton|actin nucleation|actin filament severing|actin filament binding|barbed-end actin filament capping|cilium assembly	oas04666,oas04810,oas05203	Fc gamma R-mediated phagocytosis|Regulation of actin cytoskeleton|Viral carcinogenesis
circRNA_0700|NC_019459.2:2670660_2674631_-	3972	686	sense-overlapping	XR_001433964.1	NC_019459.2:2668098_2690002_-
circRNA_0701|NC_019459.2:2696453_2699938_+	3486	498	sense-overlapping	XM_004003968.3	NC_019459.2:2690059_2709979_+	PSMD5	101000000	proteasome 26S subunit%2C non-ATPase 5	GO:0008540,GO:0022624,GO:0070682	proteasome regulatory particle, base subcomplex|proteasome accessory complex|proteasome regulatory particle assembly
circRNA_0702|NC_019459.2:2943536_2962490_+	18955	994	sense-overlapping	XM_015092956.1	NC_019459.2:2897717_3079063_+	CDK5RAP2	101000000	CDK5 regulatory subunit associated protein 2	GO:0000132,GO:0000226,GO:0000242,GO:0000922,GO:0001578,GO:0005516,GO:0005737,GO:0005794,GO:0005813,GO:0005874,GO:0007059,GO:0007098,GO:0007420,GO:0022008,GO:0031023,GO:0035371,GO:0044212,GO:0045893,GO:0046600,GO:0048471,GO:0090231	establishment of mitotic spindle orientation|microtubule cytoskeleton organization|pericentriolar material|spindle pole|microtubule bundle formation|calmodulin binding|cytoplasm|Golgi apparatus|centrosome|microtubule|chromosome segregation|centrosome cycle|brain development|neurogenesis|microtubule organizing center organization|microtubule plus-end|transcription regulatory region DNA binding|pos…
circRNA_0703|NC_019459.2:2943536_2984454_+	40919	1165	sense-overlapping	XM_015092956.1	NC_019459.2:2897717_3079063_+	CDK5RAP2	101000000	CDK5 regulatory subunit associated protein 2	GO:0000132,GO:0000226,GO:0000242,GO:0000922,GO:0001578,GO:0005516,GO:0005737,GO:0005794,GO:0005813,GO:0005874,GO:0007059,GO:0007098,GO:0007420,GO:0022008,GO:0031023,GO:0035371,GO:0044212,GO:0045893,GO:0046600,GO:0048471,GO:0090231	establishment of mitotic spindle orientation|microtubule cytoskeleton organization|pericentriolar material|spindle pole|microtubule bundle formation|calmodulin binding|cytoplasm|Golgi apparatus|centrosome|microtubule|chromosome segregation|centrosome cycle|brain development|neurogenesis|microtubule organizing center organization|microtubule plus-end|transcription regulatory region DNA binding|pos…
circRNA_0704|NC_019459.2:2962209_2985957_+	23749	594	sense-overlapping	XM_015092956.1	NC_019459.2:2897717_3079063_+	CDK5RAP2	101000000	CDK5 regulatory subunit associated protein 2	GO:0000132,GO:0000226,GO:0000242,GO:0000922,GO:0001578,GO:0005516,GO:0005737,GO:0005794,GO:0005813,GO:0005874,GO:0007059,GO:0007098,GO:0007420,GO:0022008,GO:0031023,GO:0035371,GO:0044212,GO:0045893,GO:0046600,GO:0048471,GO:0090231	establishment of mitotic spindle orientation|microtubule cytoskeleton organization|pericentriolar material|spindle pole|microtubule bundle formation|calmodulin binding|cytoplasm|Golgi apparatus|centrosome|microtubule|chromosome segregation|centrosome cycle|brain development|neurogenesis|microtubule organizing center organization|microtubule plus-end|transcription regulatory region DNA binding|pos…
circRNA_0705|NC_019459.2:2984284_2985957_+	1674	312	sense-overlapping	XM_015092956.1	NC_019459.2:2897717_3079063_+	CDK5RAP2	101000000	CDK5 regulatory subunit associated protein 2	GO:0000132,GO:0000226,GO:0000242,GO:0000922,GO:0001578,GO:0005516,GO:0005737,GO:0005794,GO:0005813,GO:0005874,GO:0007059,GO:0007098,GO:0007420,GO:0022008,GO:0031023,GO:0035371,GO:0044212,GO:0045893,GO:0046600,GO:0048471,GO:0090231	establishment of mitotic spindle orientation|microtubule cytoskeleton organization|pericentriolar material|spindle pole|microtubule bundle formation|calmodulin binding|cytoplasm|Golgi apparatus|centrosome|microtubule|chromosome segregation|centrosome cycle|brain development|neurogenesis|microtubule organizing center organization|microtubule plus-end|transcription regulatory region DNA binding|pos…
circRNA_0706|NC_019459.2:7417610_7465698_-	48089	12886	sense-overlapping	XM_015092957.1	NC_019459.2:7304237_7572252_-	PAPPA	443157	pregnancy-associated plasma protein A	GO:0004222,GO:0005576,GO:0005615,GO:0007565,GO:0008237,GO:0008270,GO:0032354,GO:0044267,GO:0051384	metalloendopeptidase activity|extracellular region|extracellular space|female pregnancy|metallopeptidase activity|zinc ion binding|response to follicle-stimulating hormone|cellular protein metabolic process|response to glucocorticoid
circRNA_0707|NC_019459.2:7447758_7453227_-	5470	221	sense-overlapping	XM_015092957.1	NC_019459.2:7304237_7572252_-	PAPPA	443157	pregnancy-associated plasma protein A	GO:0004222,GO:0005576,GO:0005615,GO:0007565,GO:0008237,GO:0008270,GO:0032354,GO:0044267,GO:0051384	metalloendopeptidase activity|extracellular region|extracellular space|female pregnancy|metallopeptidase activity|zinc ion binding|response to follicle-stimulating hormone|cellular protein metabolic process|response to glucocorticoid
circRNA_0708|NC_019459.2:9679572_9686713_-	7142	444	sense-overlapping	XM_012112522.2	NC_019459.2:9658862_9744478_-	ZNF618	101000000	zinc finger protein 618	GO:0003677,GO:0005634,GO:0006351,GO:0006355,GO:0046872	DNA binding|nucleus|transcription, DNA-templated|regulation of transcription, DNA-templated|metal ion binding
circRNA_0709|NC_019459.2:9686474_9744529_-	58056	1198	sense-overlapping	XM_012112507.1	NC_019459.2:9658862_9747344_-	ZNF618	101000000	zinc finger protein 618	GO:0003677,GO:0005634,GO:0006351,GO:0006355,GO:0046872	DNA binding|nucleus|transcription, DNA-templated|regulation of transcription, DNA-templated|metal ion binding
circRNA_0710|NC_019459.2:10305507_10305664_-	158	158	antisense	XM_012112861.2	NC_019459.2:10295260_10310040_+	ALAD	101000000	aminolevulinate dehydratase	GO:0004655,GO:0005829,GO:0006782,GO:0006783,GO:0008270,GO:0042802,GO:0051260,GO:0071353,GO:1901799	porphobilinogen synthase activity|cytosol|protoporphyrinogen IX biosynthetic process|heme biosynthetic process|zinc ion binding|identical protein binding|protein homooligomerization|cellular response to interleukin-4|negative regulation of proteasomal protein catabolic process	oas00860	Porphyrin and chlorophyll metabolism
circRNA_0711|NC_019459.2:11054821_11056012_-	1192	1192	exonic	XM_004004009.3	NC_019459.2:10982250_11118594_-	KIAA1958	101000000	KIAA1958 ortholog	GO:0000981,GO:0003677,GO:0005654,GO:0005737	RNA polymerase II transcription factor activity, sequence-specific DNA binding|DNA binding|nucleoplasm|cytoplasm
circRNA_0712|NC_019459.2:11169379_11170756_-	1378	263	sense-overlapping	XM_004004010.3	NC_019459.2:11127889_11185176_-	HSDL2	101000000	hydroxysteroid dehydrogenase like 2	GO:0005739,GO:0005777,GO:0016491	mitochondrion|peroxisome|oxidoreductase activity
circRNA_0713|NC_019459.2:11229934_11253264_+	23331	402	sense-overlapping	XM_015092974.1	NC_019459.2:11208195_11299446_+	PTBP3	101000000	polypyrimidine tract binding protein 3	GO:0003723,GO:0005634,GO:0006397,GO:0008380,GO:0009653,GO:0033119,GO:0043249,GO:0045595	RNA binding|nucleus|mRNA processing|RNA splicing|anatomical structure morphogenesis|negative regulation of RNA splicing|erythrocyte maturation|regulation of cell differentiation
circRNA_0714|NC_019459.2:11229934_11261610_+	31677	567	sense-overlapping	XM_015092974.1	NC_019459.2:11208195_11299446_+	PTBP3	101000000	polypyrimidine tract binding protein 3	GO:0003723,GO:0005634,GO:0006397,GO:0008380,GO:0009653,GO:0033119,GO:0043249,GO:0045595	RNA binding|nucleus|mRNA processing|RNA splicing|anatomical structure morphogenesis|negative regulation of RNA splicing|erythrocyte maturation|regulation of cell differentiation
circRNA_0715|NC_019459.2:11229934_11272802_+	42869	853	sense-overlapping	XM_015092974.1	NC_019459.2:11208195_11299446_+	PTBP3	101000000	polypyrimidine tract binding protein 3	GO:0003723,GO:0005634,GO:0006397,GO:0008380,GO:0009653,GO:0033119,GO:0043249,GO:0045595	RNA binding|nucleus|mRNA processing|RNA splicing|anatomical structure morphogenesis|negative regulation of RNA splicing|erythrocyte maturation|regulation of cell differentiation
circRNA_0716|NC_019459.2:11250594_11253264_+	2671	317	sense-overlapping	XM_015092974.1	NC_019459.2:11208195_11299446_+	PTBP3	101000000	polypyrimidine tract binding protein 3	GO:0003723,GO:0005634,GO:0006397,GO:0008380,GO:0009653,GO:0033119,GO:0043249,GO:0045595	RNA binding|nucleus|mRNA processing|RNA splicing|anatomical structure morphogenesis|negative regulation of RNA splicing|erythrocyte maturation|regulation of cell differentiation
circRNA_0717|NC_019459.2:11250594_11261610_+	11017	482	sense-overlapping	XM_015092974.1	NC_019459.2:11208195_11299446_+	PTBP3	101000000	polypyrimidine tract binding protein 3	GO:0003723,GO:0005634,GO:0006397,GO:0008380,GO:0009653,GO:0033119,GO:0043249,GO:0045595	RNA binding|nucleus|mRNA processing|RNA splicing|anatomical structure morphogenesis|negative regulation of RNA splicing|erythrocyte maturation|regulation of cell differentiation
circRNA_0718|NC_019459.2:11250594_11272802_+	22209	768	sense-overlapping	XM_015092974.1	NC_019459.2:11208195_11299446_+	PTBP3	101000000	polypyrimidine tract binding protein 3	GO:0003723,GO:0005634,GO:0006397,GO:0008380,GO:0009653,GO:0033119,GO:0043249,GO:0045595	RNA binding|nucleus|mRNA processing|RNA splicing|anatomical structure morphogenesis|negative regulation of RNA splicing|erythrocyte maturation|regulation of cell differentiation
circRNA_0719|NC_019459.2:11271055_11272802_+	1748	286	sense-overlapping	XM_015092974.1	NC_019459.2:11208195_11299446_+	PTBP3	101000000	polypyrimidine tract binding protein 3	GO:0003723,GO:0005634,GO:0006397,GO:0008380,GO:0009653,GO:0033119,GO:0043249,GO:0045595	RNA binding|nucleus|mRNA processing|RNA splicing|anatomical structure morphogenesis|negative regulation of RNA splicing|erythrocyte maturation|regulation of cell differentiation
circRNA_0720|NC_019459.2:11348312_11362495_+	14184	609	sense-overlapping	XM_012113394.2	NC_019459.2:11332281_11462394_+	SUSD1	101000000	sushi domain containing 1	GO:0005509,GO:0016021	calcium ion binding|integral component of membrane
circRNA_0721|NC_019459.2:11348312_11379341_+	31030	789	sense-overlapping	XM_012113394.2	NC_019459.2:11332281_11462394_+	SUSD1	101000000	sushi domain containing 1	GO:0005509,GO:0016021	calcium ion binding|integral component of membrane
circRNA_0722|NC_019459.2:11462297_11462833_+	537	190	sense-overlapping	XM_012113334.2	NC_019459.2:11332281_11467947_+	SUSD1	101000000	sushi domain containing 1	GO:0005509,GO:0016021	calcium ion binding|integral component of membrane
circRNA_0723|NC_019459.2:12015423_12056558_+	41136	1132	sense-overlapping	XM_015092979.1	NC_019459.2:12007453_12115508_+	KIAA0368	101000000	KIAA0368 ortholog	GO:0000502,GO:0005634,GO:0005769,GO:0005770,GO:0005771,GO:0005783,GO:0005793,GO:0005813,GO:0016020,GO:0030134,GO:0030139,GO:0030433,GO:0031410,GO:0032947,GO:0043248	proteasome complex|nucleus|early endosome|late endosome|multivesicular body|endoplasmic reticulum|endoplasmic reticulum-Golgi intermediate compartment|centrosome|membrane|COPII-coated ER to Golgi transport vesicle|endocytic vesicle|ubiquitin-dependent ERAD pathway|cytoplasmic vesicle|protein complex scaffold activity|proteasome assembly
circRNA_0724|NC_019459.2:12031782_12049724_+	17943	826	sense-overlapping	XM_015092980.1	NC_019459.2:12007441_12115654_+	KIAA0368	101000000	KIAA0368 ortholog	GO:0000502,GO:0005634,GO:0005769,GO:0005770,GO:0005771,GO:0005783,GO:0005793,GO:0005813,GO:0016020,GO:0030134,GO:0030139,GO:0030433,GO:0031410,GO:0032947,GO:0043248	proteasome complex|nucleus|early endosome|late endosome|multivesicular body|endoplasmic reticulum|endoplasmic reticulum-Golgi intermediate compartment|centrosome|membrane|COPII-coated ER to Golgi transport vesicle|endocytic vesicle|ubiquitin-dependent ERAD pathway|cytoplasmic vesicle|protein complex scaffold activity|proteasome assembly
circRNA_0725|NC_019459.2:12046736_12056558_+	9823	511	sense-overlapping	XM_015092980.1	NC_019459.2:12007441_12115654_+	KIAA0368	101000000	KIAA0368 ortholog	GO:0000502,GO:0005634,GO:0005769,GO:0005770,GO:0005771,GO:0005783,GO:0005793,GO:0005813,GO:0016020,GO:0030134,GO:0030139,GO:0030433,GO:0031410,GO:0032947,GO:0043248	proteasome complex|nucleus|early endosome|late endosome|multivesicular body|endoplasmic reticulum|endoplasmic reticulum-Golgi intermediate compartment|centrosome|membrane|COPII-coated ER to Golgi transport vesicle|endocytic vesicle|ubiquitin-dependent ERAD pathway|cytoplasmic vesicle|protein complex scaffold activity|proteasome assembly
circRNA_0726|NC_019459.2:12098314_12107084_+	8771	1198	sense-overlapping	XM_015092980.1	NC_019459.2:12007441_12115654_+	KIAA0368	101000000	KIAA0368 ortholog	GO:0000502,GO:0005634,GO:0005769,GO:0005770,GO:0005771,GO:0005783,GO:0005793,GO:0005813,GO:0016020,GO:0030134,GO:0030139,GO:0030433,GO:0031410,GO:0032947,GO:0043248	proteasome complex|nucleus|early endosome|late endosome|multivesicular body|endoplasmic reticulum|endoplasmic reticulum-Golgi intermediate compartment|centrosome|membrane|COPII-coated ER to Golgi transport vesicle|endocytic vesicle|ubiquitin-dependent ERAD pathway|cytoplasmic vesicle|protein complex scaffold activity|proteasome assembly
circRNA_0727|NC_019459.2:12106684_12107084_+	401	195	sense-overlapping	XM_015092980.1	NC_019459.2:12007441_12115654_+	KIAA0368	101000000	KIAA0368 ortholog	GO:0000502,GO:0005634,GO:0005769,GO:0005770,GO:0005771,GO:0005783,GO:0005793,GO:0005813,GO:0016020,GO:0030134,GO:0030139,GO:0030433,GO:0031410,GO:0032947,GO:0043248	proteasome complex|nucleus|early endosome|late endosome|multivesicular body|endoplasmic reticulum|endoplasmic reticulum-Golgi intermediate compartment|centrosome|membrane|COPII-coated ER to Golgi transport vesicle|endocytic vesicle|ubiquitin-dependent ERAD pathway|cytoplasmic vesicle|protein complex scaffold activity|proteasome assembly
circRNA_0728|NC_019459.2:13373863_13374558_-	696	696	exonic	XM_015092986.1	NC_019459.2:13158229_13532484_-	LOC101114239	101000000	A-kinase anchor protein 2
circRNA_0729|NC_019459.2:13373863_13385529_-	11667	798	sense-overlapping	XM_015092986.1	NC_019459.2:13158229_13532484_-	LOC101114239	101000000	A-kinase anchor protein 2
circRNA_0730|NC_019459.2:13440530_13446825_-	6296	167	sense-overlapping	XM_015092986.1	NC_019459.2:13158229_13532484_-	LOC101114239	101000000	A-kinase anchor protein 2
circRNA_0731|NC_019459.2:14044208_14062578_+	18371	325	sense-overlapping	XM_015092996.1	NC_019459.2:14006984_14148019_+	EPB41L4B	101000000	erythrocyte membrane protein band 4.1 like 4B	GO:0005200,GO:0005737,GO:0005829,GO:0005856,GO:0005886,GO:0005923,GO:0008092,GO:0010628,GO:0031032,GO:0042060,GO:0045177,GO:0045785,GO:0051549	structural constituent of cytoskeleton|cytoplasm|cytosol|cytoskeleton|plasma membrane|bicellular tight junction|cytoskeletal protein binding|positive regulation of gene expression|actomyosin structure organization|wound healing|apical part of cell|positive regulation of cell adhesion|positive regulation of keratinocyte migration	oas04530	Tight junction
circRNA_0732|NC_019459.2:14200223_14201930_+	1708	220	sense-overlapping	XM_015092997.1	NC_019459.2:14191368_14265542_+	TMEM245	101000000	transmembrane protein 245	GO:0016021	integral component of membrane
circRNA_0733|NC_019459.2:14225277_14229562_+	4286	279	sense-overlapping	XM_015092997.1	NC_019459.2:14191368_14265542_+	TMEM245	101000000	transmembrane protein 245	GO:0016021	integral component of membrane
circRNA_0734|NC_019459.2:14225277_14243479_+	18203	779	sense-overlapping	XM_015092997.1	NC_019459.2:14191368_14265542_+	TMEM245	101000000	transmembrane protein 245	GO:0016021	integral component of membrane
circRNA_0735|NC_019459.2:15798152_15814347_-	16196	965	sense-overlapping	XM_015092759.1	NC_019459.2:15791649_15834746_-	RAD23B	101000000	RAD23 homolog B			oas03420,oas04141	Nucleotide excision repair|Protein processing in endoplasmic reticulum
circRNA_0736|NC_019459.2:15807871_15814347_-	6477	405	sense-overlapping	XM_015092759.1	NC_019459.2:15791649_15834746_-	RAD23B	101000000	RAD23 homolog B			oas03420,oas04141	Nucleotide excision repair|Protein processing in endoplasmic reticulum
[truncated: 5,548 more rows]
