# Supplementary material for: The mechanism of m6A methylation analysis of the transcriptome to regulate the diameter of Alpine Merino wool fiber
Source: Anim Biosci. 2025 Aug 25;39(2):250347. doi: 10.5713/ab.25.0347 (PMC12877394; doi:10.5713/ab.25.0347)
Supplement: Supplementary file 3 [file ab-25-0347-Supplementary-3.xlsx]

## Sheet: Sheet1
id	Chrom	Start	End	Strand	TF_family	lncRNA_symbol	partnerRNA_transcript	distance	direction	type	location	subtype	partnerRNA_gene	Dbxref	product	GO_id	GO_term	pathway	pathway_description
TCONS_00051490	NC_019477.2	40325402	40325651	+		XLOC_023873	NM_001126349.1	0	sense	genic	intronic	nested	NM_001126349.1	100000000	dystrobrevin binding protein 1	GO:0001956,GO:0005634,GO:0005789,GO:0008089,GO:0010008,GO:0010628,GO:0014059,GO:0014069,GO:0030054,GO:0030424,GO:0030426,GO:0030672,GO:0031083,GO:0031175,GO:0031532,GO:0033162,GO:0042734,GO:0043005,GO:0043197,GO:0045211,GO:0048490,GO:0048812,GO:0060159,GO:1904115	positive regulation of neurotransmitter secretion|nucleus|endoplasmic reticulum membrane|anterograde axonal transport|endosome membrane|positive regulation of gene expression|regulation of dopamine secretion|postsynaptic density|cell junction|axon|growth cone|synaptic vesicle membrane|BLOC-1 complex|neuron projection development|actin cytoskeleton reorganization|melanosome membrane|presynaptic me…
TCONS_00044229	NC_019473.2	8546991	8572922	+		XLOC_020554	XM_012096777.2	0	antisense	genic	intronic	overlapping	XM_012096777.2	101000000	FCH domain only 2	GO:0001786,GO:0005546,GO:0005829,GO:0005886,GO:0005905,GO:0010324,GO:0030136,GO:0035091,GO:0042802,GO:0048268,GO:0048488,GO:0061024,GO:0072583,GO:0072659,GO:0098835	phosphatidylserine binding|phosphatidylinositol-4,5-bisphosphate binding|cytosol|plasma membrane|clathrin-coated pit|membrane invagination|clathrin-coated vesicle|phosphatidylinositol binding|identical protein binding|clathrin coat assembly|synaptic vesicle endocytosis|membrane organization|clathrin-dependent endocytosis|protein localization to plasma membrane|presynaptic endocytic zone membrane
TCONS_00022712	NC_019463.2	35903607	35904582	+		XLOC_010629	XM_004009708.3	0	sense	genic	intronic	nested	XM_004009708.3	101000000	family with sequence similarity 13 member A	GO:0005096,GO:0005829,GO:0007165,GO:0051056	GTPase activator activity|cytosol|signal transduction|regulation of small GTPase mediated signal transduction
TCONS_00024261	NC_019463.2	115000000	115000000	-		XLOC_011411	XM_015096315.1	23918	sense	intergenic	upstream	same_strand	XM_015096315.1	101000000	family with sequence similarity 193 member A
TCONS_00016591	NC_019460.2	187000000	187000000	-		XLOC_007764	XM_012175117.1	0	sense	genic	intronic	nested	XM_012175117.1	101000000	PTPRF interacting protein	GO:0005829,GO:0005886,GO:0005925,GO:0007155,GO:0045296	cytosol|plasma membrane|focal adhesion|cell adhesion|cadherin binding
TCONS_00026527	NC_019464.2	48122260	48122739	-		XLOC_012431	XM_012181444.2	0	antisense	genic	intronic	nested	XM_012181444.2	101000000	myosin IE	GO:0000146,GO:0001570,GO:0001701,GO:0003094,GO:0003774,GO:0005516,GO:0005524,GO:0005737,GO:0005856,GO:0005903,GO:0005911,GO:0005912,GO:0006807,GO:0006897,GO:0015629,GO:0016459,GO:0030048,GO:0030136,GO:0032836,GO:0035091,GO:0035166,GO:0042623,GO:0048008,GO:0051015,GO:0070062,GO:0072015	microfilament motor activity|vasculogenesis|in utero embryonic development|glomerular filtration|motor activity|calmodulin binding|ATP binding|cytoplasm|cytoskeleton|brush border|cell-cell junction|adherens junction|nitrogen compound metabolic process|endocytosis|actin cytoskeleton|myosin complex|actin filament-based movement|clathrin-coated vesicle|glomerular basement membrane development|phosph…
TCONS_00037820	NC_019470.2	60903612	60904456	+		XLOC_017598	XM_015099824.1	0	antisense	genic	exonic	nested	XM_015099824.1	101000000	pleiomorphic adenoma gene-like 2
TCONS_00037571	NC_019470.2	46582157	46583308	+		XLOC_017490	XM_015099719.1	0	sense	genic	intronic	nested	XM_015099719.1	101000000	CDP-diacylglycerol synthase 2	GO:0004605,GO:0005743,GO:0005789,GO:0006655,GO:0016021,GO:0016024	phosphatidate cytidylyltransferase activity|mitochondrial inner membrane|endoplasmic reticulum membrane|phosphatidylglycerol biosynthetic process|integral component of membrane|CDP-diacylglycerol biosynthetic process	oas00564,oas04070	Glycerophospholipid metabolism|Phosphatidylinositol signaling system
TCONS_00026556	NC_019464.2	50152698	50165408	-		XLOC_012445	XM_012181469.2	0	sense	genic	intronic	nested	XM_012181469.2	101000000	transcription factor 12	GO:0000790,GO:0000978,GO:0001077,GO:0003677,GO:0003700,GO:0005634,GO:0005654,GO:0005667,GO:0005737,GO:0008134,GO:0010628,GO:0016607,GO:0035497,GO:0042803,GO:0043231,GO:0043425,GO:0045666,GO:0045893,GO:0045944,GO:0046332,GO:0046982,GO:0070888,GO:0071837,GO:0090575	nuclear chromatin|RNA polymerase II proximal promoter sequence-specific DNA binding|transcriptional activator activity, RNA polymerase II proximal promoter sequence-specific DNA binding|DNA binding|DNA binding transcription factor activity|nucleus|nucleoplasm|transcription factor complex|cytoplasm|transcription factor binding|positive regulation of gene expression|nuclear speck|cAMP response elem…
TCONS_00011242	NC_019460.2	1950407	1952517	+		XLOC_005228	XM_015093813.1	490	sense	intergenic	upstream	same_strand	XM_015093813.1	101000000	bromodomain containing 3	GO:0003682,GO:0005634,GO:0006351,GO:0006357,GO:0016569,GO:0070577	chromatin binding|nucleus|transcription, DNA-templated|regulation of transcription from RNA polymerase II promoter|covalent chromatin modification|lysine-acetylated histone binding
TCONS_00036911	NC_019469.2	78282012	78284086	-		XLOC_017186	XM_012188007.2	21347	sense	intergenic	upstream	same_strand	XM_012188007.2	101000000	protein phosphatase 1 regulatory subunit 12B	GO:0007165,GO:0019208,GO:0019901,GO:0030018,GO:0031672	signal transduction|phosphatase regulator activity|protein kinase binding|Z disc|A band	oas04270,oas04510,oas04810,oas04921,oas05205	Vascular smooth muscle contraction|Focal adhesion|Regulation of actin cytoskeleton|Oxytocin signaling pathway|Proteoglycans in cancer
TCONS_00017938	NC_019461.2	97275156	97275843	+		XLOC_008422	XM_012177154.2	0	sense	genic	intronic	nested	XM_012177154.2	101000000	exocyst complex component 4	GO:0000145,GO:0005737,GO:0005829,GO:0005886,GO:0005902,GO:0006612,GO:0006887,GO:0006893,GO:0006903,GO:0006904,GO:0007268,GO:0016020,GO:0016241,GO:0017160,GO:0030165,GO:0032584,GO:0035748,GO:0045202,GO:0047485,GO:0048341,GO:0090543	exocyst|cytoplasm|cytosol|plasma membrane|microvillus|protein targeting to membrane|exocytosis|Golgi to plasma membrane transport|vesicle targeting|vesicle docking involved in exocytosis|chemical synaptic transmission|membrane|regulation of macroautophagy|Ral GTPase binding|PDZ domain binding|growth cone membrane|myelin sheath abaxonal region|synapse|protein N-terminus binding|paraxial mesoderm f…
TCONS_00054947	NC_019479.2	8770365	8771487	-		XLOC_025436	XM_015103310.1	0	sense	genic	intronic	nested	XM_015103310.1	101000000	sphingomyelin synthase 1	GO:0005887,GO:0006686,GO:0006915,GO:0016301,GO:0030173,GO:0030176,GO:0033188,GO:0046513,GO:0047493	integral component of plasma membrane|sphingomyelin biosynthetic process|apoptotic process|kinase activity|integral component of Golgi membrane|integral component of endoplasmic reticulum membrane|sphingomyelin synthase activity|ceramide biosynthetic process|ceramide cholinephosphotransferase activity	oas00600,oas04071	Sphingolipid metabolism|Sphingolipid signaling pathway
TCONS_00013862	NC_019460.2	212000000	212000000	+		XLOC_006440	XM_012175591.2	0	sense	genic	intronic	nested	XM_012175591.2	101000000	ELKS/RAB6-interacting/CAST family member 1	GO:0000139,GO:0005737,GO:0007252,GO:0008385,GO:0015031,GO:0017137,GO:0030165,GO:0042147,GO:0045202,GO:0045296,GO:0048786	Golgi membrane|cytoplasm|I-kappaB phosphorylation|IkappaB kinase complex|protein transport|Rab GTPase binding|PDZ domain binding|retrograde transport, endosome to Golgi|synapse|cadherin binding|presynaptic active zone	oas04064	NF-kappa B signaling pathway
TCONS_00039309	NC_019471.2	5071603	5074436	+		XLOC_018271	XM_012189589.2	0	sense	genic	intronic	nested	XM_012189589.2	101000000	WW domain containing oxidoreductase
TCONS_00047822	NC_019475.2	66354832	66357108	+		XLOC_022260	XR_001436128.1	2539	sense	intergenic	downstream	same_strand	XR_001436128.1
TCONS_00056677	NC_019481.2	434771	436093	+		XLOC_026252	XM_015103838.1	0	sense	genic	exonic	nested	XM_015103838.1	101000000	phosphatidylinositol glycan anchor biosynthesis class Q	GO:0000506,GO:0006506,GO:0016021,GO:0017176	glycosylphosphatidylinositol-N-acetylglucosaminyltransferase (GPI-GnT) complex|GPI anchor biosynthetic process|integral component of membrane|phosphatidylinositol N-acetylglucosaminyltransferase activity	oas00563	Glycosylphosphatidylinositol (GPI)-anchor biosynthesis
TCONS_00009562	NC_019459.2	82148223	82160070	-		XLOC_004450	NM_001267879.1	43486	sense	intergenic	downstream	same_strand	NM_001267879.1	101000000	nuclear factor I/B	GO:0000122,GO:0000981,GO:0002062,GO:0003677,GO:0005634,GO:0006260,GO:0006351,GO:0010001,GO:0021740,GO:0021960,GO:0044300,GO:0045944,GO:0060486,GO:0060509,GO:0060510,GO:0061141,GO:0071679,GO:2000791,GO:2000795	negative regulation of transcription from RNA polymerase II promoter|RNA polymerase II transcription factor activity, sequence-specific DNA binding|chondrocyte differentiation|DNA binding|nucleus|DNA replication|transcription, DNA-templated|glial cell differentiation|principal sensory nucleus of trigeminal nerve development|anterior commissure morphogenesis|cerebellar mossy fiber|positive regulat…
TCONS_00054018	NC_019478.2	43178418	43179724	-		XLOC_024997	XM_004019678.3	0	antisense	genic	exonic	nested	XM_004019678.3	101000000	MUS81 structure-specific endonuclease subunit	GO:0000712,GO:0000727,GO:0000737,GO:0003677,GO:0004520,GO:0005634,GO:0005654,GO:0005730,GO:0006281,GO:0007095,GO:0031297,GO:0031573,GO:0036297,GO:0046872,GO:0048257,GO:0048476,GO:0072429	resolution of meiotic recombination intermediates|double-strand break repair via break-induced replication|DNA catabolic process, endonucleolytic|DNA binding|endodeoxyribonuclease activity|nucleus|nucleoplasm|nucleolus|DNA repair|mitotic G2 DNA damage checkpoint|replication fork processing|intra-S DNA damage checkpoint|interstrand cross-link repair|metal ion binding|3'-flap endonuclease activity|…	oas03440,oas03460	Homologous recombination|Fanconi anemia pathway
TCONS_00015074	NC_019460.2	45963313	45963885	-		XLOC_006991	XM_004005852.3	0	sense	genic	intronic	nested	XM_004005852.3	101000000	copper metabolism (Murr1) domain containing 1	GO:0005507,GO:0005634,GO:0005737,GO:0005768,GO:0005769,GO:0006351,GO:0010008,GO:0015031,GO:0031398,GO:0031462,GO:0032088,GO:0032434,GO:0055037,GO:0055070,GO:1902306,GO:2000009	copper ion binding|nucleus|cytoplasm|endosome|early endosome|transcription, DNA-templated|endosome membrane|protein transport|positive regulation of protein ubiquitination|Cul2-RING ubiquitin ligase complex|negative regulation of NF-kappaB transcription factor activity|regulation of proteasomal ubiquitin-dependent protein catabolic process|recycling endosome|copper ion homeostasis|negative regula…
TCONS_00018861	NC_019461.2	94699130	94701079	-
TCONS_00014136	NC_019460.2	220000000	220000000	+		XLOC_006556	XR_001434470.1	0	sense	genic	exonic	nested	XR_001434470.1
TCONS_00006271	NC_019459.2	2142384	2147542	+		XLOC_002912	XM_012111648.2	9603	sense	intergenic	upstream	same_strand	XM_012111648.2	101000000	stomatin	GO:0005615,GO:0005739,GO:0005783,GO:0005856,GO:0005886,GO:0005887,GO:0016020,GO:0031982,GO:0035577,GO:0035579,GO:0042470,GO:0042803,GO:0043312,GO:0044829,GO:0045121,GO:0048471,GO:0051260,GO:0070062,GO:0070063,GO:0070821,GO:0072562,GO:0090314,GO:1901585	extracellular space|mitochondrion|endoplasmic reticulum|cytoskeleton|plasma membrane|integral component of plasma membrane|membrane|vesicle|azurophil granule membrane|specific granule membrane|melanosome|protein homodimerization activity|neutrophil degranulation|positive regulation by host of viral genome replication|membrane raft|perinuclear region of cytoplasm|protein homooligomerization|extrac…
TCONS_00060020	NC_019483.2	35760016	35760835	+		XLOC_027835	XM_015104531.1	0	antisense	genic	intronic	nested	XM_015104531.1	101000000	solute carrier family 20 (phosphate transporter)	GO:0005315,GO:0005887,GO:0015319,GO:0016032	inorganic phosphate transmembrane transporter activity|integral component of plasma membrane|sodium:inorganic phosphate symporter activity|viral process
TCONS_00063785	NW_014643236.1	1	1494	+
TCONS_00039204	NC_019470.2	79223861	79224826	-		XLOC_018216	XM_015099515.1	0	sense	genic	intronic	nested	XM_015099515.1	101000000	zinc finger protein 64 homolog%2C isoforms 3 and 4	GO:0003677,GO:0005634,GO:0006351,GO:0006355,GO:0046872	DNA binding|nucleus|transcription, DNA-templated|regulation of transcription, DNA-templated|metal ion binding
TCONS_00037662	NC_019470.2	52635125	52643808	+		XLOC_017532	XM_012188796.2	0	sense	genic	intronic	overlapping	XM_012188796.2	101000000	tyrosine-protein phosphatase non-receptor type substrate 1-like	GO:0016021,GO:0017124	integral component of membrane|SH3 domain binding	oas04380	Osteoclast differentiation
TCONS_00038451	NC_019470.2	34301530	34302198	-		XLOC_017907	XM_004014273.3	0	sense	genic	intronic	nested	XM_004014273.3	101000000	mitochondrial poly(A) polymerase	GO:0000287,GO:0002134,GO:0003723,GO:0004652,GO:0005524,GO:0005739,GO:0006351,GO:0006378,GO:0030145,GO:0042802,GO:0042803,GO:0043231,GO:0071044	magnesium ion binding|UTP binding|RNA binding|polynucleotide adenylyltransferase activity|ATP binding|mitochondrion|transcription, DNA-templated|mRNA polyadenylation|manganese ion binding|identical protein binding|protein homodimerization activity|intracellular membrane-bounded organelle|histone mRNA catabolic process
TCONS_00040080	NC_019471.2	45872424	45885511	+		XLOC_018637	XM_015099988.1	0	sense	genic	exonic	overlapping	XM_015099988.1	101000000	zinc finger protein 146	GO:0003677,GO:0003700,GO:0005634,GO:0006355,GO:0046872	DNA binding|DNA binding transcription factor activity|nucleus|regulation of transcription, DNA-templated|metal ion binding
TCONS_00018612	NC_019461.2	63689878	63690262	-		XLOC_008743	XM_012176834.2	0	sense	genic	exonic	containing	XM_012176834.2	106000000	60S ribosomal protein L39			oas03010	Ribosome
TCONS_00014128	NC_019460.2	220000000	220000000	+		XLOC_006552	XM_004007655.3	0	sense	genic	intronic	nested	XM_004007655.3	101000000	ataxin 10	GO:0048471	perinuclear region of cytoplasm
TCONS_00009871	NC_019459.2	116000000	116000000	-		XLOC_004586	XM_015092800.1	38543	antisense	intergenic	upstream	divergent	XM_015092800.1	106000000	heparan sulfate 6-O-sulfotransferase 1	GO:0001525,GO:0015012,GO:0015015,GO:0016021,GO:0017095,GO:0048286,GO:0048666,GO:0060716	angiogenesis|heparan sulfate proteoglycan biosynthetic process|heparan sulfate proteoglycan biosynthetic process, enzymatic modification|integral component of membrane|heparan sulfate 6-O-sulfotransferase activity|lung alveolus development|neuron development|labyrinthine layer blood vessel development	oas00534	Glycosaminoglycan biosynthesis - heparan sulfate / heparin
TCONS_00018678	NC_019461.2	67422817	67521450	-		XLOC_008779	XM_015095332.1	0	sense	genic	intronic	nested	XM_015095332.1	101000000	cAMP responsive element binding protein 5	GO:0003677,GO:0003700,GO:0005634,GO:0006366,GO:0045893,GO:0046872,GO:0070062	DNA binding|DNA binding transcription factor activity|nucleus|transcription from RNA polymerase II promoter|positive regulation of transcription, DNA-templated|metal ion binding|extracellular exosome	oas04022,oas04024,oas04151,oas04152,oas04211,oas04261,oas04668,oas04714,oas04725,oas04728,oas04911,oas04915,oas04918,oas04922,oas04925,oas04926,oas04927,oas04928,oas04931,oas04934,oas04962,oas05016,oas05030,oas05031,oas05034,oas05161,oas05163,oas05165,oas05203,oas05215	cGMP-PKG signaling pathway|cAMP signaling pathway|PI3K-Akt signaling pathway|AMPK signaling pathway|Longevity regulating pathway|Adrenergic signaling in cardiomyocytes|TNF signaling pathway|Thermogenesis|Cholinergic synapse|Dopaminergic synapse|Insulin secretion|Estrogen signaling pathway|Thyroid hormone synthesis|Glucagon signaling pathway|Aldosterone synthesis and secretion|Relaxin signaling pa…
TCONS_00061973	NC_019484.2	72106900	72108332	-		XLOC_028904	XM_015104949.1	0	antisense	genic	intronic	nested	XM_015104949.1	106000000	uncharacterized LOC105605519	GO:0003964,GO:0006310,GO:0009036,GO:0032197,GO:0032199,GO:0046872,GO:0090305	RNA-directed DNA polymerase activity|DNA recombination|Type II site-specific deoxyribonuclease activity|transposition, RNA-mediated|reverse transcription involved in RNA-mediated transposition|metal ion binding|nucleic acid phosphodiester bond hydrolysis
TCONS_00001810	NC_019458.2	140000000	140000000	+		XLOC_000859	XM_012187394.1	0	sense	genic	intronic	nested	XM_012187394.1	101000000	nuclear receptor interacting protein 1
TCONS_00013444	NC_019460.2	175000000	175000000	+		XLOC_006225	XM_012174949.2	0	sense	genic	intronic	nested	XM_012174949.2	101000000	t-complex 11
TCONS_00057721	NC_019481.2	89470	90806	-		XLOC_026723	XM_015103831.1	0	sense	genic	intronic	nested	XM_015103831.1	101000000	NPR3-like	GO:0003281,GO:0005096,GO:0005765,GO:0032007,GO:0034198,GO:0035909,GO:0038202,GO:0048738,GO:0060021,GO:1990130,GO:2000785	ventricular septum development|GTPase activator activity|lysosomal membrane|negative regulation of TOR signaling|cellular response to amino acid starvation|aorta morphogenesis|TORC1 signaling|cardiac muscle tissue development|palate development|GATOR1 complex|regulation of autophagosome assembly	oas04150	mTOR signaling pathway
TCONS_00010139	NC_019459.2	150000000	150000000	-		XLOC_004735	XM_015093399.1	0	sense	genic	exonic	overlapping	XM_015093399.1	101000000	plakophilin 4	GO:0000922,GO:0001533,GO:0005737,GO:0005856,GO:0005886,GO:0005911,GO:0007043,GO:0007267,GO:0009898,GO:0014069,GO:0030054,GO:0030057,GO:0030155,GO:0030496,GO:0031424,GO:0032467,GO:0043547,GO:0048471,GO:0051233,GO:0070268,GO:0072686,GO:0098609	spindle pole|cornified envelope|cytoplasm|cytoskeleton|plasma membrane|cell-cell junction|cell-cell junction assembly|cell-cell signaling|cytoplasmic side of plasma membrane|postsynaptic density|cell junction|desmosome|regulation of cell adhesion|midbody|keratinization|positive regulation of cytokinesis|positive regulation of GTPase activity|perinuclear region of cytoplasm|spindle midzone|cornifi…
TCONS_00043937	NC_019472.2	69306165	69361221	-		XLOC_020432	XR_001435759.1	0	sense	genic	intronic	nested	XR_001435759.1
TCONS_00048315	NC_019475.2	29607148	29663277	-		XLOC_022473	XM_012098628.2	0	sense	genic	intronic	overlapping	XM_012098628.2	101000000	acyl-CoA synthetase bubblegum family member 1	GO:0000038,GO:0004467,GO:0005524,GO:0005783,GO:0031410,GO:0031957,GO:0051384,GO:0102391	very long-chain fatty acid metabolic process|long-chain fatty acid-CoA ligase activity|ATP binding|endoplasmic reticulum|cytoplasmic vesicle|very long-chain fatty acid-CoA ligase activity|response to glucocorticoid|decanoate--CoA ligase activity	oas00061,oas00071,oas03320,oas04920	Fatty acid biosynthesis|Fatty acid degradation|PPAR signaling pathway|Adipocytokine signaling pathway
TCONS_00001562	NC_019458.2	117000000	117000000	+		XLOC_000736	XM_012185653.2	0	sense	genic	intronic	nested	XM_012185653.2	101000000	POU class 2 homeobox 1	GO:0003700,GO:0005634,GO:0006351,GO:0043565,GO:0045892	DNA binding transcription factor activity|nucleus|transcription, DNA-templated|sequence-specific DNA binding|negative regulation of transcription, DNA-templated
TCONS_00015810	NC_019460.2	126000000	126000000	-		XLOC_007376	XM_012174072.1	0	sense	genic	intronic	nested	XM_012174072.1	101000000	ATPase	GO:0003407,GO:0005388,GO:0005516,GO:0005524,GO:0005634,GO:0005886,GO:0005887,GO:0006810,GO:0007420,GO:0007568,GO:0009409,GO:0009898,GO:0015085,GO:0016020,GO:0016323,GO:0016324,GO:0030165,GO:0032591,GO:0032809,GO:0034220,GO:0043231,GO:0045121,GO:0046872,GO:0051480,GO:0070062,GO:0071305,GO:0071386,GO:1903779,GO:1990034	neural retina development|calcium-transporting ATPase activity|calmodulin binding|ATP binding|nucleus|plasma membrane|integral component of plasma membrane|transport|brain development|aging|response to cold|cytoplasmic side of plasma membrane|calcium ion transmembrane transporter activity|membrane|basolateral plasma membrane|apical plasma membrane|PDZ domain binding|dendritic spine membrane|neuro…	oas04020,oas04022,oas04024,oas04261,oas04925,oas04970,oas04972	Calcium signaling pathway|cGMP-PKG signaling pathway|cAMP signaling pathway|Adrenergic signaling in cardiomyocytes|Aldosterone synthesis and secretion|Salivary secretion|Pancreatic secretion
TCONS_00006315	NC_019459.2	2830383	2836522	+		XLOC_002928	XM_015092955.1	0	sense	genic	intronic	nested	XM_015092955.1	101000000	multiple EGF-like-domains 9	GO:0005604,GO:0016021	basement membrane|integral component of membrane
TCONS_00004113	NC_019458.2	98256465	98261623	-		XLOC_001941	XM_015092215.1	32496	sense	intergenic	upstream	same_strand	XM_015092215.1	101000000	hemochromatosis type 2 (juvenile)	GO:0000122,GO:0005102,GO:0005615,GO:0005886,GO:0006879,GO:0009986,GO:0015026,GO:0016540,GO:0030509,GO:0030514,GO:0031225,GO:0032924,GO:0036122,GO:0045944,GO:0055072,GO:0070724,GO:0071773,GO:0098797,GO:1990459,GO:1990712	negative regulation of transcription from RNA polymerase II promoter|receptor binding|extracellular space|plasma membrane|cellular iron ion homeostasis|cell surface|coreceptor activity|protein autoprocessing|BMP signaling pathway|negative regulation of BMP signaling pathway|anchored component of membrane|activin receptor signaling pathway|BMP binding|positive regulation of transcription from RNA …
TCONS_00035005	NC_019469.2	2203620	2208268	+		XLOC_016295	XM_012186941.2	305	antisense	intergenic	upstream	divergent	XM_012186941.2	101000000	retinoblastoma binding protein 5	GO:0005634,GO:0005654,GO:0005730,GO:0006351,GO:0006355,GO:0006974,GO:0018024,GO:0035064,GO:0035097,GO:0043627,GO:0043687,GO:0044212,GO:0044666,GO:0045652,GO:0048188,GO:0051568,GO:0071339,GO:1904837	nucleus|nucleoplasm|nucleolus|transcription, DNA-templated|regulation of transcription, DNA-templated|cellular response to DNA damage stimulus|histone-lysine N-methyltransferase activity|methylated histone binding|histone methyltransferase complex|response to estrogen|post-translational protein modification|transcription regulatory region DNA binding|MLL3/4 complex|regulation of megakaryocyte dif…	oas04934	Cushing syndrome
TCONS_00025292	NC_019464.2	51777070	51784076	+		XLOC_011833	XM_012182319.1	0	sense	genic	exonic	overlapping	XM_012182319.1	101000000	pygopus family PHD finger 1	GO:0001822,GO:0002244,GO:0005654,GO:0007289,GO:0009791,GO:0016055,GO:0034504,GO:0045944,GO:0046872,GO:1904837	kidney development|hematopoietic progenitor cell differentiation|nucleoplasm|spermatid nucleus differentiation|post-embryonic development|Wnt signaling pathway|protein localization to nucleus|positive regulation of transcription from RNA polymerase II promoter|metal ion binding|beta-catenin-TCF complex assembly
TCONS_00038053	NC_019470.2	73081425	73098971	+		XLOC_017698	XM_015099903.1	462	sense	intergenic	upstream	same_strand	XM_015099903.1	101000000	dysbindin (dystrobrevin binding protein 1) domain containing 2	GO:0006469,GO:0030672,GO:0031175	negative regulation of protein kinase activity|synaptic vesicle membrane|neuron projection development
TCONS_00023151	NC_019463.2	99897244	99904332	+		XLOC_010876	XM_012180292.2	0	sense	genic	intronic	nested	XM_012180292.2	101000000	Rho GTPase activating protein 24	GO:0001525,GO:0005096,GO:0005829,GO:0005856,GO:0005925,GO:0007165,GO:0030154,GO:0042995,GO:0051056	angiogenesis|GTPase activator activity|cytosol|cytoskeleton|focal adhesion|signal transduction|cell differentiation|cell projection|regulation of small GTPase mediated signal transduction
TCONS_00008788	NC_019459.2	1759521	1760534	-		XLOC_004073	XM_015092751.1	0	sense	genic	exonic	nested	XM_015092751.1	101000000	tumor suppressing subtransferable candidate 1
TCONS_00022374	NC_019462.2	92394474	92398328	-		XLOC_010431	NM_001127288.1	0	sense	genic	exonic	containing	NM_001127288.1	100000000	glutaredoxin (thioltransferase)	GO:0005737,GO:0009055,GO:0015035,GO:0045454	cytoplasm|electron transfer activity|protein disulfide oxidoreductase activity|cell redox homeostasis
TCONS_00008364	NC_019459.2	238000000	238000000	+		XLOC_003940	XM_004005073.2	0	sense	genic	intronic	containing	XM_004005073.2	101000000	replication protein A2			oas03030,oas03420,oas03430,oas03440,oas03460	DNA replication|Nucleotide excision repair|Mismatch repair|Homologous recombination|Fanconi anemia pathway
TCONS_00056402	NC_019480.2	47660941	47661682	-		XLOC_026141	XM_015103722.1	0	sense	genic	intronic	nested	XM_015103722.1	101000000	SMAD family member 2			oas04068,oas04110,oas04144,oas04218,oas04350,oas04371,oas04390,oas04520,oas04550,oas04659,oas04926,oas04933,oas05142,oas05166,oas05200,oas05210,oas05212,oas05225,oas05226,oas05321	FoxO signaling pathway|Cell cycle|Endocytosis|Cellular senescence|TGF-beta signaling pathway|Apelin signaling pathway|Hippo signaling pathway|Adherens junction|Signaling pathways regulating pluripotency of stem cells|Th17 cell differentiation|Relaxin signaling pathway|AGE-RAGE signaling pathway in diabetic complications|Chagas disease (American trypanosomiasis)|Human T-cell leukemia virus 1 infec…
TCONS_00018330	NC_019461.2	26389187	26390587	-		XLOC_008601	XM_015095212.1	0	sense	genic	intronic	nested	XM_015095212.1	101000000	sorting nexin 13	GO:0005769,GO:0006886,GO:0009968,GO:0031901,GO:0032266,GO:0035091,GO:0043547	early endosome|intracellular protein transport|negative regulation of signal transduction|early endosome membrane|phosphatidylinositol-3-phosphate binding|phosphatidylinositol binding|positive regulation of GTPase activity
TCONS_00054950	NC_019479.2	9084194	9134342	-		XLOC_025437	XM_012102487.2	0	antisense	genic	intronic	nested	XM_012102487.2	101000000	3'-phosphoadenosine 5'-phosphosulfate synthase 2	GO:0000103,GO:0001501,GO:0004020,GO:0004781,GO:0005524,GO:0005829,GO:0007596,GO:0016779,GO:0050428,GO:0060348	sulfate assimilation|skeletal system development|adenylylsulfate kinase activity|sulfate adenylyltransferase (ATP) activity|ATP binding|cytosol|blood coagulation|nucleotidyltransferase activity|3'-phosphoadenosine 5'-phosphosulfate biosynthetic process|bone development	oas00230,oas00450,oas00920	Purine metabolism|Selenocompound metabolism|Sulfur metabolism
TCONS_00012890	NC_019460.2	134000000	134000000	+		XLOC_005967	XM_015093919.1	543	sense	intergenic	downstream	same_strand	XM_015093919.1	101000000	keratin	GO:0005198,GO:0045095	structural molecule activity|keratin filament
TCONS_00027340	NC_019465.2	28683713	28685887	+		XLOC_012801	XM_015097361.1	38283	antisense	intergenic	downstream	convergent	XM_015097361.1	101000000	lactation elevated 1	GO:0005524,GO:0005739,GO:0006123,GO:0007005,GO:0016787,GO:0031966,GO:0035694	ATP binding|mitochondrion|mitochondrial electron transport, cytochrome c to oxygen|mitochondrion organization|hydrolase activity|mitochondrial membrane|mitochondrial protein catabolic process
TCONS_00049622	NC_019476.2	52501086	52501564	+		XLOC_023048	XM_004018503.3	0	sense	genic	intronic	nested	XM_004018503.3	101000000	coiled-coil domain containing 12	GO:0004814,GO:0005524,GO:0005737,GO:0006420	arginine-tRNA ligase activity|ATP binding|cytoplasm|arginyl-tRNA aminoacylation	oas03040	Spliceosome
TCONS_00063824	NW_014643341.1	2525	3901	+
TCONS_00000908	NC_019458.2	78412264	78412890	+		XLOC_000434	XM_004002242.3	0	antisense	genic	intronic	nested	XM_004002242.3	101000000	olfactomedin 3	GO:0005615,GO:0005794,GO:0030054,GO:0032281,GO:0042462,GO:0045202	extracellular space|Golgi apparatus|cell junction|AMPA glutamate receptor complex|eye photoreceptor cell development|synapse
TCONS_00010469	NC_019459.2	207000000	207000000	-		XLOC_004917	XM_012143523.2	0	sense	genic	intronic	nested	XM_012143523.2	101000000	INO80 complex subunit D	GO:0005634,GO:0005654,GO:0006281,GO:0006310,GO:0006351,GO:0006355,GO:0016579	nucleus|nucleoplasm|DNA repair|DNA recombination|transcription, DNA-templated|regulation of transcription, DNA-templated|protein deubiquitination
TCONS_00001676	NC_019458.2	122000000	122000000	+		XLOC_000788	XM_015091725.1	31645	sense	intergenic	downstream	same_strand	XM_015091725.1	106000000	translation initiation factor IF-2-like
TCONS_00024260	NC_019463.2	115000000	115000000	-		XLOC_011410	XM_015096315.1	10091	sense	intergenic	upstream	same_strand	XM_015096315.1	101000000	family with sequence similarity 193 member A
TCONS_00033444	NC_019468.2	18740800	18741933	-		XLOC_015681	XM_015098300.1	0	antisense	genic	intronic	nested	XM_015098300.1	101000000	kinase suppressor of ras 1			oas04014,oas04625,oas05152	Ras signaling pathway|C-type lectin receptor signaling pathway|Tuberculosis
TCONS_00012087	NC_019460.2	57233954	57234178	+		XLOC_005608	XM_004005880.3	0	sense	genic	exonic	nested	XM_004005880.3	101000000	ubiquitin-conjugating enzyme E2 D3	GO:0000209,GO:0004842,GO:0005524,GO:0005886,GO:0006281,GO:0006513,GO:0006915,GO:0010008,GO:0016567,GO:0043161,GO:0051865,GO:0061631,GO:0070936,GO:0070979,GO:1903955	protein polyubiquitination|ubiquitin-protein transferase activity|ATP binding|plasma membrane|DNA repair|protein monoubiquitination|apoptotic process|endosome membrane|protein ubiquitination|proteasome-mediated ubiquitin-dependent protein catabolic process|protein autoubiquitination|ubiquitin conjugating enzyme activity|protein K48-linked ubiquitination|protein K11-linked ubiquitination|positive …	oas04120,oas04141	Ubiquitin mediated proteolysis|Protein processing in endoplasmic reticulum
TCONS_00005334	NC_019458.2	189000000	189000000	-		XLOC_002423	XM_012096268.2	5037	sense	intergenic	downstream	same_strand	XM_012096268.2	101000000	tyrosine kinase	GO:0004674,GO:0004712,GO:0004715,GO:0005102,GO:0005524,GO:0005634,GO:0005737,GO:0005768,GO:0005886,GO:0005905,GO:0005912,GO:0006897,GO:0007169,GO:0016310,GO:0016477,GO:0030136,GO:0030154,GO:0030659,GO:0031234,GO:0038083,GO:0042127,GO:0045087,GO:0046872	protein serine/threonine kinase activity|protein serine/threonine/tyrosine kinase activity|non-membrane spanning protein tyrosine kinase activity|receptor binding|ATP binding|nucleus|cytoplasm|endosome|plasma membrane|clathrin-coated pit|adherens junction|endocytosis|transmembrane receptor protein tyrosine kinase signaling pathway|phosphorylation|cell migration|clathrin-coated vesicle|cell differ…
TCONS_00008820	NC_019459.2	2242476	2243336	-		XLOC_004088	NM_001246006.1	12634	sense	intergenic	upstream	same_strand	NM_001246006.1	101000000	gelsolin	GO:0005509,GO:0005737,GO:0005856,GO:0045010,GO:0051014,GO:0051015,GO:0051016,GO:0060271	calcium ion binding|cytoplasm|cytoskeleton|actin nucleation|actin filament severing|actin filament binding|barbed-end actin filament capping|cilium assembly	oas04666,oas04810,oas05203	Fc gamma R-mediated phagocytosis|Regulation of actin cytoskeleton|Viral carcinogenesis
TCONS_00040904	NC_019471.2	1668611	1669198	-		XLOC_019022	XM_012189551.2	0	sense	genic	intronic	nested	XM_012189551.2	101000000	WD repeat domain 59	GO:0005765,GO:0032008,GO:0034198,GO:0061700	lysosomal membrane|positive regulation of TOR signaling|cellular response to amino acid starvation|GATOR2 complex	oas04150	mTOR signaling pathway
TCONS_00053444	NC_019478.2	49855247	49889329	+		XLOC_024762	XM_015103030.1	8694	antisense	intergenic	downstream	convergent	XM_015103030.1	106000000	mucin-5AC-like
TCONS_00027611	NC_019465.2	71584693	71637651	+		XLOC_012952	XM_012183076.2	0	sense	genic	intronic	overlapping	XM_012183076.2	101000000	SAM and SH3 domain containing 1	GO:0000209,GO:0008022,GO:0010595,GO:0019901,GO:0031435,GO:0031666,GO:0032947,GO:0043234,GO:0043507,GO:0045766,GO:1900044,GO:1900745,GO:1901224,GO:1902498	protein polyubiquitination|protein C-terminus binding|positive regulation of endothelial cell migration|protein kinase binding|mitogen-activated protein kinase kinase kinase binding|positive regulation of lipopolysaccharide-mediated signaling pathway|protein complex scaffold activity|protein complex|positive regulation of JUN kinase activity|positive regulation of angiogenesis|regulation of prote…
TCONS_00057884	NC_019481.2	1747973	1748943	-		XLOC_026790	XM_004020717.3	0	sense	genic	intronic	nested	XM_004020717.3	101000000	enoyl-CoA delta isomerase 1	GO:0004165,GO:0004300,GO:0005739,GO:0005743,GO:0005759,GO:0006635,GO:0016860,GO:0070062	dodecenoyl-CoA delta-isomerase activity|enoyl-CoA hydratase activity|mitochondrion|mitochondrial inner membrane|mitochondrial matrix|fatty acid beta-oxidation|intramolecular oxidoreductase activity|extracellular exosome	oas00071	Fatty acid degradation
TCONS_00008185	NC_019459.2	229000000	229000000	+		XLOC_003864	XM_012147634.2	23210	antisense	intergenic	upstream	divergent	XM_012147634.2	101000000	thiamine transporter 2-like	GO:0005886,GO:0015234,GO:0015888,GO:0016021,GO:0042723,GO:0071934	plasma membrane|thiamine transmembrane transporter activity|thiamine transport|integral component of membrane|thiamine-containing compound metabolic process|thiamine transmembrane transport	oas04977	Vitamin digestion and absorption
TCONS_00052500	NC_019477.2	50224008	50225033	-		XLOC_024335	XM_012101392.1	0	antisense	genic	intronic	nested	XM_012101392.1	101000000	GDP-mannose 4	GO:0005737,GO:0005829,GO:0007219,GO:0008446,GO:0019673,GO:0042351,GO:0042802,GO:0070062,GO:0070401	cytoplasm|cytosol|Notch signaling pathway|GDP-mannose 4,6-dehydratase activity|GDP-mannose metabolic process|'de novo' GDP-L-fucose biosynthetic process|identical protein binding|extracellular exosome|NADP+ binding	oas00051,oas00520	Fructose and mannose metabolism|Amino sugar and nucleotide sugar metabolism
TCONS_00001709	NC_019458.2	123000000	123000000	+		XLOC_000781	XM_015092377.1	0	sense	genic	intronic	nested	XM_015092377.1	101000000	T-cell lymphoma invasion and metastasis 1			oas04014,oas04015,oas04024,oas04062,oas04530,oas04810,oas05205	Ras signaling pathway|Rap1 signaling pathway|cAMP signaling pathway|Chemokine signaling pathway|Tight junction|Regulation of actin cytoskeleton|Proteoglycans in cancer
TCONS_00062657	NW_014639854.1	3721	9512	+
TCONS_00040210	NC_019471.2	48707429	48708340	+		XLOC_018699	XM_015100580.1	16280	antisense	intergenic	upstream	divergent	XM_015100580.1	101000000	v-akt murine thymoma viral oncogene homolog 2			oas01521,oas01522,oas01524,oas04010,oas04012,oas04014,oas04015,oas04022,oas04024,oas04062,oas04066,oas04068,oas04071,oas04072,oas04140,oas04150,oas04151,oas04152,oas04210,oas04211,oas04213,oas04218,oas04261,oas04370,oas04371,oas04380,oas04510,oas04550,oas04611,oas04620,oas04625,oas04630,oas04660,oas04662,oas04664,oas04666,oas04668,oas04722,oas04725,oas04728,oas04910,oas04914,oas04915,oas04917,oas…	EGFR tyrosine kinase inhibitor resistance|Endocrine resistance|Platinum drug resistance|MAPK signaling pathway|ErbB signaling pathway|Ras signaling pathway|Rap1 signaling pathway|cGMP-PKG signaling pathway|cAMP signaling pathway|Chemokine signaling pathway|HIF-1 signaling pathway|FoxO signaling pathway|Sphingolipid signaling pathway|Phospholipase D signaling pathway|Autophagy - animal|mTOR signal…
TCONS_00006855	NC_019459.2	54786583	54787952	+		XLOC_003204	XM_015093166.1	0	sense	genic	intronic	nested	XM_015093166.1	101000000	transducin-like enhancer protein 1	GO:0001106,GO:0005634,GO:0005654,GO:0005829,GO:0006351,GO:0007165,GO:0007275,GO:0008134,GO:0009887,GO:0010628,GO:0016055,GO:0030178,GO:0042802,GO:0043124,GO:0045892,GO:1904837,GO:2000811	RNA polymerase II transcription corepressor activity|nucleus|nucleoplasm|cytosol|transcription, DNA-templated|signal transduction|multicellular organism development|transcription factor binding|animal organ morphogenesis|positive regulation of gene expression|Wnt signaling pathway|negative regulation of Wnt signaling pathway|identical protein binding|negative regulation of I-kappaB kinase/NF-kapp…
TCONS_00006053	NC_019458.2	262000000	262000000	-		XLOC_002817	XM_015092677.1	16574	antisense	intergenic	upstream	divergent	XM_015092677.1	101000000	ribosomal RNA processing 1	GO:0003723,GO:0005634,GO:0005730,GO:0006364,GO:0030687,GO:0030688	RNA binding|nucleus|nucleolus|rRNA processing|preribosome, large subunit precursor|preribosome, small subunit precursor
TCONS_00022903	NC_019463.2	69644249	69646054	+		XLOC_010730	XM_012179971.2	0	sense	genic	exonic	overlapping	XM_012179971.2	101000000	platelet-derived growth factor receptor	GO:0000165,GO:0001553,GO:0001775,GO:0004672,GO:0004714,GO:0005018,GO:0005021,GO:0005088,GO:0005161,GO:0005524,GO:0005634,GO:0005737,GO:0005886,GO:0005887,GO:0007204,GO:0008284,GO:0010544,GO:0010863,GO:0014068,GO:0016020,GO:0016032,GO:0018108,GO:0030054,GO:0030335,GO:0031226,GO:0034614,GO:0035790,GO:0038085,GO:0038091,GO:0042060,GO:0042803,GO:0043234,GO:0043552,GO:0045740,GO:0046777,GO:0046934,GO:…	MAPK cascade|luteinization|cell activation|protein kinase activity|transmembrane receptor protein tyrosine kinase activity|platelet-derived growth factor alpha-receptor activity|vascular endothelial growth factor-activated receptor activity|Ras guanyl-nucleotide exchange factor activity|platelet-derived growth factor receptor binding|ATP binding|nucleus|cytoplasm|plasma membrane|integral componen…	oas01521,oas04010,oas04014,oas04015,oas04020,oas04072,oas04144,oas04151,oas04510,oas04540,oas04630,oas04810,oas05163,oas05166,oas05200,oas05206,oas05214,oas05215,oas05218,oas05230,oas05231	EGFR tyrosine kinase inhibitor resistance|MAPK signaling pathway|Ras signaling pathway|Rap1 signaling pathway|Calcium signaling pathway|Phospholipase D signaling pathway|Endocytosis|PI3K-Akt signaling pathway|Focal adhesion|Gap junction|Jak-STAT signaling pathway|Regulation of actin cytoskeleton|Human cytomegalovirus infection|Human T-cell leukemia virus 1 infection|Pathways in cancer|MicroRNAs i…
TCONS_00022957	NC_019463.2	76606816	76616869	+		XLOC_010755	XM_015096264.1	0	sense	genic	intronic	nested	XM_015096264.1	101000000	adhesion G protein-coupled receptor L3	GO:0001764,GO:0004930,GO:0005509,GO:0005887,GO:0005911,GO:0007166,GO:0007416,GO:0030246,GO:0030424,GO:0098742	neuron migration|G-protein coupled receptor activity|calcium ion binding|integral component of plasma membrane|cell-cell junction|cell surface receptor signaling pathway|synapse assembly|carbohydrate binding|axon|cell-cell adhesion via plasma-membrane adhesion molecules
TCONS_00030906	NC_019467.2	85584568	85586493	+		XLOC_014531	XM_015098022.1	11355	antisense	intergenic	upstream	divergent	XM_015098022.1	107000000	synapsin-1-like
TCONS_00062838	NW_014640338.1	26396	27699	+
TCONS_00010679	NC_019459.2	230000000	230000000	-		XLOC_005014	XM_012147826.2	0	sense	genic	intronic	overlapping	XM_012147826.2	101000000	phosphotyrosine interaction domain containing 1	GO:0001933,GO:0005737,GO:0010628,GO:0044320,GO:0045944,GO:0046325,GO:0046627,GO:0051881,GO:0070346,GO:0070584,GO:0071345,GO:0071354,GO:0071356,GO:0071398,GO:0090298,GO:1903077,GO:2000045,GO:2000377,GO:2000379,GO:2001170,GO:2001171,GO:2001274	negative regulation of protein phosphorylation|cytoplasm|positive regulation of gene expression|cellular response to leptin stimulus|positive regulation of transcription from RNA polymerase II promoter|negative regulation of glucose import|negative regulation of insulin receptor signaling pathway|regulation of mitochondrial membrane potential|positive regulation of fat cell proliferation|mitochon…
TCONS_00053522	NC_019478.2	17352173	17354350	-		XLOC_024811	XM_015102923.1	0	antisense	genic	intronic	overlapping	XM_015102923.1	101000000	potassium channel tetramerization domain containing 14	GO:0051260	protein homooligomerization
TCONS_00055404	NC_019479.2	43500616	43522556	-		XLOC_025655	XM_012103112.2	90284	sense	intergenic	upstream	same_strand	XM_012103112.2	101000000	C-terminal binding protein 2	GO:0003714,GO:0005634,GO:0005829,GO:0006351,GO:0016618,GO:0017053,GO:0030054,GO:0030267,GO:0042803,GO:0045202,GO:0045892,GO:0050872,GO:0051287	transcription corepressor activity|nucleus|cytosol|transcription, DNA-templated|hydroxypyruvate reductase activity|transcriptional repressor complex|cell junction|glyoxylate reductase (NADP) activity|protein homodimerization activity|synapse|negative regulation of transcription, DNA-templated|white fat cell differentiation|NAD binding	oas04310,oas04330,oas05200,oas05220	Wnt signaling pathway|Notch signaling pathway|Pathways in cancer|Chronic myeloid leukemia
TCONS_00050730	NC_019476.2	59253656	59258449	-		XLOC_023525	XM_012100288.2	11082	sense	intergenic	downstream	same_strand	XM_012100288.2	106000000	uncharacterized LOC105603605
TCONS_00038136	NC_019470.2	77961014	77964716	+		XLOC_017738	XM_015099934.1	0	sense	genic	intronic	nested	XM_015099934.1	101000000	protein tyrosine phosphatase			oas04520,oas04910,oas04931	Adherens junction|Insulin signaling pathway|Insulin resistance
TCONS_00063922	NW_014643827.1	276	1912	-
TCONS_00063410	NW_014641770.1	18316	21078	+		XLOC_029956	XM_012108175.2	9562	sense	intergenic	upstream	same_strand	XM_012108175.2	106000000	tumor necrosis factor receptor superfamily member 22-like	GO:0005031,GO:0005634,GO:0005887,GO:0006954,GO:0006955,GO:0007411,GO:0010977,GO:0031362,GO:0032496,GO:0042127,GO:0043005,GO:0048406,GO:1902042	tumor necrosis factor-activated receptor activity|nucleus|integral component of plasma membrane|inflammatory response|immune response|axon guidance|negative regulation of neuron projection development|anchored component of external side of plasma membrane|response to lipopolysaccharide|regulation of cell proliferation|neuron projection|nerve growth factor binding|negative regulation of extrinsic …
TCONS_00008257	NC_019459.2	234000000	234000000	+		XLOC_003896	XM_012149013.1	0	sense	genic	intronic	nested	XM_012149013.1	101000000	adenylate kinase 2	GO:0004017,GO:0005524,GO:0005739,GO:0005743,GO:0005758,GO:0006172,GO:0097226	adenylate kinase activity|ATP binding|mitochondrion|mitochondrial inner membrane|mitochondrial intermembrane space|ADP biosynthetic process|sperm mitochondrial sheath	oas00230,oas00730	Purine metabolism|Thiamine metabolism
TCONS_00031427	NC_019467.2	74733966	74765174	-		XLOC_014824	XM_012184878.2	0	sense	genic	intronic	nested	XM_012184878.2	101000000	serine/threonine kinase 24	GO:0004672,GO:0004674,GO:0005524,GO:0005634,GO:0005654,GO:0005730,GO:0005737,GO:0005794,GO:0005829,GO:0006468,GO:0007165,GO:0007346,GO:0008349,GO:0008631,GO:0009267,GO:0016020,GO:0030336,GO:0031098,GO:0042542,GO:0042981,GO:0045296,GO:0046777,GO:0046872,GO:0048679,GO:0048812,GO:0070062,GO:0097194	protein kinase activity|protein serine/threonine kinase activity|ATP binding|nucleus|nucleoplasm|nucleolus|cytoplasm|Golgi apparatus|cytosol|protein phosphorylation|signal transduction|regulation of mitotic cell cycle|MAP kinase kinase kinase kinase activity|intrinsic apoptotic signaling pathway in response to oxidative stress|cellular response to starvation|membrane|negative regulation of cell m…
TCONS_00012490	NC_019460.2	96217529	96254040	+		XLOC_005788	XM_004007323.3	0	antisense	genic	intronic	nested	XM_004007323.3	101000000	meiosis 1 associated protein	GO:0005737,GO:0006396,GO:0007127,GO:0007283,GO:0007292,GO:0016021,GO:0030154,GO:0031497,GO:0042802,GO:0051308	cytoplasm|RNA processing|meiosis I|spermatogenesis|female gamete generation|integral component of membrane|cell differentiation|chromatin assembly|identical protein binding|male meiosis chromosome separation
TCONS_00047824	NC_019475.2	66359822	66360996	+		XLOC_022262	XR_001436128.1	7529	sense	intergenic	downstream	same_strand	XR_001436128.1
TCONS_00016105	NC_019460.2	144000000	144000000	-		XLOC_007527	XM_004006438.2	0	sense	genic	intronic	nested	XM_004006438.2	101000000	periphilin 1	GO:0005654,GO:0005694,GO:0005794,GO:0005829,GO:0006351,GO:0031424,GO:0045892	nucleoplasm|chromosome|Golgi apparatus|cytosol|transcription, DNA-templated|keratinization|negative regulation of transcription, DNA-templated
TCONS_00027571	NC_019465.2	63820080	63853787	+		XLOC_012933	XM_012182989.1	0	sense	genic	intronic	containing	XM_012182989.1	101000000	hdc homolog	GO:0005634,GO:0005737,GO:0016020,GO:0030323,GO:0045930	nucleus|cytoplasm|membrane|respiratory tube development|negative regulation of mitotic cell cycle
TCONS_00000896	NC_019458.2	76925738	76929088	+		XLOC_000425	XM_015092145.1	0	sense	genic	intronic	nested	XM_015092145.1	101000000	cell division cycle 14A			oas04110	Cell cycle
TCONS_00054917	NC_019479.2	7561364	7651214	-		XLOC_025427	XM_012102461.2	0	sense	genic	intronic	overlapping	XM_012102461.2	443010	protein kinase	GO:0001764,GO:0004674,GO:0004692,GO:0005246,GO:0005524,GO:0005737,GO:0005794,GO:0005829,GO:0005886,GO:0006468,GO:0007165,GO:0016358,GO:0019934,GO:0030036,GO:0030553,GO:0030900,GO:0042802,GO:0043087,GO:0060087,GO:0090331	neuron migration|protein serine/threonine kinase activity|cGMP-dependent protein kinase activity|calcium channel regulator activity|ATP binding|cytoplasm|Golgi apparatus|cytosol|plasma membrane|protein phosphorylation|signal transduction|dendrite development|cGMP-mediated signaling|actin cytoskeleton organization|cGMP binding|forebrain development|identical protein binding|regulation of GTPase ac…	oas04022,oas04270,oas04540,oas04611,oas04713,oas04714,oas04730,oas04740,oas04923,oas04970	cGMP-PKG signaling pathway|Vascular smooth muscle contraction|Gap junction|Platelet activation|Circadian entrainment|Thermogenesis|Long-term depression|Olfactory transduction|Regulation of lipolysis in adipocytes|Salivary secretion
TCONS_00056065	NC_019480.2	2281268	2283901	-		XLOC_025971	XM_015103529.1	0	sense	genic	intronic	overlapping	XM_015103529.1	101000000	zinc finger protein 236	GO:0003677,GO:0005634,GO:0006351,GO:0006355,GO:0046872,GO:0071333	DNA binding|nucleus|transcription, DNA-templated|regulation of transcription, DNA-templated|metal ion binding|cellular response to glucose stimulus
TCONS_00032193	NC_019468.2	32843907	32844638	+		XLOC_015156	XM_015098669.1	172	antisense	intergenic	upstream	divergent	XM_015098669.1	101000000	phosphatidylinositol glycan anchor biosynthesis class L	GO:0000225,GO:0005789,GO:0006506,GO:0016021	N-acetylglucosaminylphosphatidylinositol deacetylase activity|endoplasmic reticulum membrane|GPI anchor biosynthetic process|integral component of membrane	oas00563	Glycosylphosphatidylinositol (GPI)-anchor biosynthesis
TCONS_00013379	NC_019460.2	167000000	167000000	+		XLOC_006190	XR_001039323.2	2167	sense	intergenic	downstream	same_strand	XR_001039323.2
TCONS_00011186	NC_019460.2	590476	591289	+		XLOC_005206	XM_015093798.1	0	sense	genic	intronic	nested	XM_015093798.1	106000000	NMDA receptor synaptonuclear signaling and neuronal migration factor	GO:0005634,GO:0005635,GO:0005654,GO:0005719,GO:0005737,GO:0014069,GO:0016020,GO:0016363,GO:0030054,GO:0030425,GO:0030863,GO:0031965,GO:0035307,GO:0043005,GO:0043204,GO:0043523,GO:0045202,GO:0045211,GO:0048168,GO:0048306,GO:0048814,GO:0071230,GO:0071257,GO:0071371,GO:0097440,GO:2001224	nucleus|nuclear envelope|nucleoplasm|nuclear euchromatin|cytoplasm|postsynaptic density|membrane|nuclear matrix|cell junction|dendrite|cortical cytoskeleton|nuclear membrane|positive regulation of protein dephosphorylation|neuron projection|perikaryon|regulation of neuron apoptotic process|synapse|postsynaptic membrane|regulation of neuronal synaptic plasticity|calcium-dependent protein binding|r…
TCONS_00054260	NC_019478.2	49895770	49896566	-		XLOC_025112	XM_015103030.1	1457	sense	intergenic	downstream	same_strand	XM_015103030.1	106000000	mucin-5AC-like
TCONS_00033145	NC_019468.2	60641773	60642940	+		XLOC_015549	XM_015098412.1	0	antisense	genic	intronic	nested	XM_015098412.1	101000000	arylsulfatase G	GO:0004065,GO:0005615,GO:0005764,GO:0005783,GO:0006790,GO:0046872	arylsulfatase activity|extracellular space|lysosome|endoplasmic reticulum|sulfur compound metabolic process|metal ion binding	oas04142	Lysosome
TCONS_00054739	NC_019479.2	42982848	42991980	+		XLOC_025344	XM_015103289.1	0	sense	genic	intronic	nested	XM_015103289.1	101000000	phospholysine phosphohistidine inorganic pyrophosphate phosphatase	GO:0000287,GO:0004427,GO:0005634,GO:0005829,GO:0006470,GO:0006796,GO:0016607,GO:0042803,GO:0101006	magnesium ion binding|inorganic diphosphatase activity|nucleus|cytosol|protein dephosphorylation|phosphate-containing compound metabolic process|nuclear speck|protein homodimerization activity|protein histidine phosphatase activity	oas00190	Oxidative phosphorylation
TCONS_00017488	NC_019461.2	37200605	37203355	+		XLOC_008194	XM_004007805.2	0	sense	genic	exonic	overlapping	XM_004007805.2	101000000	sema domain%2C immunoglobulin domain (Ig)%2C short basic domain%2C secreted%2C (semaphorin) 3E	GO:0001569,GO:0001953,GO:0002040,GO:0005576,GO:0005615,GO:0007399,GO:0008360,GO:0016525,GO:0030154,GO:0030215,GO:0038191,GO:0050808,GO:0050919,GO:0071526,GO:2000249	branching involved in blood vessel morphogenesis|negative regulation of cell-matrix adhesion|sprouting angiogenesis|extracellular region|extracellular space|nervous system development|regulation of cell shape|negative regulation of angiogenesis|cell differentiation|semaphorin receptor binding|neuropilin binding|synapse organization|negative chemotaxis|semaphorin-plexin signaling pathway|regulatio…	oas04360	Axon guidance
TCONS_00045080	NC_019473.2	39365396	39371935	-		XLOC_020997	XM_012097105.2	0	sense	genic	intronic	nested	XM_012097105.2	101000000	retinoic acid induced 14	GO:0001650,GO:0005634,GO:0005739,GO:0005829,GO:0005856,GO:0005938,GO:0007283,GO:0030054,GO:0030154	fibrillar center|nucleus|mitochondrion|cytosol|cytoskeleton|cell cortex|spermatogenesis|cell junction|cell differentiation
TCONS_00030827	NC_019467.2	75069041	75105986	+		XLOC_014490	XM_012184889.2	0	antisense	genic	intronic	nested	XM_012184889.2	101000000	dedicator of cytokinesis 9	GO:0005085,GO:0005829,GO:0007264,GO:0007596,GO:0012505,GO:0016020,GO:0043547,GO:0045296	guanyl-nucleotide exchange factor activity|cytosol|small GTPase mediated signal transduction|blood coagulation|endomembrane system|membrane|positive regulation of GTPase activity|cadherin binding
TCONS_00036857	NC_019469.2	77336899	77337617	-		XLOC_017164	XM_004013934.3	0	sense	genic	intronic	nested	XM_004013934.3	101000000	DEAD (Asp-Glu-Ala-Asp) box polypeptide 59	GO:0003723,GO:0004004,GO:0005524,GO:0005622,GO:0005730,GO:0005737,GO:0010501,GO:0046872	RNA binding|ATP-dependent RNA helicase activity|ATP binding|intracellular|nucleolus|cytoplasm|RNA secondary structure unwinding|metal ion binding
TCONS_00049015	NC_019476.2	14448511	14453143	+		XLOC_022799	XM_004018249.3	0	sense	genic	intronic	nested	XM_004018249.3	101000000	trafficking protein	GO:0005634,GO:0005737,GO:0005739,GO:0005769,GO:0006357,GO:0006493,GO:0006605,GO:0008333,GO:0030425,GO:0030911,GO:0044295,GO:0048471,GO:0048813,GO:0050772,GO:0050811,GO:0098957,GO:1904115	nucleus|cytoplasm|mitochondrion|early endosome|regulation of transcription from RNA polymerase II promoter|protein O-linked glycosylation|protein targeting|endosome to lysosome transport|dendrite|TPR domain binding|axonal growth cone|perinuclear region of cytoplasm|dendrite morphogenesis|positive regulation of axonogenesis|GABA receptor binding|anterograde axonal transport of mitochondrion|axon c…
TCONS_00003138	NC_019458.2	5349175	5355626	-		XLOC_001462	XM_015091644.1	0	sense	genic	intronic	nested	XM_015091644.1	101000000	ArfGAP with GTPase domain	GO:0003924,GO:0005096,GO:0005525,GO:0005543,GO:0005737,GO:0015031,GO:0046872	GTPase activity|GTPase activator activity|GTP binding|phospholipid binding|cytoplasm|protein transport|metal ion binding	oas04144	Endocytosis
TCONS_00029481	NC_019466.2	3375506	3376656	-		XLOC_013869	XM_012183387.2	0	sense	genic	intronic	nested	XM_012183387.2	101000000	small ArfGAP 1			oas04144	Endocytosis
TCONS_00017891	NC_019461.2	94274861	94288435	+		XLOC_008408	XM_012177149.2	0	antisense	genic	intronic	nested	XM_012177149.2	101000000	coatomer protein complex subunit gamma 2	GO:0000139,GO:0005198,GO:0005829,GO:0006886,GO:0006891,GO:0030126	Golgi membrane|structural molecule activity|cytosol|intracellular protein transport|intra-Golgi vesicle-mediated transport|COPI vesicle coat
TCONS_00015630	NC_019460.2	103000000	103000000	-		XLOC_007285	XM_015094512.1	0	antisense	genic	exonic	overlapping	XM_015094512.1	101000000	ankyrin repeat domain 23	GO:0005634,GO:0005654,GO:0005829,GO:0006631,GO:0015629,GO:0031432,GO:0031674,GO:0035994,GO:0060297	nucleus|nucleoplasm|cytosol|fatty acid metabolic process|actin cytoskeleton|titin binding|I band|response to muscle stretch|regulation of sarcomere organization
TCONS_00020832	NC_019462.2	105000000	105000000	+		XLOC_009731	XM_012179035.2	0	sense	genic	intronic	nested	XM_012179035.2	101000000	fer (fps/fes related) tyrosine kinase	GO:0004715,GO:0005102,GO:0005154,GO:0005524,GO:0005634,GO:0005856,GO:0005938,GO:0006935,GO:0007155,GO:0007173,GO:0008283,GO:0008289,GO:0016477,GO:0030054,GO:0030154,GO:0030335,GO:0031234,GO:0031532,GO:0038083,GO:0038095,GO:0042058,GO:0042127,GO:0042995,GO:0043304,GO:0045087,GO:0051092	non-membrane spanning protein tyrosine kinase activity|receptor binding|epidermal growth factor receptor binding|ATP binding|nucleus|cytoskeleton|cell cortex|chemotaxis|cell adhesion|epidermal growth factor receptor signaling pathway|cell proliferation|lipid binding|cell migration|cell junction|cell differentiation|positive regulation of cell migration|extrinsic component of cytoplasmic side of p…
TCONS_00025088	NC_019464.2	41516191	41544459	+		XLOC_011749	XM_012181350.2	0	sense	genic	exonic	nested	XM_012181350.2	101000000	FERM domain containing 6	GO:0003383,GO:0005200,GO:0005737,GO:0005856,GO:0005886,GO:0031032,GO:0032970,GO:0034613,GO:0043296	apical constriction|structural constituent of cytoskeleton|cytoplasm|cytoskeleton|plasma membrane|actomyosin structure organization|regulation of actin filament-based process|cellular protein localization|apical junction complex	oas04390,oas04392	Hippo signaling pathway|Hippo signaling pathway - multiple species
TCONS_00030408	NC_019467.2	18549577	18550612	+		XLOC_014299	XM_012184449.2	0	sense	genic	intronic	nested	XM_012184449.2	100000000	retinoblastoma 1			oas01522,oas04110,oas04218,oas04934,oas05161,oas05163,oas05165,oas05166,oas05167,oas05169,oas05200,oas05203,oas05212,oas05214,oas05215,oas05218,oas05219,oas05220,oas05222,oas05223,oas05224,oas05225,oas05226	Endocrine resistance|Cell cycle|Cellular senescence|Cushing syndrome|Hepatitis B|Human cytomegalovirus infection|Human papillomavirus infection|Human T-cell leukemia virus 1 infection|Kaposi sarcoma-associated herpesvirus infection|Epstein-Barr virus infection|Pathways in cancer|Viral carcinogenesis|Pancreatic cancer|Glioma|Prostate cancer|Melanoma|Bladder cancer|Chronic myeloid leukemia|Small ce…
TCONS_00030482	NC_019467.2	22228035	22233805	+		XLOC_014332	XM_012184536.2	467	sense	intergenic	downstream	same_strand	XM_012184536.2	101000000	forkhead box O1	GO:0000981,GO:0000989,GO:0001078,GO:0001568,GO:0005634,GO:0005737,GO:0006351,GO:0006914,GO:0006915,GO:0006974,GO:0008013,GO:0008134,GO:0008286,GO:0009267,GO:0009653,GO:0010508,GO:0030154,GO:0031625,GO:0032869,GO:0032873,GO:0034599,GO:0035947,GO:0042593,GO:0043065,GO:0043066,GO:0043565,GO:0045599,GO:0045722,GO:0045732,GO:0045944,GO:0051721,GO:0071455,GO:0071732,GO:0090090,GO:0097150,GO:2000177,GO:…	RNA polymerase II transcription factor activity, sequence-specific DNA binding|transcription factor activity, transcription factor binding|transcriptional repressor activity, RNA polymerase II proximal promoter sequence-specific DNA binding|blood vessel development|nucleus|cytoplasm|transcription, DNA-templated|autophagy|apoptotic process|cellular response to DNA damage stimulus|beta-catenin bind…	oas04068,oas04152,oas04211,oas04213,oas04218,oas04910,oas04919,oas04922,oas04931,oas04933,oas05165,oas05200,oas05202,oas05215	FoxO signaling pathway|AMPK signaling pathway|Longevity regulating pathway|Longevity regulating pathway - multiple species|Cellular senescence|Insulin signaling pathway|Thyroid hormone signaling pathway|Glucagon signaling pathway|Insulin resistance|AGE-RAGE signaling pathway in diabetic complications|Human papillomavirus infection|Pathways in cancer|Transcriptional misregulation in cancer|Prostat…
TCONS_00023564	NC_019463.2	29987561	29988508	-		XLOC_011083	XM_004009690.2	0	sense	genic	intronic	nested	XM_004009690.2	101000000	PDZ and LIM domain 5	GO:0005829,GO:0005913,GO:0014069,GO:0015629,GO:0030018,GO:0043005,GO:0045211,GO:0046872,GO:0051963,GO:0061001,GO:0098641	cytosol|cell-cell adherens junction|postsynaptic density|actin cytoskeleton|Z disc|neuron projection|postsynaptic membrane|metal ion binding|regulation of synapse assembly|regulation of dendritic spine morphogenesis|cadherin binding involved in cell-cell adhesion
TCONS_00020851	NC_019462.2	106000000	106000000	+		XLOC_009740	XM_004009111.3	0	sense	genic	intronic	nested	XM_004009111.3	101000000	mannosidase	GO:0000139,GO:0001701,GO:0001889,GO:0004559,GO:0004572,GO:0005797,GO:0005801,GO:0006013,GO:0006486,GO:0006491,GO:0006517,GO:0007005,GO:0007033,GO:0007585,GO:0016020,GO:0016021,GO:0016799,GO:0030246,GO:0046872,GO:0048286,GO:0050769,GO:0060042,GO:0070062	Golgi membrane|in utero embryonic development|liver development|alpha-mannosidase activity|mannosyl-oligosaccharide 1,3-1,6-alpha-mannosidase activity|Golgi medial cisterna|cis-Golgi network|mannose metabolic process|protein glycosylation|N-glycan processing|protein deglycosylation|mitochondrion organization|vacuole organization|respiratory gaseous exchange|membrane|integral component of membrane…	oas00510	N-Glycan biosynthesis
TCONS_00020689	NC_019462.2	78101268	78108867	+		XLOC_009653	XM_004009055.3	0	sense	genic	intronic	nested	XM_004009055.3	101000000	mutS homolog 3			oas01524,oas03430,oas05200,oas05210	Platinum drug resistance|Mismatch repair|Pathways in cancer|Colorectal cancer
TCONS_00013561	NC_019460.2	188000000	188000000	+		XLOC_006292	XM_012175149.2	0	sense	genic	intronic	nested	XM_012175149.2	101000000	inositol 1	GO:0005220,GO:0005509,GO:0005789,GO:0005791,GO:0005886,GO:0016021,GO:0030658,GO:0030667,GO:0051209,GO:0070679	inositol 1,4,5-trisphosphate-sensitive calcium-release channel activity|calcium ion binding|endoplasmic reticulum membrane|rough endoplasmic reticulum|plasma membrane|integral component of membrane|transport vesicle membrane|secretory granule membrane|release of sequestered calcium ion into cytosol|inositol 1,4,5 trisphosphate binding	oas04020,oas04022,oas04070,oas04114,oas04210,oas04218,oas04270,oas04371,oas04540,oas04611,oas04621,oas04625,oas04720,oas04723,oas04724,oas04725,oas04726,oas04728,oas04730,oas04750,oas04912,oas04915,oas04918,oas04921,oas04922,oas04924,oas04925,oas04927,oas04928,oas04934,oas04970,oas04971,oas04972,oas05010,oas05163,oas05167,oas05170,oas05205	Calcium signaling pathway|cGMP-PKG signaling pathway|Phosphatidylinositol signaling system|Oocyte meiosis|Apoptosis|Cellular senescence|Vascular smooth muscle contraction|Apelin signaling pathway|Gap junction|Platelet activation|NOD-like receptor signaling pathway|C-type lectin receptor signaling pathway|Long-term potentiation|Retrograde endocannabinoid signaling|Glutamatergic synapse|Cholinergic…
TCONS_00007348	NC_019459.2	126000000	126000000	+		XLOC_003462	XM_015093330.1	0	sense	genic	intronic	overlapping	XM_015093330.1	101000000	NCK-associated protein 1	GO:0001726,GO:0005829,GO:0005925,GO:0006915,GO:0007417,GO:0010592,GO:0016021,GO:0016032,GO:0016601,GO:0030027,GO:0030838,GO:0031209,GO:0031258,GO:0031941,GO:0032403,GO:0038096,GO:0048010,GO:0070062,GO:2000601	ruffle|cytosol|focal adhesion|apoptotic process|central nervous system development|positive regulation of lamellipodium assembly|integral component of membrane|viral process|Rac protein signal transduction|lamellipodium|positive regulation of actin filament polymerization|SCAR complex|lamellipodium membrane|filamentous actin|protein complex binding|Fc-gamma receptor signaling pathway involved in …	oas04810	Regulation of actin cytoskeleton
TCONS_00027664	NC_019465.2	72153188	72161022	+		XLOC_012985	XM_012183076.2	0	sense	genic	intronic	nested	XM_012183076.2	101000000	SAM and SH3 domain containing 1	GO:0000209,GO:0008022,GO:0010595,GO:0019901,GO:0031435,GO:0031666,GO:0032947,GO:0043234,GO:0043507,GO:0045766,GO:1900044,GO:1900745,GO:1901224,GO:1902498	protein polyubiquitination|protein C-terminus binding|positive regulation of endothelial cell migration|protein kinase binding|mitogen-activated protein kinase kinase kinase binding|positive regulation of lipopolysaccharide-mediated signaling pathway|protein complex scaffold activity|protein complex|positive regulation of JUN kinase activity|positive regulation of angiogenesis|regulation of prote…
TCONS_00049308	NC_019476.2	37658942	37700861	+		XLOC_022908	XR_001436240.1	0	antisense	genic	intronic	overlapping	XR_001436240.1
TCONS_00035847	NC_019469.2	73568962	73576620	+		XLOC_016694	XM_015099394.1	38492	sense	intergenic	downstream	same_strand	XM_015099394.1	101000000	CD34 molecule			oas04514,oas04640	Cell adhesion molecules (CAMs)|Hematopoietic cell lineage
TCONS_00036816	NC_019469.2	73614381	73614778	-		XLOC_017145	XM_012187847.2	6015	sense	intergenic	downstream	same_strand	XM_012187847.2	101000000	membrane cofactor protein	GO:0002079,GO:0006958,GO:0007338,GO:0009986,GO:0016021,GO:0045087	inner acrosomal membrane|complement activation, classical pathway|single fertilization|cell surface|integral component of membrane|innate immune response	oas04610,oas05162	Complement and coagulation cascades|Measles
TCONS_00038023	NC_019470.2	71681781	71686331	+		XLOC_017680	XM_015099888.1	3423	sense	intergenic	upstream	same_strand	XM_015099888.1	101000000	v-myb avian myeloblastosis viral oncogene homolog-like 2			oas04218,oas05166	Cellular senescence|Human T-cell leukemia virus 1 infection
TCONS_00054969	NC_019479.2	11058687	11064602	-		XLOC_025453	XM_012102525.2	247	antisense	intergenic	upstream	divergent	XM_012102525.2	101000000	kinesin family member 20B	GO:0001843,GO:0005524,GO:0005634,GO:0005654,GO:0005730,GO:0005737,GO:0005813,GO:0005871,GO:0005874,GO:0007018,GO:0007050,GO:0007088,GO:0008017,GO:0008284,GO:0008574,GO:0016887,GO:0030424,GO:0030426,GO:0030496,GO:0032467,GO:0035372,GO:0042803,GO:0048471,GO:0048812,GO:0050699,GO:0051233,GO:0051301,GO:0070938,GO:0090316,GO:0097431,GO:1903438,GO:1990023,GO:2000114,GO:2001224	neural tube closure|ATP binding|nucleus|nucleoplasm|nucleolus|cytoplasm|centrosome|kinesin complex|microtubule|microtubule-based movement|cell cycle arrest|regulation of mitotic nuclear division|microtubule binding|positive regulation of cell proliferation|ATP-dependent microtubule motor activity, plus-end-directed|ATPase activity|axon|growth cone|midbody|positive regulation of cytokinesis|protei…
TCONS_00054988	NC_019479.2	13648600	13649754	-		XLOC_025467	XM_015103327.1	0	sense	genic	intronic	nested	XM_015103327.1	101000000	insulin-degrading enzyme	GO:0004222,GO:0005102,GO:0005524,GO:0005615,GO:0005634,GO:0005739,GO:0005777,GO:0005829,GO:0005886,GO:0008270,GO:0008340,GO:0009986,GO:0010815,GO:0010992,GO:0032461,GO:0042803,GO:0043559,GO:0050435,GO:0051260,GO:0051603,GO:0140036,GO:1901143	metalloendopeptidase activity|receptor binding|ATP binding|extracellular space|nucleus|mitochondrion|peroxisome|cytosol|plasma membrane|zinc ion binding|determination of adult lifespan|cell surface|bradykinin catabolic process|ubiquitin recycling|positive regulation of protein oligomerization|protein homodimerization activity|insulin binding|amyloid-beta metabolic process|protein homooligomerizat…	oas05010	Alzheimer disease
TCONS_00053277	NC_019478.2	48391828	48393440	+		XLOC_024705	XM_012102234.1	0	antisense	genic	exonic	nested	XM_012102234.1	101000000	tetraspanin 32	GO:0005622,GO:0005887,GO:0007010,GO:0007166,GO:0007229,GO:0007267,GO:0008285,GO:0009986,GO:0030886,GO:0042832,GO:0050688,GO:0070442,GO:0070527	intracellular|integral component of plasma membrane|cytoskeleton organization|cell surface receptor signaling pathway|integrin-mediated signaling pathway|cell-cell signaling|negative regulation of cell proliferation|cell surface|negative regulation of myeloid dendritic cell activation|defense response to protozoan|regulation of defense response to virus|integrin alphaIIb-beta3 complex|platelet ag…
TCONS_00033172	NC_019468.2	61530429	61533218	+		XLOC_015564	XM_015099001.1	0	sense	genic	intronic	nested	XM_015099001.1	101000000	protein kinase C	GO:0001525,GO:0001938,GO:0004672,GO:0004697,GO:0005524,GO:0005622,GO:0005634,GO:0005737,GO:0005829,GO:0005886,GO:0006468,GO:0006915,GO:0007155,GO:0008270,GO:0010595,GO:0010613,GO:0018105,GO:0030335,GO:0031666,GO:0031966,GO:0034351,GO:0035556,GO:0045651,GO:0045766,GO:0045785,GO:0045931,GO:0048471,GO:0070374,GO:0090330,GO:0097110,GO:0097381,GO:0106071,GO:2000707	angiogenesis|positive regulation of endothelial cell proliferation|protein kinase activity|protein kinase C activity|ATP binding|intracellular|nucleus|cytoplasm|cytosol|plasma membrane|protein phosphorylation|apoptotic process|cell adhesion|zinc ion binding|positive regulation of endothelial cell migration|positive regulation of cardiac muscle hypertrophy|peptidyl-serine phosphorylation|positive …	oas01521,oas04010,oas04012,oas04014,oas04015,oas04020,oas04066,oas04070,oas04071,oas04072,oas04150,oas04151,oas04261,oas04270,oas04310,oas04360,oas04370,oas04510,oas04540,oas04650,oas04664,oas04666,oas04670,oas04713,oas04720,oas04723,oas04724,oas04725,oas04726,oas04727,oas04728,oas04730,oas04750,oas04911,oas04912,oas04916,oas04918,oas04919,oas04921,oas04925,oas04926,oas04928,oas04933,oas04960,oas…	EGFR tyrosine kinase inhibitor resistance|MAPK signaling pathway|ErbB signaling pathway|Ras signaling pathway|Rap1 signaling pathway|Calcium signaling pathway|HIF-1 signaling pathway|Phosphatidylinositol signaling system|Sphingolipid signaling pathway|Phospholipase D signaling pathway|mTOR signaling pathway|PI3K-Akt signaling pathway|Adrenergic signaling in cardiomyocytes|Vascular smooth muscle c…
TCONS_00035838	NC_019469.2	73374246	73378976	+		XLOC_016691	XM_015099393.1	0	sense	genic	intronic	nested	XM_015099393.1	101000000	plexin A2	GO:0001756,GO:0002116,GO:0005886,GO:0005887,GO:0017154,GO:0021785,GO:0021915,GO:0021935,GO:0030334,GO:0042802,GO:0048841,GO:0051642,GO:0060037,GO:0060174,GO:0071526	somitogenesis|semaphorin receptor complex|plasma membrane|integral component of plasma membrane|semaphorin receptor activity|branchiomotor neuron axon guidance|neural tube development|cerebellar granule cell precursor tangential migration|regulation of cell migration|identical protein binding|regulation of axon extension involved in axon guidance|centrosome localization|pharyngeal system developm…	oas04360	Axon guidance
TCONS_00013283	NC_019460.2	162000000	162000000	+		XLOC_006152	XM_012174715.2	0	sense	genic	intronic	containing	XM_012174715.2	101000000	retinol dehydrogenase 16-like	GO:0004745,GO:0005789,GO:0006629,GO:0009055,GO:0016021,GO:0031090,GO:0043231	retinol dehydrogenase activity|endoplasmic reticulum membrane|lipid metabolic process|electron transfer activity|integral component of membrane|organelle membrane|intracellular membrane-bounded organelle	oas00830	Retinol metabolism
TCONS_00021357	NC_019462.2	13702389	13735988	-		XLOC_009955	XM_004008550.3	0	sense	genic	intronic	nested	XM_004008550.3	443431	insulin receptor			oas04010,oas04014,oas04015,oas04022,oas04066,oas04068,oas04072,oas04150,oas04151,oas04152,oas04211,oas04213,oas04520,oas04910,oas04913,oas04923,oas04930,oas04931,oas04932,oas04960	MAPK signaling pathway|Ras signaling pathway|Rap1 signaling pathway|cGMP-PKG signaling pathway|HIF-1 signaling pathway|FoxO signaling pathway|Phospholipase D signaling pathway|mTOR signaling pathway|PI3K-Akt signaling pathway|AMPK signaling pathway|Longevity regulating pathway|Longevity regulating pathway - multiple species|Adherens junction|Insulin signaling pathway|Ovarian steroidogenesis|Regul…
TCONS_00030735	NC_019467.2	54948660	54950979	+		XLOC_014445	XM_012184829.2	0	antisense	genic	exonic	overlapping	XM_012184829.2	101000000	RNA binding motif protein 26	GO:0003723,GO:0006397,GO:0010923,GO:0046872	RNA binding|mRNA processing|negative regulation of phosphatase activity|metal ion binding
TCONS_00050892	NC_019477.2	9421149	9422560	+		XLOC_023606	XM_004018768.3	0	sense	genic	intronic	nested	XM_004018768.3	101000000	peroxisome proliferator-activated receptor delta			oas03320,oas04310,oas05200,oas05221	PPAR signaling pathway|Wnt signaling pathway|Pathways in cancer|Acute myeloid leukemia
TCONS_00040712	NC_019471.2	59361508	59366191	+		XLOC_018928	XM_015100121.1	0	sense	genic	exonic	overlapping	XM_015100121.1	101000000	protein phosphatase 6 regulatory subunit 1	GO:0000139,GO:0005829,GO:0017048,GO:0019903,GO:0043666,GO:0048208	Golgi membrane|cytosol|Rho GTPase binding|protein phosphatase binding|regulation of phosphoprotein phosphatase activity|COPII vesicle coating
TCONS_00003014	NC_019458.2	2319789	2321283	-		XLOC_001419	XM_004001760.3	0	sense	genic	intronic	nested	XM_004001760.3	101000000	twist family bHLH transcription factor 2	GO:0000122,GO:0001076,GO:0001649,GO:0003677,GO:0003682,GO:0003700,GO:0005634,GO:0005667,GO:0005730,GO:0005737,GO:0006351,GO:0006357,GO:0008285,GO:0010838,GO:0019904,GO:0032720,GO:0043066,GO:0043392,GO:0044092,GO:0045638,GO:0045668,GO:0045892,GO:0046983,GO:0048701,GO:0060325,GO:0061303	negative regulation of transcription from RNA polymerase II promoter|transcription factor activity, RNA polymerase II transcription factor binding|osteoblast differentiation|DNA binding|chromatin binding|DNA binding transcription factor activity|nucleus|transcription factor complex|nucleolus|cytoplasm|transcription, DNA-templated|regulation of transcription from RNA polymerase II promoter|negativ…	oas05205	Proteoglycans in cancer
TCONS_00043339	NC_019472.2	13514545	13518546	-		XLOC_020147	XM_015100757.1	0	antisense	genic	intronic	nested	XM_015100757.1	101000000	mastermind like transcriptional coactivator 2	GO:0003713,GO:0006351,GO:0007221,GO:0016607	transcription coactivator activity|transcription, DNA-templated|positive regulation of transcription of Notch receptor target|nuclear speck	oas04330,oas04658,oas05165	Notch signaling pathway|Th1 and Th2 cell differentiation|Human papillomavirus infection
TCONS_00062377	NW_014639129.1	2796	3999	+
TCONS_00048237	NC_019475.2	22347479	22362981	-		XLOC_022439	XM_004017776.3	0	sense	genic	intronic	containing	XM_004017776.3	101000000	chromosome 18 open reading frame
TCONS_00044083	NC_019472.2	77631394	77632931	-		XLOC_020475	XM_015100827.1	0	sense	genic	exonic	nested	XM_015100827.1	101000000	tankyrase 1 binding protein 1	GO:0005634,GO:0005720,GO:0005737,GO:0005856,GO:0005913,GO:0006302,GO:0010800,GO:0019899,GO:0030014,GO:0031954,GO:0033138,GO:0044877,GO:0045296,GO:0071479,GO:0071532	nucleus|nuclear heterochromatin|cytoplasm|cytoskeleton|cell-cell adherens junction|double-strand break repair|positive regulation of peptidyl-threonine phosphorylation|enzyme binding|CCR4-NOT complex|positive regulation of protein autophosphorylation|positive regulation of peptidyl-serine phosphorylation|macromolecular complex binding|cadherin binding|cellular response to ionizing radiation|ankyr…
TCONS_00045825	NC_019474.2	61927766	61938279	+		XLOC_021360	XM_012097900.2	30	antisense	intergenic	upstream	divergent	XM_012097900.2	101000000	mitogen-activated protein kinase-activated protein kinase 5	GO:0002039,GO:0004674,GO:0004683,GO:0004708,GO:0005516,GO:0005524,GO:0005634,GO:0005654,GO:0005737,GO:0005829,GO:0006417,GO:0007165,GO:0007166,GO:0007265,GO:0009931,GO:0018105,GO:0032007,GO:0032212,GO:0046777,GO:0051019,GO:0051973,GO:0090400,GO:1901796,GO:1904355	p53 binding|protein serine/threonine kinase activity|calmodulin-dependent protein kinase activity|MAP kinase kinase activity|calmodulin binding|ATP binding|nucleus|nucleoplasm|cytoplasm|cytosol|regulation of translation|signal transduction|cell surface receptor signaling pathway|Ras protein signal transduction|calcium-dependent protein serine/threonine kinase activity|peptidyl-serine phosphorylat…	oas04010	MAPK signaling pathway
TCONS_00015778	NC_019460.2	123000000	123000000	-		XLOC_007363	XM_012174048.2	0	sense	genic	intronic	nested	XM_012174048.2	101000000	MGAT4 family member C	GO:0000139,GO:0005975,GO:0006486,GO:0008454,GO:0016021,GO:0046872	Golgi membrane|carbohydrate metabolic process|protein glycosylation|alpha-1,3-mannosylglycoprotein 4-beta-N-acetylglucosaminyltransferase activity|integral component of membrane|metal ion binding	oas00510	N-Glycan biosynthesis
TCONS_00011928	NC_019460.2	38526721	38528721	+		XLOC_005520	XM_004005813.3	0	sense	genic	intronic	nested	XM_004005813.3	101000000	AP2 associated kinase 1	GO:0004674,GO:0005112,GO:0005524,GO:0005905,GO:0006468,GO:0006897,GO:0019897,GO:0030136,GO:0031252,GO:0032880,GO:0035612,GO:0043195,GO:0045747,GO:0046777,GO:0050821,GO:2000369	protein serine/threonine kinase activity|Notch binding|ATP binding|clathrin-coated pit|protein phosphorylation|endocytosis|extrinsic component of plasma membrane|clathrin-coated vesicle|cell leading edge|regulation of protein localization|AP-2 adaptor complex binding|terminal bouton|positive regulation of Notch signaling pathway|protein autophosphorylation|protein stabilization|regulation of clat…
TCONS_00030798	NC_019467.2	74413037	74442724	+		XLOC_014482	XM_015098245.1	0	sense	genic	intronic	overlapping	XM_015098245.1	101000000	FERM	GO:0005089,GO:0005829,GO:0005856,GO:0007416,GO:0008092,GO:0010923,GO:0030054,GO:0030175,GO:0030425,GO:0030676,GO:0031234,GO:0035023,GO:0043197,GO:0048813	Rho guanyl-nucleotide exchange factor activity|cytosol|cytoskeleton|synapse assembly|cytoskeletal protein binding|negative regulation of phosphatase activity|cell junction|filopodium|dendrite|Rac guanyl-nucleotide exchange factor activity|extrinsic component of cytoplasmic side of plasma membrane|regulation of Rho protein signal transduction|dendritic spine|dendrite morphogenesis
TCONS_00039472	NC_019471.2	11052881	11059405	+		XLOC_018358	XM_015100148.1	0	sense	genic	intronic	nested	XM_015100148.1	101000000	Gse1 coiled-coil protein
TCONS_00012181	NC_019460.2	66478338	66478715	+
TCONS_00016316	NC_019460.2	162000000	162000000	-		XLOC_007623	XM_004006557.3	0	antisense	genic	exonic	overlapping	XM_004006557.3	101000000	signal transducer and activator of transcription 6			oas04217,oas04630,oas04658,oas04659,oas05161,oas05200,oas05321	Necroptosis|Jak-STAT signaling pathway|Th1 and Th2 cell differentiation|Th17 cell differentiation|Hepatitis B|Pathways in cancer|Inflammatory bowel disease (IBD)
TCONS_00009868	NC_019459.2	116000000	116000000	-		XLOC_004586	XM_015092800.1	33683	antisense	intergenic	upstream	divergent	XM_015092800.1	106000000	heparan sulfate 6-O-sulfotransferase 1	GO:0001525,GO:0015012,GO:0015015,GO:0016021,GO:0017095,GO:0048286,GO:0048666,GO:0060716	angiogenesis|heparan sulfate proteoglycan biosynthetic process|heparan sulfate proteoglycan biosynthetic process, enzymatic modification|integral component of membrane|heparan sulfate 6-O-sulfotransferase activity|lung alveolus development|neuron development|labyrinthine layer blood vessel development	oas00534	Glycosaminoglycan biosynthesis - heparan sulfate / heparin
TCONS_00040732	NC_019471.2	59848962	59869191	+		XLOC_018935	XM_015100328.1	0	antisense	genic	intronic	overlapping	XM_015100328.1	101000000	putative killer cell immunoglobulin-like receptor-like protein KIR3DX1	GO:0005886,GO:0005887,GO:0006955,GO:0030109,GO:0042267,GO:0050776	plasma membrane|integral component of plasma membrane|immune response|HLA-B specific inhibitory MHC class I receptor activity|natural killer cell mediated cytotoxicity|regulation of immune response	oas04612,oas04650	Antigen processing and presentation|Natural killer cell mediated cytotoxicity
TCONS_00055293	NC_019479.2	37893295	37894398	-		XLOC_025613	XM_004020224.3	0	sense	genic	intronic	nested	XM_004020224.3	101000000	CDK2-associated%2C cullin domain 1	GO:0000082,GO:0008284,GO:0019901,GO:0031461,GO:0031625,GO:0042787,GO:0045860	G1/S transition of mitotic cell cycle|positive regulation of cell proliferation|protein kinase binding|cullin-RING ubiquitin ligase complex|ubiquitin protein ligase binding|protein ubiquitination involved in ubiquitin-dependent protein catabolic process|positive regulation of protein kinase activity
TCONS_00026652	NC_019464.2	62605754	62607502	-		XLOC_012494	XM_015097079.1	0	sense	genic	intronic	nested	XM_015097079.1	101000000	DDHD domain containing 1	GO:0004620,GO:0005737,GO:0016042,GO:0046872	phospholipase activity|cytoplasm|lipid catabolic process|metal ion binding
TCONS_00024984	NC_019464.2	34164029	34164703	+		XLOC_011711	XM_012181248.2	0	sense	genic	intronic	nested	XM_012181248.2	101000000	MGA	GO:0003677,GO:0003700,GO:0005654,GO:0006351,GO:0046983,GO:0070317,GO:0071339	DNA binding|DNA binding transcription factor activity|nucleoplasm|transcription, DNA-templated|protein dimerization activity|negative regulation of G0 to G1 transition|MLL1 complex
TCONS_00013155	NC_019460.2	149000000	149000000	+		XLOC_006063	XM_012174548.1	1	antisense	intergenic	upstream	divergent	XM_012174548.1	101000000	CCR4-NOT transcription complex subunit 2	GO:0000122,GO:0000288,GO:0000289,GO:0000932,GO:0001104,GO:0001226,GO:0001829,GO:0005634,GO:0005737,GO:0005829,GO:0005886,GO:0006351,GO:0006357,GO:0006977,GO:0010606,GO:0016020,GO:0017148,GO:0030014,GO:0030015,GO:0031047,GO:0033147,GO:0090503,GO:2000036	negative regulation of transcription from RNA polymerase II promoter|nuclear-transcribed mRNA catabolic process, deadenylation-dependent decay|nuclear-transcribed mRNA poly(A) tail shortening|P-body|RNA polymerase II transcription cofactor activity|RNA polymerase II transcription corepressor binding|trophectodermal cell differentiation|nucleus|cytoplasm|cytosol|plasma membrane|transcription, DNA-…	oas03018	RNA degradation
TCONS_00040208	NC_019471.2	48699657	48701049	+		XLOC_018698	XM_015100580.1	8508	antisense	intergenic	upstream	divergent	XM_015100580.1	101000000	v-akt murine thymoma viral oncogene homolog 2			oas01521,oas01522,oas01524,oas04010,oas04012,oas04014,oas04015,oas04022,oas04024,oas04062,oas04066,oas04068,oas04071,oas04072,oas04140,oas04150,oas04151,oas04152,oas04210,oas04211,oas04213,oas04218,oas04261,oas04370,oas04371,oas04380,oas04510,oas04550,oas04611,oas04620,oas04625,oas04630,oas04660,oas04662,oas04664,oas04666,oas04668,oas04722,oas04725,oas04728,oas04910,oas04914,oas04915,oas04917,oas…	EGFR tyrosine kinase inhibitor resistance|Endocrine resistance|Platinum drug resistance|MAPK signaling pathway|ErbB signaling pathway|Ras signaling pathway|Rap1 signaling pathway|cGMP-PKG signaling pathway|cAMP signaling pathway|Chemokine signaling pathway|HIF-1 signaling pathway|FoxO signaling pathway|Sphingolipid signaling pathway|Phospholipase D signaling pathway|Autophagy - animal|mTOR signal…
TCONS_00020144	NC_019462.2	40603066	40606828	+		XLOC_009417	XM_015095684.1	0	sense	genic	exonic	nested	XM_015095684.1	101000000	follistatin-like 3 (secreted glycoprotein)	GO:0001503,GO:0001968,GO:0002244,GO:0005615,GO:0005654,GO:0006351,GO:0022409,GO:0030514,GO:0032926,GO:0045671,GO:0045944,GO:0048185	ossification|fibronectin binding|hematopoietic progenitor cell differentiation|extracellular space|nucleoplasm|transcription, DNA-templated|positive regulation of cell-cell adhesion|negative regulation of BMP signaling pathway|negative regulation of activin receptor signaling pathway|negative regulation of osteoclast differentiation|positive regulation of transcription from RNA polymerase II prom…
TCONS_00048362	NC_019475.2	32623837	32646174	-		XLOC_022499	XM_004023408.3	0	antisense	genic	intronic	containing	XM_004023408.3	101000000	ribonuclease P/MRP 25kDa subunit	GO:0000172,GO:0001682,GO:0003723,GO:0004526,GO:0005654,GO:0005815,GO:0006364,GO:0030681	ribonuclease MRP complex|tRNA 5'-leader removal|RNA binding|ribonuclease P activity|nucleoplasm|microtubule organizing center|rRNA processing|multimeric ribonuclease P complex	oas03008,oas03013	Ribosome biogenesis in eukaryotes|RNA transport
TCONS_00062274	NC_019484.2	119000000	119000000	-		XLOC_029075	XM_012107581.2	0	sense	genic	intronic	nested	XM_012107581.2	101000000	collagen			oas04151,oas04510,oas04512,oas04926,oas04933,oas04974,oas05146,oas05165,oas05200,oas05222	PI3K-Akt signaling pathway|Focal adhesion|ECM-receptor interaction|Relaxin signaling pathway|AGE-RAGE signaling pathway in diabetic complications|Protein digestion and absorption|Amoebiasis|Human papillomavirus infection|Pathways in cancer|Small cell lung cancer
TCONS_00063918	NW_014643827.1	1	1538	-
TCONS_00058731	NC_019481.2	40579120	40583332	-		XLOC_027187	XM_015103957.1	10692	sense	intergenic	upstream	same_strand	XM_015103957.1	101000000	LFNG O-fucosylpeptide 3-beta-N-acetylglucosaminyltransferase			oas00514,oas04330,oas05165	Other types of O-glycan biosynthesis|Notch signaling pathway|Human papillomavirus infection
TCONS_00027453	NC_019465.2	47262776	47301321	+		XLOC_012858	XM_015097380.1	5985	sense	intergenic	upstream	same_strand	XM_015097380.1	101000000	BTB and CNC homology 1
TCONS_00022708	NC_019463.2	35794339	35866488	+		XLOC_010628	XM_004009708.3	0	sense	genic	exonic	nested	XM_004009708.3	101000000	family with sequence similarity 13 member A	GO:0005096,GO:0005829,GO:0007165,GO:0051056	GTPase activator activity|cytosol|signal transduction|regulation of small GTPase mediated signal transduction
TCONS_00037229	NC_019470.2	20528011	20553115	+		XLOC_017332	XM_004014212.3	0	sense	genic	intronic	nested	XM_004014212.3	101000000	plexin domain containing 2	GO:0016021,GO:0070062	integral component of membrane|extracellular exosome
TCONS_00048466	NC_019475.2	44809078	44809516	-		XLOC_022553	XM_012098817.2	0	sense	genic	intronic	nested	XM_012098817.2	101000000	Ral GTPase activating protein	GO:0005096,GO:0005634,GO:0005737,GO:0046982,GO:0051056,GO:0090630	GTPase activator activity|nucleus|cytoplasm|protein heterodimerization activity|regulation of small GTPase mediated signal transduction|activation of GTPase activity
TCONS_00007930	NC_019459.2	204000000	204000000	+		XLOC_003749	XM_012143123.2	0	sense	genic	intronic	nested	XM_012143123.2	101000000	neurobeachin like 1
TCONS_00016910	NC_019460.2	213000000	213000000	-		XLOC_007932	XM_015093984.1	0	sense	genic	intronic	nested	XM_015093984.1	101000000	cat eye syndrome chromosome region	GO:0005739,GO:0046474	mitochondrion|glycerophospholipid biosynthetic process
TCONS_00003878	NC_019458.2	70513664	70516609	-		XLOC_001822	XM_015092124.1	9826	sense	intergenic	upstream	same_strand	XM_015092124.1	101000000	Rho GTPase activating protein 29	GO:0005096,GO:0005737,GO:0030165,GO:0035556,GO:0046872	GTPase activator activity|cytoplasm|PDZ domain binding|intracellular signal transduction|metal ion binding
TCONS_00026683	NC_019464.2	66476651	66525625	-		XLOC_012513	XM_004010676.3	0	sense	genic	exonic	nested	XM_004010676.3	101000000	exocyst complex component 5	GO:0000145,GO:0005737,GO:0005829,GO:0006887,GO:0006892,GO:0006893,GO:0015031,GO:0017160,GO:0030496,GO:0047485,GO:0048278	exocyst|cytoplasm|cytosol|exocytosis|post-Golgi vesicle-mediated transport|Golgi to plasma membrane transport|protein transport|Ral GTPase binding|midbody|protein N-terminus binding|vesicle docking
TCONS_00017804	NC_019461.2	79071116	79076538	+		XLOC_008351	XM_012177448.1	0	sense	genic	intronic	nested	XM_012177448.1	101000000	GLI family zinc finger 3	GO:0003677,GO:0003700,GO:0005634,GO:0005737,GO:0005929,GO:0006351,GO:0007224,GO:0009952,GO:0009953,GO:0045893,GO:0046872,GO:0048568	DNA binding|DNA binding transcription factor activity|nucleus|cytoplasm|cilium|transcription, DNA-templated|smoothened signaling pathway|anterior/posterior pattern specification|dorsal/ventral pattern formation|positive regulation of transcription, DNA-templated|metal ion binding|embryonic organ development	oas04024,oas04340,oas05200,oas05217	cAMP signaling pathway|Hedgehog signaling pathway|Pathways in cancer|Basal cell carcinoma
TCONS_00051593	NC_019477.2	49254044	49256227	+		XLOC_023922	XM_015102864.1	0	sense	genic	exonic	overlapping	XM_015102864.1	101000000	solute carrier family 22 member 23	GO:0008514,GO:0016021	organic anion transmembrane transporter activity|integral component of membrane
TCONS_00036977	NC_019470.2	6168568	6177566	+		XLOC_017230	XM_004014160.3	0	sense	genic	intronic	nested	XM_004014160.3	101000000	serine palmitoyltransferase%2C long chain base subunit 3	GO:0004758,GO:0005789,GO:0016021,GO:0017059,GO:0030148,GO:0030170,GO:0046520	serine C-palmitoyltransferase activity|endoplasmic reticulum membrane|integral component of membrane|serine C-palmitoyltransferase complex|sphingolipid biosynthetic process|pyridoxal phosphate binding|sphingoid biosynthetic process	oas00600,oas04071	Sphingolipid metabolism|Sphingolipid signaling pathway
TCONS_00056384	NC_019480.2	46683046	46700835	-		XLOC_026135	XM_015103709.1	0	sense	genic	exonic	overlapping	XM_015103709.1	101000000	protein inhibitor of activated STAT 2	GO:0003677,GO:0005634,GO:0006351,GO:0006355,GO:0006357,GO:0007283,GO:0008134,GO:0008270,GO:0010033,GO:0016604,GO:0016605,GO:0016607,GO:0016874,GO:0016925,GO:0019789,GO:0019904,GO:0030331,GO:0030521,GO:0031625,GO:0033574,GO:0035259,GO:0043433,GO:0045667,GO:0045893,GO:0045944,GO:0050681,GO:0050775,GO:0060765,GO:0060766,GO:0061665	DNA binding|nucleus|transcription, DNA-templated|regulation of transcription, DNA-templated|regulation of transcription from RNA polymerase II promoter|spermatogenesis|transcription factor binding|zinc ion binding|response to organic substance|nuclear body|PML body|nuclear speck|ligase activity|protein sumoylation|SUMO transferase activity|protein domain specific binding|estrogen receptor binding…	oas04120,oas04630	Ubiquitin mediated proteolysis|Jak-STAT signaling pathway
TCONS_00033951	NC_019468.2	34162434	34171872	-		XLOC_015908	XM_015098681.1	0	sense	genic	intronic	nested	XM_015098681.1	101000000	retinoic acid induced 1	GO:0001501,GO:0003700,GO:0005634,GO:0005654,GO:0005739,GO:0032922,GO:0035326,GO:0040015,GO:0045893,GO:0045944,GO:0046872	skeletal system development|DNA binding transcription factor activity|nucleus|nucleoplasm|mitochondrion|circadian regulation of gene expression|enhancer binding|negative regulation of multicellular organism growth|positive regulation of transcription, DNA-templated|positive regulation of transcription from RNA polymerase II promoter|metal ion binding
TCONS_00022781	NC_019463.2	50063218	50066329	+		XLOC_010671	XM_015096433.1	0	sense	genic	intronic	nested	XM_015096433.1	101000000	protocadherin 7	GO:0002576,GO:0005509,GO:0005886,GO:0005887,GO:0007156,GO:0031092	platelet degranulation|calcium ion binding|plasma membrane|integral component of plasma membrane|homophilic cell adhesion via plasma membrane adhesion molecules|platelet alpha granule membrane
TCONS_00039420	NC_019471.2	10132523	10132759	+		XLOC_018334	XM_004014942.3	499	antisense	intergenic	downstream	convergent	XM_004014942.3	101000000	TBC/LysM-associated domain containing 1	GO:0005737,GO:0005765,GO:0016020,GO:1903204	cytoplasm|lysosomal membrane|membrane|negative regulation of oxidative stress-induced neuron death
TCONS_00002395	NC_019458.2	231000000	231000000	+		XLOC_001170	XM_004003855.2	0	sense	genic	intronic	overlapping	XM_004003855.2	101000000	G protein-coupled receptor 149	GO:0001546,GO:0001547,GO:0004930,GO:0005887,GO:0007187,GO:0007218,GO:0007268,GO:0042923,GO:0043005,GO:0060280	preantral ovarian follicle growth|antral ovarian follicle growth|G-protein coupled receptor activity|integral component of plasma membrane|G-protein coupled receptor signaling pathway, coupled to cyclic nucleotide second messenger|neuropeptide signaling pathway|chemical synaptic transmission|neuropeptide binding|neuron projection|negative regulation of ovulation
TCONS_00047189	NC_019475.2	1010812	1013806	+		XLOC_021942	XM_012098295.1	32334	sense	intergenic	downstream	same_strand	XM_012098295.1	101000000	small nuclear ribonucleoprotein polypeptide N	GO:0000398,GO:0003723,GO:0005654,GO:0005682,GO:0005685,GO:0005686,GO:0005687,GO:0005737,GO:0046540,GO:0071004,GO:0071013	mRNA splicing, via spliceosome|RNA binding|nucleoplasm|U5 snRNP|U1 snRNP|U2 snRNP|U4 snRNP|cytoplasm|U4/U6 x U5 tri-snRNP complex|U2-type prespliceosome|catalytic step 2 spliceosome
TCONS_00061901	NC_019484.2	62537204	62573417	-
TCONS_00001200	NC_019458.2	101000000	101000000	+		XLOC_000570	XM_012181442.2	0	antisense	genic	intronic	nested	XM_012181442.2	101000000	hornerin	GO:0001533,GO:0002244,GO:0005509,GO:0031424,GO:0046914	cornified envelope|hematopoietic progenitor cell differentiation|calcium ion binding|keratinization|transition metal ion binding
TCONS_00050550	NC_019476.2	53553364	53557106	-		XLOC_023458	XM_004018519.3	398	sense	intergenic	downstream	same_strand	XM_004018519.3	101000000	LIM domains containing 1	GO:0000932,GO:0001666,GO:0002076,GO:0003714,GO:0005634,GO:0005667,GO:0005737,GO:0005886,GO:0005911,GO:0005912,GO:0005925,GO:0006351,GO:0006355,GO:0007010,GO:0008360,GO:0016310,GO:0016442,GO:0016477,GO:0033962,GO:0035195,GO:0035329,GO:0035331,GO:0045668,GO:0045892,GO:0046872,GO:0090090,GO:2000637	P-body|response to hypoxia|osteoblast development|transcription corepressor activity|nucleus|transcription factor complex|cytoplasm|plasma membrane|cell-cell junction|adherens junction|focal adhesion|transcription, DNA-templated|regulation of transcription, DNA-templated|cytoskeleton organization|regulation of cell shape|phosphorylation|RISC complex|cell migration|cytoplasmic mRNA processing body…	oas04390,oas04392	Hippo signaling pathway|Hippo signaling pathway - multiple species
TCONS_00044983	NC_019473.2	26115529	26116239	-		XLOC_020946	XM_015101301.1	0	sense	genic	intronic	nested	XM_015101301.1	101000000	integrin%2C alpha 2 (CD49B%2C alpha 2 subunit of VLA-2 receptor)	GO:0007155,GO:0007229,GO:0008305,GO:0046872	cell adhesion|integrin-mediated signaling pathway|integrin complex|metal ion binding	oas04145,oas04151,oas04510,oas04512,oas04611,oas04640,oas04810,oas05165,oas05200,oas05205,oas05222,oas05410,oas05412,oas05414	Phagosome|PI3K-Akt signaling pathway|Focal adhesion|ECM-receptor interaction|Platelet activation|Hematopoietic cell lineage|Regulation of actin cytoskeleton|Human papillomavirus infection|Pathways in cancer|Proteoglycans in cancer|Small cell lung cancer|Hypertrophic cardiomyopathy (HCM)|Arrhythmogenic right ventricular cardiomyopathy (ARVC)|Dilated cardiomyopathy (DCM)
TCONS_00022529	NC_019463.2	10767802	10797783	+		XLOC_010525	XM_004009595.3	0	sense	genic	intronic	nested	XM_004009595.3	101000000	N-deacetylase/N-sulfotransferase (heparan glucosaminyl) 4	GO:0000139,GO:0015012,GO:0015016,GO:0016021,GO:0019213,GO:0030210	Golgi membrane|heparan sulfate proteoglycan biosynthetic process|[heparan sulfate]-glucosamine N-sulfotransferase activity|integral component of membrane|deacetylase activity|heparin biosynthetic process	oas00534	Glycosaminoglycan biosynthesis - heparan sulfate / heparin
TCONS_00032813	NC_019468.2	50080322	50083845	+		XLOC_015422	XM_012186426.2	0	sense	genic	exonic	overlapping	XM_012186426.2	101000000	v-maf avian musculoaponeurotic fibrosarcoma oncogene homolog G	GO:0000978,GO:0001077,GO:0001701,GO:0003677,GO:0005634,GO:0010628,GO:0030534,GO:0030641,GO:0042127,GO:0045604,GO:0045944,GO:0046982	RNA polymerase II proximal promoter sequence-specific DNA binding|transcriptional activator activity, RNA polymerase II proximal promoter sequence-specific DNA binding|in utero embryonic development|DNA binding|nucleus|positive regulation of gene expression|adult behavior|regulation of cellular pH|regulation of cell proliferation|regulation of epidermal cell differentiation|positive regulation of…
TCONS_00036561	NC_019469.2	49174957	49176091	-		XLOC_017009	XM_015099064.1	738	antisense	intergenic	downstream	convergent	XM_015099064.1	101000000	matrix-remodelling associated 8	GO:0009986,GO:0016021,GO:0060857	cell surface|integral component of membrane|establishment of glial blood-brain barrier
TCONS_00053912	NC_019478.2	40446378	40449742	-		XLOC_024953	XM_004019620.3	108	antisense	intergenic	upstream	divergent	XM_004019620.3	101000000	solute carrier family 3 (amino acid transporter heavy chain)%2C member 2	GO:0003723,GO:0003725,GO:0003824,GO:0005432,GO:0005634,GO:0005829,GO:0005886,GO:0005975,GO:0006816,GO:0006865,GO:0009986,GO:0015175,GO:0015827,GO:0016020,GO:0016021,GO:0016049,GO:0016324,GO:0042470,GO:0043330,GO:0045296,GO:0050900,GO:0060356,GO:0070062,GO:1902475	RNA binding|double-stranded RNA binding|catalytic activity|calcium:sodium antiporter activity|nucleus|cytosol|plasma membrane|carbohydrate metabolic process|calcium ion transport|amino acid transport|cell surface|neutral amino acid transmembrane transporter activity|tryptophan transport|membrane|integral component of membrane|cell growth|apical plasma membrane|melanosome|response to exogenous dsR…	oas04150,oas04216,oas04974	mTOR signaling pathway|Ferroptosis|Protein digestion and absorption
TCONS_00041165	NC_019471.2	18210901	18211537	-		XLOC_019137	XM_015100429.1	0	sense	genic	intronic	nested	XM_015100429.1	101000000	bromodomain containing 7	GO:0002039,GO:0003713,GO:0003714,GO:0005634,GO:0005654,GO:0005737,GO:0005829,GO:0006351,GO:0006357,GO:0007049,GO:0008134,GO:0008285,GO:0016055,GO:0035066,GO:0042393,GO:0044212,GO:0045892,GO:0045893,GO:0070577,GO:1901796,GO:2000134	p53 binding|transcription coactivator activity|transcription corepressor activity|nucleus|nucleoplasm|cytoplasm|cytosol|transcription, DNA-templated|regulation of transcription from RNA polymerase II promoter|cell cycle|transcription factor binding|negative regulation of cell proliferation|Wnt signaling pathway|positive regulation of histone acetylation|histone binding|transcription regulatory re…	oas05225	Hepatocellular carcinoma
TCONS_00005052	NC_019458.2	160000000	160000000	-		XLOC_002299	XR_001044363.2	0	antisense	genic	intronic	overlapping	XR_001044363.2
TCONS_00013156	NC_019460.2	149000000	149000000	+		XLOC_006063	XM_012174548.1	34	antisense	intergenic	upstream	divergent	XM_012174548.1	101000000	CCR4-NOT transcription complex subunit 2	GO:0000122,GO:0000288,GO:0000289,GO:0000932,GO:0001104,GO:0001226,GO:0001829,GO:0005634,GO:0005737,GO:0005829,GO:0005886,GO:0006351,GO:0006357,GO:0006977,GO:0010606,GO:0016020,GO:0017148,GO:0030014,GO:0030015,GO:0031047,GO:0033147,GO:0090503,GO:2000036	negative regulation of transcription from RNA polymerase II promoter|nuclear-transcribed mRNA catabolic process, deadenylation-dependent decay|nuclear-transcribed mRNA poly(A) tail shortening|P-body|RNA polymerase II transcription cofactor activity|RNA polymerase II transcription corepressor binding|trophectodermal cell differentiation|nucleus|cytoplasm|cytosol|plasma membrane|transcription, DNA-…	oas03018	RNA degradation
TCONS_00036027	NC_019469.2	1408373	1410759	-		XLOC_016779	XM_012186933.2	1141	sense	intergenic	downstream	same_strand	XM_012186933.2	106000000	pleckstrin homology domain-containing family A member 5-like	GO:0005654,GO:0005829,GO:0010314,GO:0016020,GO:0032266,GO:0061458,GO:0070273,GO:0080025	nucleoplasm|cytosol|phosphatidylinositol-5-phosphate binding|membrane|phosphatidylinositol-3-phosphate binding|reproductive system development|phosphatidylinositol-4-phosphate binding|phosphatidylinositol-3,5-bisphosphate binding
TCONS_00034941	NC_019469.2	345093	345416	+		XLOC_016275	XM_004013540.3	0	antisense	genic	intronic	nested	XM_004013540.3	101000000	myosin binding protein H	GO:0005859,GO:0006942,GO:0007015,GO:0007155,GO:0008307,GO:0030018,GO:0031430,GO:0032982,GO:0045214,GO:0051015,GO:0051371,GO:0071688,GO:0097493	muscle myosin complex|regulation of striated muscle contraction|actin filament organization|cell adhesion|structural constituent of muscle|Z disc|M band|myosin filament|sarcomere organization|actin filament binding|muscle alpha-actinin binding|striated muscle myosin thick filament assembly|structural molecule activity conferring elasticity
TCONS_00046338	NC_019474.2	11890333	11891809	-		XLOC_021583	XM_004017216.3	0	sense	genic	exonic	nested	XM_004017216.3	101000000	LSM6 homolog%2C U6 small nuclear RNA and mRNA degradation associated	GO:0000398,GO:0000932,GO:0003723,GO:0005654,GO:0005681,GO:0005688,GO:0005730,GO:0005732,GO:0005829,GO:0008033,GO:0008380,GO:0030490,GO:0030532,GO:0043928,GO:0046540,GO:0070062	mRNA splicing, via spliceosome|P-body|RNA binding|nucleoplasm|spliceosomal complex|U6 snRNP|nucleolus|small nucleolar ribonucleoprotein complex|cytosol|tRNA processing|RNA splicing|maturation of SSU-rRNA|small nuclear ribonucleoprotein complex|exonucleolytic nuclear-transcribed mRNA catabolic process involved in deadenylation-dependent decay|U4/U6 x U5 tri-snRNP complex|extracellular exosome	oas03018,oas03040	RNA degradation|Spliceosome
TCONS_00009822	NC_019459.2	111000000	111000000	-		XLOC_004558	XM_015092796.1	31846	sense	intergenic	upstream	same_strand	XM_015092796.1	101000000	palladin	GO:0001726,GO:0002102,GO:0003334,GO:0003382,GO:0003779,GO:0005634,GO:0005829,GO:0005884,GO:0005886,GO:0005925,GO:0007010,GO:0015629,GO:0016477,GO:0030018,GO:0030027,GO:0030036,GO:0030424,GO:0030426,GO:0051371	ruffle|podosome|keratinocyte development|epithelial cell morphogenesis|actin binding|nucleus|cytosol|actin filament|plasma membrane|focal adhesion|cytoskeleton organization|actin cytoskeleton|cell migration|Z disc|lamellipodium|actin cytoskeleton organization|axon|growth cone|muscle alpha-actinin binding
TCONS_00027092	NC_019464.2	99240152	99242277	-		XLOC_012681	XM_015097235.1	0	sense	genic	intronic	nested	XM_015097235.1	101000000	ribosomal protein S6 kinase	GO:0000287,GO:0001818,GO:0002223,GO:0004672,GO:0004674,GO:0005524,GO:0005634,GO:0005654,GO:0005737,GO:0006355,GO:0006468,GO:0006954,GO:0007173,GO:0007411,GO:0016572,GO:0032793,GO:0033129,GO:0035066,GO:0035556,GO:0043987,GO:0043988,GO:0043990,GO:0045892,GO:0045944,GO:0051092,GO:0070498	magnesium ion binding|negative regulation of cytokine production|stimulatory C-type lectin receptor signaling pathway|protein kinase activity|protein serine/threonine kinase activity|ATP binding|nucleus|nucleoplasm|cytoplasm|regulation of transcription, DNA-templated|protein phosphorylation|inflammatory response|epidermal growth factor receptor signaling pathway|axon guidance|histone phosphorylat…	oas04010,oas04261,oas04668,oas04713,oas04722,oas05200,oas05206,oas05219	MAPK signaling pathway|Adrenergic signaling in cardiomyocytes|TNF signaling pathway|Circadian entrainment|Neurotrophin signaling pathway|Pathways in cancer|MicroRNAs in cancer|Bladder cancer
TCONS_00036941	NC_019470.2	411017	411855	+		XLOC_017212	XM_012188093.2	0	sense	genic	intronic	nested	XM_012188093.2	101000000	phospholipase C beta 1	GO:0000086,GO:0000790,GO:0004435,GO:0004871,GO:0005096,GO:0005509,GO:0005516,GO:0005521,GO:0005546,GO:0005737,GO:0005829,GO:0007213,GO:0007215,GO:0007613,GO:0008277,GO:0016042,GO:0016607,GO:0019899,GO:0021987,GO:0031965,GO:0032735,GO:0035556,GO:0035722,GO:0035723,GO:0040019,GO:0043209,GO:0045444,GO:0045663,GO:0045892,GO:0045893,GO:0046330,GO:0048009,GO:0048639,GO:0060466,GO:0070498,GO:1900087,GO:…	G2/M transition of mitotic cell cycle|nuclear chromatin|phosphatidylinositol phospholipase C activity|signal transducer activity|GTPase activator activity|calcium ion binding|calmodulin binding|lamin binding|phosphatidylinositol-4,5-bisphosphate binding|cytoplasm|cytosol|G-protein coupled acetylcholine receptor signaling pathway|glutamate receptor signaling pathway|memory|regulation of G-protein …	oas00562,oas04015,oas04020,oas04022,oas04062,oas04070,oas04071,oas04072,oas04261,oas04270,oas04310,oas04371,oas04540,oas04611,oas04621,oas04713,oas04720,oas04723,oas04724,oas04725,oas04726,oas04728,oas04730,oas04750,oas04911,oas04912,oas04915,oas04916,oas04918,oas04919,oas04921,oas04922,oas04924,oas04925,oas04926,oas04927,oas04928,oas04933,oas04934,oas04961,oas04970,oas04971,oas04972,oas05010,oas…	Inositol phosphate metabolism|Rap1 signaling pathway|Calcium signaling pathway|cGMP-PKG signaling pathway|Chemokine signaling pathway|Phosphatidylinositol signaling system|Sphingolipid signaling pathway|Phospholipase D signaling pathway|Adrenergic signaling in cardiomyocytes|Vascular smooth muscle contraction|Wnt signaling pathway|Apelin signaling pathway|Gap junction|Platelet activation|NOD-like…
TCONS_00040209	NC_019471.2	48699696	48701049	+		XLOC_018698	XM_015100580.1	8547	antisense	intergenic	upstream	divergent	XM_015100580.1	101000000	v-akt murine thymoma viral oncogene homolog 2			oas01521,oas01522,oas01524,oas04010,oas04012,oas04014,oas04015,oas04022,oas04024,oas04062,oas04066,oas04068,oas04071,oas04072,oas04140,oas04150,oas04151,oas04152,oas04210,oas04211,oas04213,oas04218,oas04261,oas04370,oas04371,oas04380,oas04510,oas04550,oas04611,oas04620,oas04625,oas04630,oas04660,oas04662,oas04664,oas04666,oas04668,oas04722,oas04725,oas04728,oas04910,oas04914,oas04915,oas04917,oas…	EGFR tyrosine kinase inhibitor resistance|Endocrine resistance|Platinum drug resistance|MAPK signaling pathway|ErbB signaling pathway|Ras signaling pathway|Rap1 signaling pathway|cGMP-PKG signaling pathway|cAMP signaling pathway|Chemokine signaling pathway|HIF-1 signaling pathway|FoxO signaling pathway|Sphingolipid signaling pathway|Phospholipase D signaling pathway|Autophagy - animal|mTOR signal…
TCONS_00048227	NC_019475.2	22272275	22275208	-		XLOC_022432	XM_015101913.1	0	sense	genic	intronic	nested	XM_015101913.1	101000000	homer scaffolding protein 2	GO:0003779,GO:0005737,GO:0007605,GO:0008277,GO:0014069,GO:0019904,GO:0030054,GO:0030160,GO:0030425,GO:0032426,GO:0035254,GO:0035256,GO:0035584,GO:0042803,GO:0043025,GO:0045177,GO:0045211,GO:0046982,GO:0048148,GO:0048875	actin binding|cytoplasm|sensory perception of sound|regulation of G-protein coupled receptor protein signaling pathway|postsynaptic density|protein domain specific binding|cell junction|GKAP/Homer scaffold activity|dendrite|stereocilium tip|glutamate receptor binding|G-protein coupled glutamate receptor binding|calcium-mediated signaling using intracellular calcium source|protein homodimerization…	oas04068,oas04724	FoxO signaling pathway|Glutamatergic synapse
TCONS_00049272	NC_019476.2	35704093	35705956	+		XLOC_022895	XM_015102112.1	0	sense	genic	intronic	nested	XM_015102112.1	101000000	membrane associated guanylate kinase	GO:0005524,GO:0005654,GO:0005737,GO:0005886,GO:0005911,GO:0005912,GO:0005923,GO:0006461,GO:0007155,GO:0007166,GO:0008022,GO:0030054,GO:0032947,GO:0042995,GO:0051393,GO:0070997	ATP binding|nucleoplasm|cytoplasm|plasma membrane|cell-cell junction|adherens junction|bicellular tight junction|protein complex assembly|cell adhesion|cell surface receptor signaling pathway|protein C-terminus binding|cell junction|protein complex scaffold activity|cell projection|alpha-actinin binding|neuron death	oas04015,oas04151,oas04530,oas05165	Rap1 signaling pathway|PI3K-Akt signaling pathway|Tight junction|Human papillomavirus infection
TCONS_00061882	NC_019484.2	62536371	62573417	-
TCONS_00025807	NC_019464.2	83988140	83992912	+		XLOC_012068	XM_012182100.2	0	sense	genic	intronic	nested	XM_012182100.2	101000000	tubulin tyrosine ligase like 5	GO:0005524,GO:0005634,GO:0005813,GO:0005829,GO:0005874,GO:0005886,GO:0005929,GO:0006351,GO:0007283,GO:0007288,GO:0009566,GO:0016874,GO:0018095,GO:0030317,GO:0060041	ATP binding|nucleus|centrosome|cytosol|microtubule|plasma membrane|cilium|transcription, DNA-templated|spermatogenesis|sperm axoneme assembly|fertilization|ligase activity|protein polyglutamylation|flagellated sperm motility|retina development in camera-type eye
TCONS_00043359	NC_019472.2	15040611	15072205	-		XLOC_020155	XM_015100893.1	0	sense	genic	intronic	nested	XM_015100893.1	101000000	angiomotin like 1	GO:0003365,GO:0005923,GO:0008180,GO:0016055,GO:0016324,GO:0030027,GO:0031410,GO:0035329,GO:0042802,GO:0043536	establishment of cell polarity involved in ameboidal cell migration|bicellular tight junction|COP9 signalosome|Wnt signaling pathway|apical plasma membrane|lamellipodium|cytoplasmic vesicle|hippo signaling|identical protein binding|positive regulation of blood vessel endothelial cell migration	oas04530	Tight junction
TCONS_00000996	NC_019458.2	88101724	88151682	+		XLOC_000476	XM_004002322.3	0	sense	genic	intronic	overlapping	XM_004002322.3	101000000	RAP1A	GO:0003924,GO:0005525,GO:0005737,GO:0005769,GO:0005770,GO:0005829,GO:0005886,GO:0007264,GO:0008565,GO:0009743,GO:0010976,GO:0015031,GO:0017016,GO:0017034,GO:0030054,GO:0032045,GO:0032403,GO:0032486,GO:0032966,GO:0035690,GO:0038180,GO:0043005,GO:0043209,GO:0043547,GO:0045335,GO:0045860,GO:0046326,GO:0048471,GO:0061028,GO:0070062,GO:0070374,GO:0071320,GO:0071333,GO:0071407,GO:0097327,GO:0097421,GO:…	GTPase activity|GTP binding|cytoplasm|early endosome|late endosome|cytosol|plasma membrane|small GTPase mediated signal transduction|protein transporter activity|response to carbohydrate|positive regulation of neuron projection development|protein transport|Ras GTPase binding|Rap guanyl-nucleotide exchange factor activity|cell junction|guanyl-nucleotide exchange factor complex|protein complex bin…	oas04010,oas04014,oas04015,oas04024,oas04062,oas04510,oas04530,oas04611,oas04670,oas04720,oas04722,oas04934,oas04972,oas05211	MAPK signaling pathway|Ras signaling pathway|Rap1 signaling pathway|cAMP signaling pathway|Chemokine signaling pathway|Focal adhesion|Tight junction|Platelet activation|Leukocyte transendothelial migration|Long-term potentiation|Neurotrophin signaling pathway|Cushing syndrome|Pancreatic secretion|Renal cell carcinoma
TCONS_00030817	NC_019467.2	74459601	74486258	+		XLOC_014486	XM_015098245.1	0	sense	genic	intronic	nested	XM_015098245.1	101000000	FERM	GO:0005089,GO:0005829,GO:0005856,GO:0007416,GO:0008092,GO:0010923,GO:0030054,GO:0030175,GO:0030425,GO:0030676,GO:0031234,GO:0035023,GO:0043197,GO:0048813	Rho guanyl-nucleotide exchange factor activity|cytosol|cytoskeleton|synapse assembly|cytoskeletal protein binding|negative regulation of phosphatase activity|cell junction|filopodium|dendrite|Rac guanyl-nucleotide exchange factor activity|extrinsic component of cytoplasmic side of plasma membrane|regulation of Rho protein signal transduction|dendritic spine|dendrite morphogenesis
TCONS_00052490	NC_019477.2	49538553	49540202	-		XLOC_024328	XM_015102626.1	0	sense	genic	exonic	overlapping	XM_015102626.1	101000000	Werner helicase interacting protein 1	GO:0000731,GO:0003677,GO:0005524,GO:0005634,GO:0006260,GO:0016020,GO:0016887,GO:0030174,GO:0042802,GO:0045087,GO:0046872,GO:0048471	DNA synthesis involved in DNA repair|DNA binding|ATP binding|nucleus|DNA replication|membrane|ATPase activity|regulation of DNA-dependent DNA replication initiation|identical protein binding|innate immune response|metal ion binding|perinuclear region of cytoplasm
TCONS_00012338	NC_019460.2	85503815	85574552	+		XLOC_005730	XM_015094430.1	0	sense	genic	intronic	overlapping	XM_015094430.1	101000000	atlastin GTPase 2	GO:0003924,GO:0005525,GO:0005783,GO:0007029,GO:0007030,GO:0016021,GO:0042802,GO:0051260,GO:0098826,GO:1990809	GTPase activity|GTP binding|endoplasmic reticulum|endoplasmic reticulum organization|Golgi organization|integral component of membrane|identical protein binding|protein homooligomerization|endoplasmic reticulum tubular network membrane|endoplasmic reticulum tubular network membrane organization
TCONS_00001566	NC_019458.2	117000000	117000000	+		XLOC_000740	XM_004002730.3	0	sense	genic	intronic	overlapping	XM_004002730.3	101000000	POU class 2 homeobox 1	GO:0003700,GO:0005634,GO:0006351,GO:0043565,GO:0045892	DNA binding transcription factor activity|nucleus|transcription, DNA-templated|sequence-specific DNA binding|negative regulation of transcription, DNA-templated
TCONS_00036248	NC_019469.2	27246664	27249831	-		XLOC_016873	XM_012187925.2	0	sense	genic	intronic	nested	XM_012187925.2	101000000	acyl-CoA binding domain containing 3	GO:0000062,GO:0000139,GO:0005739,GO:0005794,GO:0006694,GO:0016020,GO:0034237	fatty-acyl-CoA binding|Golgi membrane|mitochondrion|Golgi apparatus|steroid biosynthetic process|membrane|protein kinase A regulatory subunit binding
TCONS_00057879	NC_019481.2	1727655	1730901	-		XLOC_026787	XM_015103866.1	0	antisense	genic	exonic	nested	XM_015103866.1	101000000	E4F transcription factor 1	GO:0000122,GO:0000977,GO:0003677,GO:0005634,GO:0005654,GO:0005737,GO:0005819,GO:0006260,GO:0006351,GO:0006355,GO:0007049,GO:0009794,GO:0010564,GO:0016567,GO:0016740,GO:0035497,GO:0040008,GO:0046872,GO:0051301	negative regulation of transcription from RNA polymerase II promoter|RNA polymerase II regulatory region sequence-specific DNA binding|DNA binding|nucleus|nucleoplasm|cytoplasm|spindle|DNA replication|transcription, DNA-templated|regulation of transcription, DNA-templated|cell cycle|regulation of mitotic cell cycle, embryonic|regulation of cell cycle process|protein ubiquitination|transferase act…
TCONS_00038510	NC_019470.2	38474872	38477514	-		XLOC_017928	XM_015099662.1	0	antisense	genic	intronic	nested	XM_015099662.1	101000000	Ras and Rab interactor 2	GO:0005096,GO:0005829,GO:0006897,GO:0007264,GO:0017112,GO:0030695	GTPase activator activity|cytosol|endocytosis|small GTPase mediated signal transduction|Rab guanyl-nucleotide exchange factor activity|GTPase regulator activity
TCONS_00018463	NC_019461.2	46158400	46197820	-		XLOC_008666	XM_012176675.2	0	antisense	genic	exonic	overlapping	XM_012176675.2	101000000	lysine (K)-specific methyltransferase 2E	GO:0002446,GO:0005654,GO:0005737,GO:0005886,GO:0006306,GO:0006351,GO:0006355,GO:0007050,GO:0016607,GO:0018024,GO:0030218,GO:0042119,GO:0045652,GO:0046872	neutrophil mediated immunity|nucleoplasm|cytoplasm|plasma membrane|DNA methylation|transcription, DNA-templated|regulation of transcription, DNA-templated|cell cycle arrest|nuclear speck|histone-lysine N-methyltransferase activity|erythrocyte differentiation|neutrophil activation|regulation of megakaryocyte differentiation|metal ion binding	oas00310	Lysine degradation
TCONS_00023719	NC_019463.2	58831676	58846211	-		XLOC_011153	XM_015096447.1	0	sense	genic	intronic	nested	XM_015096447.1	101000000	PDS5 cohesin associated factor A	GO:0000775,GO:0000785,GO:0005634,GO:0005654,GO:0005694,GO:0005829,GO:0005886,GO:0006281,GO:0007062,GO:0007064,GO:0008156,GO:0051301	chromosome, centromeric region|chromatin|nucleus|nucleoplasm|chromosome|cytosol|plasma membrane|DNA repair|sister chromatid cohesion|mitotic sister chromatid cohesion|negative regulation of DNA replication|cell division
TCONS_00029783	NC_019466.2	35754740	35794120	-		XLOC_014005	XM_015097761.1	0	sense	genic	intronic	overlapping	XM_015097761.1	101000000	transmembrane protein 68	GO:0008152,GO:0016021,GO:0016746	metabolic process|integral component of membrane|transferase activity, transferring acyl groups
TCONS_00023750	NC_019463.2	59643222	59650534	-		XLOC_011160	XM_015096456.1	0	sense	genic	intronic	nested	XM_015096456.1	101000000	amyloid beta (A4) precursor protein-binding	GO:0001540,GO:0001764,GO:0005634,GO:0005737,GO:0006355,GO:0007050,GO:0007411,GO:0008134,GO:0016020,GO:0030027,GO:0030198,GO:0030308,GO:0030426,GO:0035556,GO:0043065,GO:0043066,GO:0045202	amyloid-beta binding|neuron migration|nucleus|cytoplasm|regulation of transcription, DNA-templated|cell cycle arrest|axon guidance|transcription factor binding|membrane|lamellipodium|extracellular matrix organization|negative regulation of cell growth|growth cone|intracellular signal transduction|positive regulation of apoptotic process|negative regulation of apoptotic process|synapse
TCONS_00023222	NC_019463.2	104000000	104000000	+		XLOC_010902	XM_015096296.1	0	antisense	genic	intronic	nested	XM_015096296.1	101000000	msh homeobox 1	GO:0000902,GO:0000977,GO:0000982,GO:0001227,GO:0001228,GO:0001701,GO:0002039,GO:0003198,GO:0005654,GO:0007517,GO:0008285,GO:0009952,GO:0010463,GO:0023019,GO:0030308,GO:0030513,GO:0030900,GO:0030901,GO:0034504,GO:0035115,GO:0035116,GO:0035326,GO:0035880,GO:0042474,GO:0042475,GO:0042481,GO:0043066,GO:0048863,GO:0050821,GO:0051154,GO:0060021,GO:0060325,GO:0060349,GO:0060536,GO:0061180,GO:0061312,GO:…	cell morphogenesis|RNA polymerase II regulatory region sequence-specific DNA binding|transcription factor activity, RNA polymerase II proximal promoter sequence-specific DNA binding|transcriptional repressor activity, RNA polymerase II transcription regulatory region sequence-specific DNA binding|transcriptional activator activity, RNA polymerase II transcription regulatory region sequence-specif…	oas05166	Human T-cell leukemia virus 1 infection
TCONS_00022386	NC_019462.2	93415792	93477275	-		XLOC_010434	XM_012178990.2	0	sense	genic	exonic	containing	XM_012178990.2	101000000	endoplasmic reticulum aminopeptidase 1	GO:0001525,GO:0002250,GO:0002474,GO:0004175,GO:0004177,GO:0005138,GO:0005151,GO:0005576,GO:0005615,GO:0005783,GO:0005788,GO:0005789,GO:0005829,GO:0005886,GO:0006509,GO:0007165,GO:0007267,GO:0008217,GO:0008235,GO:0008270,GO:0009617,GO:0016020,GO:0016021,GO:0019885,GO:0042277,GO:0043171,GO:0045088,GO:0045444,GO:0045766,GO:0070006,GO:0070062	angiogenesis|adaptive immune response|antigen processing and presentation of peptide antigen via MHC class I|endopeptidase activity|aminopeptidase activity|interleukin-6 receptor binding|interleukin-1, Type II receptor binding|extracellular region|extracellular space|endoplasmic reticulum|endoplasmic reticulum lumen|endoplasmic reticulum membrane|cytosol|plasma membrane|membrane protein ectodomai…
TCONS_00016009	NC_019460.2	136000000	136000000	-		XLOC_007478	XM_012174306.2	0	sense	genic	intronic	nested	XM_012174306.2	101000000	La ribonucleoprotein domain family member 4	GO:0003723,GO:0005829,GO:0006412,GO:0007010,GO:0008143,GO:0010494,GO:0016020,GO:0022604,GO:0045727	RNA binding|cytosol|translation|cytoskeleton organization|poly(A) binding|cytoplasmic stress granule|membrane|regulation of cell morphogenesis|positive regulation of translation
TCONS_00016083	NC_019460.2	142000000	142000000	-		XLOC_007516	XM_015094722.1	0	sense	genic	intronic	nested	XM_015094722.1	101000000	transmembrane protein 117	GO:0005783,GO:0005886,GO:0016021,GO:0070059	endoplasmic reticulum|plasma membrane|integral component of membrane|intrinsic apoptotic signaling pathway in response to endoplasmic reticulum stress
TCONS_00023763	NC_019463.2	59901406	59907964	-		XLOC_011166	XM_015096464.1	0	sense	genic	intronic	nested	XM_015096464.1	101000000	amyloid beta (A4) precursor protein-binding	GO:0001540,GO:0001764,GO:0005634,GO:0005737,GO:0006355,GO:0007050,GO:0007411,GO:0008134,GO:0016020,GO:0030027,GO:0030198,GO:0030308,GO:0030426,GO:0035556,GO:0043065,GO:0043066,GO:0045202	amyloid-beta binding|neuron migration|nucleus|cytoplasm|regulation of transcription, DNA-templated|cell cycle arrest|axon guidance|transcription factor binding|membrane|lamellipodium|extracellular matrix organization|negative regulation of cell growth|growth cone|intracellular signal transduction|positive regulation of apoptotic process|negative regulation of apoptotic process|synapse
TCONS_00018650	NC_019461.2	65880260	65885046	-		XLOC_008766	XM_015095102.1	31584	antisense	intergenic	downstream	convergent	XM_015095102.1	101000000	protein shisa-2 homolog	GO:0005789,GO:0007275,GO:0016021,GO:0030178,GO:0040037	endoplasmic reticulum membrane|multicellular organism development|integral component of membrane|negative regulation of Wnt signaling pathway|negative regulation of fibroblast growth factor receptor signaling pathway
TCONS_00002563	NC_019458.2	255000000	255000000	+		XLOC_001267	XM_004003336.3	0	sense	genic	intronic	nested	XM_004003336.3	101000000	acyl-CoA dehydrogenase family member 11	GO:0005634,GO:0005777,GO:0017099,GO:0031966,GO:0033539,GO:0050660,GO:0070991	nucleus|peroxisome|very-long-chain-acyl-CoA dehydrogenase activity|mitochondrial membrane|fatty acid beta-oxidation using acyl-CoA dehydrogenase|flavin adenine dinucleotide binding|medium-chain-acyl-CoA dehydrogenase activity
TCONS_00030258	NC_019466.2	94039379	94039697	-		XLOC_014233	XM_012184215.1	0	antisense	genic	intronic	nested	XM_012184215.1	101000000	collagen	GO:0003723,GO:0005201,GO:0005518,GO:0005576,GO:0005578,GO:0005581,GO:0005596,GO:0005615,GO:0005788,GO:0030198,GO:0030199,GO:0030674,GO:0070062,GO:0098609	RNA binding|extracellular matrix structural constituent|collagen binding|extracellular region|proteinaceous extracellular matrix|collagen trimer|collagen type XIV trimer|extracellular space|endoplasmic reticulum lumen|extracellular matrix organization|collagen fibril organization|protein binding, bridging|extracellular exosome|cell-cell adhesion	oas04974	Protein digestion and absorption
TCONS_00052712	NC_019478.2	17052311	17055127	+		XLOC_024433	XM_012101704.2	44535	sense	intergenic	upstream	same_strand	XM_012101704.2	101000000	GRB2 associated binding protein 2			oas04014,oas04071,oas04072,oas04380,oas04664,oas04666,oas05220	Ras signaling pathway|Sphingolipid signaling pathway|Phospholipase D signaling pathway|Osteoclast differentiation|Fc epsilon RI signaling pathway|Fc gamma R-mediated phagocytosis|Chronic myeloid leukemia
TCONS_00005386	NC_019458.2	190000000	190000000	-		XLOC_002445	XM_012096573.2	0	sense	genic	intronic	nested	XM_012096573.2	101000000	discs			oas04390,oas04530,oas04660,oas05165,oas05166,oas05203	Hippo signaling pathway|Tight junction|T cell receptor signaling pathway|Human papillomavirus infection|Human T-cell leukemia virus 1 infection|Viral carcinogenesis
TCONS_00051474	NC_019477.2	39353467	39353888	+		XLOC_023864	XM_015102840.1	0	sense	genic	intronic	nested	XM_015102840.1	101000000	ataxin 1
TCONS_00003585	NC_019458.2	28562909	28581665	-		XLOC_001666	XM_015091668.1	0	sense	genic	intronic	nested	XM_015091668.1	101000000	single stranded DNA binding protein 3	GO:0000978,GO:0001077,GO:0002244,GO:0003697,GO:0005634,GO:0006461,GO:0008284,GO:0021501,GO:0021547,GO:0043234,GO:0045893,GO:0045944,GO:0060322,GO:0060323,GO:2000744	RNA polymerase II proximal promoter sequence-specific DNA binding|transcriptional activator activity, RNA polymerase II proximal promoter sequence-specific DNA binding|hematopoietic progenitor cell differentiation|single-stranded DNA binding|nucleus|protein complex assembly|positive regulation of cell proliferation|prechordal plate formation|midbrain-hindbrain boundary initiation|protein complex|…
TCONS_00064105	NW_014644355.1	1281	1802	+
TCONS_00060132	NC_019483.2	979313	982620	-		XLOC_027896	XR_001436758.1	6243	antisense	intergenic	upstream	divergent	XR_001436758.1
TCONS_00056405	NC_019480.2	47679637	47682345	-		XLOC_026144	XM_015103723.1	0	sense	genic	intronic	nested	XM_015103723.1	101000000	SMAD family member 2			oas04068,oas04110,oas04144,oas04218,oas04350,oas04371,oas04390,oas04520,oas04550,oas04659,oas04926,oas04933,oas05142,oas05166,oas05200,oas05210,oas05212,oas05225,oas05226,oas05321	FoxO signaling pathway|Cell cycle|Endocytosis|Cellular senescence|TGF-beta signaling pathway|Apelin signaling pathway|Hippo signaling pathway|Adherens junction|Signaling pathways regulating pluripotency of stem cells|Th17 cell differentiation|Relaxin signaling pathway|AGE-RAGE signaling pathway in diabetic complications|Chagas disease (American trypanosomiasis)|Human T-cell leukemia virus 1 infec…
TCONS_00005125	NC_019458.2	164000000	164000000	-		XLOC_002319	XM_015092418.1	0	sense	genic	intronic	nested	XM_015092418.1	101000000	zinc finger and BTB domain containing 11	GO:0003677,GO:0005654,GO:0006351,GO:0006355,GO:0046872	DNA binding|nucleoplasm|transcription, DNA-templated|regulation of transcription, DNA-templated|metal ion binding
TCONS_00018823	NC_019461.2	93285382	93309317	-		XLOC_008876	XM_015095380.1	0	antisense	genic	intronic	nested	XM_015095380.1	101000000	adenosylhomocysteinase-like 2	GO:0004013,GO:0005783,GO:0006730	adenosylhomocysteinase activity|endoplasmic reticulum|one-carbon metabolic process	oas00270	Cysteine and methionine metabolism
TCONS_00045369	NC_019474.2	11628231	11629628	+		XLOC_021154	XM_015101501.1	0	sense	genic	intronic	nested	XM_015101501.1	106000000	sodium/bile acid cotransporter 7	GO:0006814,GO:0015293,GO:0016021	sodium ion transport|symporter activity|integral component of membrane
TCONS_00053714	NC_019478.2	36600958	36612141	-		XLOC_024919	XM_015103124.1	0	sense	genic	intronic	nested	XM_015103124.1	101000000	vacuolar protein sorting 37 homolog C (S. cerevisiae)	GO:0000813,GO:0015031,GO:0031902,GO:0048306	ESCRT I complex|protein transport|late endosome membrane|calcium-dependent protein binding	oas04144	Endocytosis
TCONS_00060036	NC_019483.2	36216419	36221854	+		XLOC_027839	XM_015104643.1	0	sense	genic	exonic	overlapping	XM_015104643.1	106000000	protein-O-mannose kinase	GO:0001764,GO:0004672,GO:0005524,GO:0005789,GO:0006493,GO:0007420,GO:0007611,GO:0016021,GO:0016773,GO:0019200,GO:0019233,GO:0046835,GO:0050905	neuron migration|protein kinase activity|ATP binding|endoplasmic reticulum membrane|protein O-linked glycosylation|brain development|learning or memory|integral component of membrane|phosphotransferase activity, alcohol group as acceptor|carbohydrate kinase activity|sensory perception of pain|carbohydrate phosphorylation|neuromuscular process	oas00515	Mannose type O-glycan biosynthesis
TCONS_00024898	NC_019464.2	26786085	26787237	+		XLOC_011666	XM_012181148.2	0	sense	genic	intronic	nested	XM_012181148.2	101000000	formin 1	GO:0003779,GO:0005634,GO:0005737,GO:0005884,GO:0005886,GO:0005912,GO:0008017,GO:0010467,GO:0015630,GO:0017124,GO:0035136,GO:0035137,GO:0045010,GO:0048705,GO:0048813,GO:0051127,GO:0051894,GO:0072092	actin binding|nucleus|cytoplasm|actin filament|plasma membrane|adherens junction|microtubule binding|gene expression|microtubule cytoskeleton|SH3 domain binding|forelimb morphogenesis|hindlimb morphogenesis|actin nucleation|skeletal system morphogenesis|dendrite morphogenesis|positive regulation of actin nucleation|positive regulation of focal adhesion assembly|ureteric bud invasion
TCONS_00001843	NC_019458.2	155000000	155000000	+		XLOC_000879	XM_012188017.2	0	sense	genic	intronic	nested	XM_012188017.2	101000000	zinc finger protein 654	GO:0003677,GO:0005634,GO:0006351,GO:0006355,GO:0046872	DNA binding|nucleus|transcription, DNA-templated|regulation of transcription, DNA-templated|metal ion binding
TCONS_00060484	NC_019483.2	40995112	41057193	-		XLOC_028089	NM_001134307.1	0	sense	genic	intronic	nested	NM_001134307.1	100000000	ubiquitin-conjugating enzyme E2E 2	GO:0004842,GO:0005524,GO:0006974,GO:0032020,GO:0042296,GO:0061631,GO:0070534,GO:0070936,GO:0070979,GO:1900087	ubiquitin-protein transferase activity|ATP binding|cellular response to DNA damage stimulus|ISG15-protein conjugation|ISG15 transferase activity|ubiquitin conjugating enzyme activity|protein K63-linked ubiquitination|protein K48-linked ubiquitination|protein K11-linked ubiquitination|positive regulation of G1/S transition of mitotic cell cycle	oas04120	Ubiquitin mediated proteolysis
TCONS_00048859	NC_019476.2	6722858	6734121	+		XLOC_022725	XM_015102212.1	4894	sense	intergenic	upstream	same_strand	XM_015102212.1	101000000	CKLF-like MARVEL transmembrane domain containing 7	GO:0002337,GO:0005125,GO:0005615,GO:0006935,GO:0016020,GO:0016021	B-1a B cell differentiation|cytokine activity|extracellular space|chemotaxis|membrane|integral component of membrane
TCONS_00008143	NC_019459.2	226000000	226000000	+		XLOC_003847	XM_004004971.3	11751	antisense	intergenic	upstream	divergent	XM_004004971.3	101000000	family with sequence similarity 124 member B	GO:0005654,GO:0005739	nucleoplasm|mitochondrion
TCONS_00001950	NC_019458.2	171000000	171000000	+		XLOC_000930	XM_012189597.2	0	sense	genic	exonic	overlapping	XM_012189597.2	101000000	bobby sox homolog (Drosophila)	GO:0003677,GO:0005654,GO:0005829,GO:0006351,GO:0006355,GO:0060348	DNA binding|nucleoplasm|cytosol|transcription, DNA-templated|regulation of transcription, DNA-templated|bone development
TCONS_00015220	NC_019460.2	68196338	68231482	-		XLOC_007083	XM_012171208.2	0	antisense	genic	intronic	overlapping	XM_012171208.2	101000000	polyribonucleotide nucleotidyltransferase 1	GO:0000175,GO:0000957,GO:0000958,GO:0000962,GO:0000964,GO:0000965,GO:0004654,GO:0005739,GO:0005758,GO:0006401,GO:0006402,GO:0008266,GO:0016020,GO:0034046,GO:0034599,GO:0035198,GO:0035927,GO:0035928,GO:0043457,GO:0043631,GO:0045025,GO:0045926,GO:0051260,GO:0061014,GO:0070207,GO:0070584,GO:0071042,GO:0071850,GO:0097222,GO:2000627,GO:2000772	3'-5'-exoribonuclease activity|mitochondrial RNA catabolic process|mitochondrial mRNA catabolic process|positive regulation of mitochondrial RNA catabolic process|mitochondrial RNA 5'-end processing|mitochondrial RNA 3'-end processing|polyribonucleotide nucleotidyltransferase activity|mitochondrion|mitochondrial intermembrane space|RNA catabolic process|mRNA catabolic process|poly(U) RNA binding|…	oas00230,oas00240,oas03018	Purine metabolism|Pyrimidine metabolism|RNA degradation
TCONS_00063800	NW_014643259.1	1	1094	+
TCONS_00005274	NC_019458.2	186000000	186000000	-		XLOC_002400	XM_015091732.1	0	sense	genic	intronic	nested	XM_015091732.1	101000000	3-hydroxyacyl-CoA dehydratase 2	GO:0005783,GO:0005789,GO:0016021,GO:0018812,GO:0019899,GO:0030148,GO:0030497,GO:0042761,GO:0102158,GO:0102343,GO:0102344,GO:0102345	endoplasmic reticulum|endoplasmic reticulum membrane|integral component of membrane|3-hydroxyacyl-CoA dehydratase activity|enzyme binding|sphingolipid biosynthetic process|fatty acid elongation|very long-chain fatty acid biosynthetic process|very-long-chain 3-hydroxyacyl-CoA dehydratase activity|3-hydroxy-arachidoyl-CoA dehydratase activity|3-hydroxy-behenoyl-CoA dehydratase activity|3-hydroxy-li…	oas00062,oas01040	Fatty acid elongation|Biosynthesis of unsaturated fatty acids
TCONS_00013443	NC_019460.2	175000000	175000000	+		XLOC_006224	XM_012174949.2	0	sense	genic	exonic	nested	XM_012174949.2	101000000	t-complex 11
TCONS_00028981	NC_019466.2	32360259	32366471	+		XLOC_013624	XM_015097745.1	7748	sense	intergenic	downstream	same_strand	XM_015097745.1	101000000	ubiquitin conjugating enzyme E2 variant 2	GO:0000209,GO:0000729,GO:0005634,GO:0005654,GO:0005737,GO:0006282,GO:0006301,GO:0006303,GO:0008283,GO:0010976,GO:0016567,GO:0031372,GO:0031625,GO:0032436,GO:0042275,GO:0043524,GO:0045739,GO:0051965,GO:0061630,GO:0061631,GO:0070062,GO:0070534,GO:0070911	protein polyubiquitination|DNA double-strand break processing|nucleus|nucleoplasm|cytoplasm|regulation of DNA repair|postreplication repair|double-strand break repair via nonhomologous end joining|cell proliferation|positive regulation of neuron projection development|protein ubiquitination|UBC13-MMS2 complex|ubiquitin protein ligase binding|positive regulation of proteasomal ubiquitin-dependent …
TCONS_00043980	NC_019472.2	74511511	74517868	-		XLOC_020453	XM_015101147.1	0	sense	genic	exonic	overlapping	XM_015101147.1	101000000	autophagy/beclin-1 regulator 1	GO:0000045,GO:0000422,GO:0000423,GO:0005737,GO:0005739,GO:0005741,GO:0005776,GO:0005829,GO:0005930,GO:0008285,GO:0009267,GO:0010508,GO:0010667,GO:0016236,GO:0021915,GO:0030154,GO:0031625,GO:0043524,GO:0043552,GO:0045335,GO:0048471,GO:0051020,GO:0098780	autophagosome assembly|autophagy of mitochondrion|mitophagy|cytoplasm|mitochondrion|mitochondrial outer membrane|autophagosome|cytosol|axoneme|negative regulation of cell proliferation|cellular response to starvation|positive regulation of autophagy|negative regulation of cardiac muscle cell apoptotic process|macroautophagy|neural tube development|cell differentiation|ubiquitin protein ligase bin…	oas04137,oas04140	Mitophagy - animal|Autophagy - animal
TCONS_00029264	NC_019466.2	75319543	75320223	+		XLOC_013769	XM_012184042.2	0	antisense	genic	intronic	nested	XM_012184042.2	101000000	grainyhead-like transcription factor 2	GO:0001161,GO:0001228,GO:0001843,GO:0003208,GO:0003382,GO:0003700,GO:0005634,GO:0005654,GO:0005911,GO:0007155,GO:0007420,GO:0008283,GO:0008544,GO:0016020,GO:0021915,GO:0031490,GO:0034329,GO:0035264,GO:0042733,GO:0043010,GO:0043565,GO:0044030,GO:0045617,GO:0045944,GO:0048701,GO:0051973,GO:0060324,GO:0060463,GO:0060487,GO:0060672,GO:0070830,GO:0090132	intronic transcription regulatory region sequence-specific DNA binding|transcriptional activator activity, RNA polymerase II transcription regulatory region sequence-specific DNA binding|neural tube closure|cardiac ventricle morphogenesis|epithelial cell morphogenesis|DNA binding transcription factor activity|nucleus|nucleoplasm|cell-cell junction|cell adhesion|brain development|cell proliferatio…
TCONS_00048037	NC_019475.2	6035206	6035852	-		XLOC_022345	XM_012098353.2	0	sense	genic	intronic	nested	XM_012098353.2	101000000	myocyte enhancer factor 2A	GO:0000002,GO:0000122,GO:0000165,GO:0000790,GO:0000977,GO:0000978,GO:0000981,GO:0001077,GO:0001085,GO:0001105,GO:0003677,GO:0003682,GO:0003700,GO:0003705,GO:0005634,GO:0005654,GO:0005667,GO:0005829,GO:0006351,GO:0006355,GO:0006915,GO:0007399,GO:0010613,GO:0019901,GO:0033613,GO:0035035,GO:0042826,GO:0043565,GO:0045893,GO:0045944,GO:0046332,GO:0046982,GO:0048311,GO:0055005,GO:0061337,GO:0070375,GO:…	mitochondrial genome maintenance|negative regulation of transcription from RNA polymerase II promoter|MAPK cascade|nuclear chromatin|RNA polymerase II regulatory region sequence-specific DNA binding|RNA polymerase II proximal promoter sequence-specific DNA binding|RNA polymerase II transcription factor activity, sequence-specific DNA binding|transcriptional activator activity, RNA polymerase II p…	oas04022,oas04371,oas04928,oas05418	cGMP-PKG signaling pathway|Apelin signaling pathway|Parathyroid hormone synthesis, secretion and action|Fluid shear stress and atherosclerosis
TCONS_00032227	NC_019468.2	33463759	33465144	+		XLOC_015169	XM_012185792.1	21880	antisense	intergenic	downstream	convergent	XM_012185792.1	101000000	multidrug and toxin extrusion protein 1	GO:0005451,GO:0005886,GO:0006855,GO:0015238,GO:0015695,GO:0016021,GO:0031982	monovalent cation:proton antiporter activity|plasma membrane|drug transmembrane transport|drug transmembrane transporter activity|organic cation transport|integral component of membrane|vesicle
TCONS_00040802	NC_019471.2	61935536	61936003	+		XLOC_018976	XM_015100132.1	2478	antisense	intergenic	downstream	convergent	XM_015100132.1	101000000	zinc finger protein 501-like	GO:0003677,GO:0005634,GO:0006351,GO:0006355,GO:0046872	DNA binding|nucleus|transcription, DNA-templated|regulation of transcription, DNA-templated|metal ion binding
TCONS_00013077	NC_019460.2	140000000	140000000	+		XLOC_006031	XM_012174428.2	0	sense	genic	intronic	overlapping	XM_012174428.2	101000000	solute carrier family 38 member 1	GO:0001504,GO:0003333,GO:0005283,GO:0005886,GO:0005887,GO:0006865,GO:0015171,GO:0015175,GO:0015179,GO:0015804,GO:0016021,GO:0070062	neurotransmitter uptake|amino acid transmembrane transport|sodium:amino acid symporter activity|plasma membrane|integral component of plasma membrane|amino acid transport|amino acid transmembrane transporter activity|neutral amino acid transmembrane transporter activity|L-amino acid transmembrane transporter activity|neutral amino acid transport|integral component of membrane|extracellular exosome	oas04724,oas04727	Glutamatergic synapse|GABAergic synapse
TCONS_00010094	NC_019459.2	149000000	149000000	-		XLOC_004727	XM_012136215.2	0	sense	genic	intronic	overlapping	XM_012136215.2	101000000	membrane associated ring-CH-type finger 7	GO:0002643,GO:0008270,GO:0016567,GO:0016740,GO:0042130	regulation of tolerance induction|zinc ion binding|protein ubiquitination|transferase activity|negative regulation of T cell proliferation
TCONS_00001705	NC_019458.2	122000000	122000000	+		XLOC_000796	XM_015092377.1	0	sense	genic	intronic	nested	XM_015092377.1	101000000	T-cell lymphoma invasion and metastasis 1			oas04014,oas04015,oas04024,oas04062,oas04530,oas04810,oas05205	Ras signaling pathway|Rap1 signaling pathway|cAMP signaling pathway|Chemokine signaling pathway|Tight junction|Regulation of actin cytoskeleton|Proteoglycans in cancer
TCONS_00014140	NC_019460.2	220000000	220000000	+		XLOC_006556	XM_012175773.1	0	sense	genic	exonic	overlapping	XM_012175773.1	106000000	translation initiation factor IF-2-like
TCONS_00060498	NC_019483.2	41059804	41064251	-		XLOC_028099	NM_001134307.1	0	sense	genic	intronic	nested	NM_001134307.1	100000000	ubiquitin-conjugating enzyme E2E 2	GO:0004842,GO:0005524,GO:0006974,GO:0032020,GO:0042296,GO:0061631,GO:0070534,GO:0070936,GO:0070979,GO:1900087	ubiquitin-protein transferase activity|ATP binding|cellular response to DNA damage stimulus|ISG15-protein conjugation|ISG15 transferase activity|ubiquitin conjugating enzyme activity|protein K63-linked ubiquitination|protein K48-linked ubiquitination|protein K11-linked ubiquitination|positive regulation of G1/S transition of mitotic cell cycle	oas04120	Ubiquitin mediated proteolysis
TCONS_00029578	NC_019466.2	13574991	13590903	-		XLOC_013902	XM_004011899.2	3326	antisense	intergenic	upstream	divergent	XM_004011899.2	101000000	testis-specific serine/threonine-protein kinase 5-like	GO:0000287,GO:0004674,GO:0005524,GO:0005634,GO:0005737,GO:0006468,GO:0007275,GO:0007283,GO:0030154,GO:0035556	magnesium ion binding|protein serine/threonine kinase activity|ATP binding|nucleus|cytoplasm|protein phosphorylation|multicellular organism development|spermatogenesis|cell differentiation|intracellular signal transduction
TCONS_00031733	NC_019468.2	13280453	13282117	+		XLOC_014962	XM_015098481.1	0	sense	genic	intronic	nested	XM_015098481.1	101000000	transcriptional adaptor 2A	GO:0000278,GO:0001932,GO:0003677,GO:0003682,GO:0003700,GO:0003713,GO:0005671,GO:0005694,GO:0006338,GO:0006351,GO:0006357,GO:0016573,GO:0031063,GO:0031647,GO:0035066,GO:0070461,GO:0072686,GO:0090043	mitotic cell cycle|regulation of protein phosphorylation|DNA binding|chromatin binding|DNA binding transcription factor activity|transcription coactivator activity|Ada2/Gcn5/Ada3 transcription activator complex|chromosome|chromatin remodeling|transcription, DNA-templated|regulation of transcription from RNA polymerase II promoter|histone acetylation|regulation of histone deacetylation|regulation …
TCONS_00017752	NC_019461.2	76635300	76639147	+		XLOC_008332	XM_012176963.2	1993	sense	intergenic	upstream	same_strand	XM_012176963.2	101000000	myosin IG	GO:0001891,GO:0002456,GO:0003774,GO:0003779,GO:0005516,GO:0005524,GO:0005546,GO:0005547,GO:0005886,GO:0005902,GO:0006887,GO:0016020,GO:0016459,GO:0030027,GO:0030175,GO:0031256,GO:0031589,GO:0038096,GO:0043325,GO:0070062,GO:0071976,GO:0072678	phagocytic cup|T cell mediated immunity|motor activity|actin binding|calmodulin binding|ATP binding|phosphatidylinositol-4,5-bisphosphate binding|phosphatidylinositol-3,4,5-trisphosphate binding|plasma membrane|microvillus|exocytosis|membrane|myosin complex|lamellipodium|filopodium|leading edge membrane|cell-substrate adhesion|Fc-gamma receptor signaling pathway involved in phagocytosis|phosphati…
TCONS_00017349	NC_019461.2	9603298	9636488	+		XLOC_008102	XM_015095182.1	0	sense	genic	intronic	overlapping	XM_015095182.1	101000000	ankyrin repeat and IBR domain containing 1	GO:0000151,GO:0000209,GO:0005737,GO:0031624,GO:0032436,GO:0042787,GO:0046872,GO:0061630	ubiquitin ligase complex|protein polyubiquitination|cytoplasm|ubiquitin conjugating enzyme binding|positive regulation of proteasomal ubiquitin-dependent protein catabolic process|protein ubiquitination involved in ubiquitin-dependent protein catabolic process|metal ion binding|ubiquitin protein ligase activity
TCONS_00009838	NC_019459.2	112000000	112000000	-		XLOC_004567	XM_012129760.2	0	sense	genic	intronic	overlapping	XM_012129760.2	101000000	major facilitator superfamily domain containing 14B	GO:0005215,GO:0016021,GO:0055085	transporter activity|integral component of membrane|transmembrane transport
TCONS_00004930	NC_019458.2	139000000	139000000	-
TCONS_00023020	NC_019463.2	85840708	85841423	+		XLOC_010791	XM_015096556.1	0	sense	genic	intronic	nested	XM_015096556.1	101000000	MOB kinase activator 1B	GO:0005634,GO:0005730,GO:0005737,GO:0005829,GO:0019209,GO:0019900,GO:0031952,GO:0035329,GO:0046872,GO:0070062	nucleus|nucleolus|cytoplasm|cytosol|kinase activator activity|kinase binding|regulation of protein autophosphorylation|hippo signaling|metal ion binding|extracellular exosome	oas04390,oas04392	Hippo signaling pathway|Hippo signaling pathway - multiple species
TCONS_00030977	NC_019467.2	1894149	1902681	-		XLOC_014567	XM_015098037.1	0	sense	genic	intronic	nested	XM_015098037.1	101000000	tudor domain containing 3	GO:0003682,GO:0003713,GO:0005634,GO:0005737,GO:0016569,GO:0035064	chromatin binding|transcription coactivator activity|nucleus|cytoplasm|covalent chromatin modification|methylated histone binding
TCONS_00001436	NC_019458.2	107000000	107000000	+		XLOC_000657	XM_015092323.1	10894	sense	intergenic	upstream	same_strand	XM_015092323.1	101000000	kin of IRRE like (Drosophila)	GO:0001933,GO:0005886,GO:0005911,GO:0007411,GO:0007588,GO:0016021,GO:0017022,GO:0030838,GO:0031253,GO:0031295,GO:0043198,GO:0045121,GO:0048471,GO:0070062,GO:0098609	negative regulation of protein phosphorylation|plasma membrane|cell-cell junction|axon guidance|excretion|integral component of membrane|myosin binding|positive regulation of actin filament polymerization|cell projection membrane|T cell costimulation|dendritic shaft|membrane raft|perinuclear region of cytoplasm|extracellular exosome|cell-cell adhesion
TCONS_00028137	NC_019465.2	28365038	28365429	-		XLOC_013227	XM_012182655.2	0	sense	genic	exonic	nested	XM_012182655.2	101000000	armadillo repeat containing 2
TCONS_00044170	NC_019473.2	2936169	2936908	+		XLOC_020522	XM_012096710.1	0	sense	genic	intronic	nested	XM_012096710.1	101000000	RAN binding protein 17	GO:0005049,GO:0005525,GO:0005643,GO:0005737,GO:0006606,GO:0006611,GO:0006886,GO:0008536,GO:0051028	nuclear export signal receptor activity|GTP binding|nuclear pore|cytoplasm|protein import into nucleus|protein export from nucleus|intracellular protein transport|Ran GTPase binding|mRNA transport
TCONS_00049619	NC_019476.2	52501086	52501564	+		XLOC_023048	XM_004018503.3	0	sense	genic	intronic	nested	XM_004018503.3	101000000	coiled-coil domain containing 12	GO:0004814,GO:0005524,GO:0005737,GO:0006420	arginine-tRNA ligase activity|ATP binding|cytoplasm|arginyl-tRNA aminoacylation	oas03040	Spliceosome
TCONS_00004419	NC_019458.2	102000000	102000000	-		XLOC_002003	XM_004002519.2	11690	antisense	intergenic	downstream	convergent	XM_004002519.2	101000000	proline rich 9	GO:0001533,GO:0005198,GO:0005737,GO:0018149,GO:0030216	cornified envelope|structural molecule activity|cytoplasm|peptide cross-linking|keratinocyte differentiation
TCONS_00034055	NC_019468.2	36083161	36084018	-		XLOC_015945	XM_015098339.1	0	sense	genic	exonic	overlapping	XM_015098339.1	101000000	integrin alpha 3	GO:0001764,GO:0002020,GO:0007155,GO:0007229,GO:0007613,GO:0009897,GO:0016323,GO:0017015,GO:0030054,GO:0030111,GO:0030324,GO:0030510,GO:0031527,GO:0034667,GO:0035024,GO:0035640,GO:0043588,GO:0046872,GO:0046982,GO:0048333,GO:0060076,GO:0071438,GO:0072006,GO:0097060,GO:0097062,GO:0097205,GO:1903078	neuron migration|protease binding|cell adhesion|integrin-mediated signaling pathway|memory|external side of plasma membrane|basolateral plasma membrane|regulation of transforming growth factor beta receptor signaling pathway|cell junction|regulation of Wnt signaling pathway|lung development|regulation of BMP signaling pathway|filopodium membrane|integrin alpha3-beta1 complex|negative regulation o…	oas04151,oas04510,oas04512,oas04640,oas04810,oas05165,oas05200,oas05222,oas05410,oas05412,oas05414	PI3K-Akt signaling pathway|Focal adhesion|ECM-receptor interaction|Hematopoietic cell lineage|Regulation of actin cytoskeleton|Human papillomavirus infection|Pathways in cancer|Small cell lung cancer|Hypertrophic cardiomyopathy (HCM)|Arrhythmogenic right ventricular cardiomyopathy (ARVC)|Dilated cardiomyopathy (DCM)
TCONS_00056333	NC_019480.2	41953093	41954943	-		XLOC_026114	XM_004020509.3	1608	antisense	intergenic	downstream	convergent	XM_004020509.3	101000000	ralA binding protein 1	GO:0005096,GO:0005829,GO:0006855,GO:0006897,GO:0006935,GO:0007165,GO:0007264,GO:0015238,GO:0016020,GO:0017160,GO:0022857,GO:0043087,GO:0043492,GO:0043547,GO:0048365,GO:0051056,GO:0055085,GO:1900753	GTPase activator activity|cytosol|drug transmembrane transport|endocytosis|chemotaxis|signal transduction|small GTPase mediated signal transduction|drug transmembrane transporter activity|membrane|Ral GTPase binding|transmembrane transporter activity|regulation of GTPase activity|ATPase activity, coupled to movement of substances|positive regulation of GTPase activity|Rac GTPase binding|regulatio…	oas04014,oas05200,oas05212	Ras signaling pathway|Pathways in cancer|Pancreatic cancer
TCONS_00028263	NC_019465.2	53619505	53619799	-		XLOC_013308	XM_012182850.2	0	sense	genic	intronic	nested	XM_012182850.2	101000000	protein tyrosine phosphatase	GO:0001750,GO:0004725,GO:0005886,GO:0005911,GO:0006470,GO:0007155,GO:0007165,GO:0007179,GO:0008013,GO:0008285,GO:0009986,GO:0010839,GO:0016021,GO:0016477,GO:0019901,GO:0030054,GO:0030336,GO:0030424,GO:0030425,GO:0031175,GO:0031256,GO:0034394,GO:0034614,GO:0034644,GO:0043025,GO:0043231,GO:0045295,GO:0045786,GO:0045892,GO:0048041	photoreceptor outer segment|protein tyrosine phosphatase activity|plasma membrane|cell-cell junction|protein dephosphorylation|cell adhesion|signal transduction|transforming growth factor beta receptor signaling pathway|beta-catenin binding|negative regulation of cell proliferation|cell surface|negative regulation of keratinocyte proliferation|integral component of membrane|cell migration|protein…
TCONS_00021014	NC_019462.2	4105607	4109134	-		XLOC_009812	XM_015095569.1	0	sense	genic	exonic	overlapping	XM_015095569.1	101000000	UPF1 regulator of nonsense transcripts homolog (yeast)	GO:0000184,GO:0000294,GO:0000784,GO:0000785,GO:0000932,GO:0000956,GO:0003682,GO:0003723,GO:0004004,GO:0004386,GO:0005524,GO:0005634,GO:0005654,GO:0005737,GO:0005829,GO:0006260,GO:0006281,GO:0006406,GO:0006449,GO:0008270,GO:0009048,GO:0032201,GO:0032204,GO:0035145,GO:0042162,GO:0044530,GO:0044770,GO:0061014,GO:0061158,GO:0071044,GO:0071222,GO:0071347	nuclear-transcribed mRNA catabolic process, nonsense-mediated decay|nuclear-transcribed mRNA catabolic process, endonucleolytic cleavage-dependent decay|nuclear chromosome, telomeric region|chromatin|P-body|nuclear-transcribed mRNA catabolic process|chromatin binding|RNA binding|ATP-dependent RNA helicase activity|helicase activity|ATP binding|nucleus|nucleoplasm|cytoplasm|cytosol|DNA replication…	oas03013,oas03015	RNA transport|mRNA surveillance pathway
TCONS_00009805	NC_019459.2	110000000	110000000	-		XLOC_004554	XM_012129602.2	0	antisense	genic	intronic	overlapping	XM_012129602.2	101000000	NIMA-related kinase 1	GO:0000242,GO:0004672,GO:0004674,GO:0004713,GO:0005524,GO:0005634,GO:0005737,GO:0005813,GO:0006468,GO:0007049,GO:0007346,GO:0016301,GO:0023014,GO:0031098,GO:0032147,GO:0042769,GO:0042981,GO:0046872,GO:0051301,GO:0060271,GO:0071889	pericentriolar material|protein kinase activity|protein serine/threonine kinase activity|protein tyrosine kinase activity|ATP binding|nucleus|cytoplasm|centrosome|protein phosphorylation|cell cycle|regulation of mitotic cell cycle|kinase activity|signal transduction by protein phosphorylation|stress-activated protein kinase signaling cascade|activation of protein kinase activity|DNA damage respon…
TCONS_00005628	NC_019458.2	210000000	210000000	-		XLOC_002555	XM_012098983.2	0	sense	genic	intronic	nested	XM_012098983.2	101000000	N-acetylated alpha-linked acidic dipeptidase-like 2	GO:0005654,GO:0016021	nucleoplasm|integral component of membrane
TCONS_00032145	NC_019468.2	28117056	28117692	+		XLOC_015135	XM_015098644.1	0	sense	genic	intronic	nested	XM_015098644.1	106000000	netrin 1	GO:0001764,GO:0005576,GO:0005604,GO:0005737,GO:0006915,GO:0006930,GO:0007097,GO:0007265,GO:0007411,GO:0008284,GO:0030334,GO:0030517,GO:0032488,GO:0033564,GO:0042472,GO:0045773,GO:0060603,GO:0098609,GO:2000147	neuron migration|extracellular region|basement membrane|cytoplasm|apoptotic process|substrate-dependent cell migration, cell extension|nuclear migration|Ras protein signal transduction|axon guidance|positive regulation of cell proliferation|regulation of cell migration|negative regulation of axon extension|Cdc42 protein signal transduction|anterior/posterior axon guidance|inner ear morphogenesis|…	oas04360	Axon guidance
TCONS_00041950	NC_019471.2	55548848	55549620	-		XLOC_019494	XM_015100281.1	4886	antisense	intergenic	downstream	convergent	XM_015100281.1	101000000	ER membrane protein complex subunit 10	GO:0016021,GO:0072546	integral component of membrane|ER membrane protein complex
TCONS_00063879	NW_014643619.1	80	1536	-
TCONS_00015347	NC_019460.2	84464998	84543530	-		XLOC_007147	XM_015094420.1	0	antisense	genic	intronic	overlapping	XM_015094420.1	101000000	mitogen-activated protein kinase kinase kinase kinase 3	GO:0004672,GO:0004674,GO:0005524,GO:0005737,GO:0006468,GO:0007254,GO:0007346,GO:0008349,GO:0009411,GO:0034612,GO:0035556,GO:0042981	protein kinase activity|protein serine/threonine kinase activity|ATP binding|cytoplasm|protein phosphorylation|JNK cascade|regulation of mitotic cell cycle|MAP kinase kinase kinase kinase activity|response to UV|response to tumor necrosis factor|intracellular signal transduction|regulation of apoptotic process	oas04010	MAPK signaling pathway
TCONS_00038879	NC_019470.2	62189970	62191867	-		XLOC_018095	XM_015099834.1	0	sense	genic	intronic	nested	XM_015099834.1	101000000	CDK5 regulatory subunit associated protein 1	GO:0005739,GO:0007420,GO:0019901,GO:0032403,GO:0035597,GO:0045664,GO:0045736,GO:0045903,GO:0046872,GO:0051539,GO:0070131,GO:0070900	mitochondrion|brain development|protein kinase binding|protein complex binding|N6-isopentenyladenosine methylthiotransferase activity|regulation of neuron differentiation|negative regulation of cyclin-dependent protein serine/threonine kinase activity|positive regulation of translational fidelity|metal ion binding|4 iron, 4 sulfur cluster binding|positive regulation of mitochondrial translation|m…
TCONS_00060148	NC_019483.2	5786692	5800680	-		XLOC_027912	XM_015104521.1	44336	sense	intergenic	downstream	same_strand	XM_015104521.1	101000000	zinc finger protein 93-like	GO:0003677,GO:0005634,GO:0006351,GO:0006355,GO:0046872	DNA binding|nucleus|transcription, DNA-templated|regulation of transcription, DNA-templated|metal ion binding
TCONS_00022428	NC_019462.2	104000000	104000000	-		XLOC_010455	XM_012179028.1	0	sense	genic	intronic	nested	XM_012179028.1	101000000	ephrin-A5	GO:0001934,GO:0005168,GO:0005169,GO:0005170,GO:0005604,GO:0005886,GO:0005901,GO:0005912,GO:0007399,GO:0007411,GO:0022407,GO:0022604,GO:0030297,GO:0031290,GO:0031362,GO:0032956,GO:0043087,GO:0045499,GO:0046875,GO:0048013,GO:0048668,GO:0048672,GO:0050731,GO:0051893,GO:0051965,GO:0061178,GO:0070507,GO:0071372,GO:1900025,GO:1904322	positive regulation of protein phosphorylation|neurotrophin TRKA receptor binding|neurotrophin TRKB receptor binding|neurotrophin TRKC receptor binding|basement membrane|plasma membrane|caveola|adherens junction|nervous system development|axon guidance|regulation of cell-cell adhesion|regulation of cell morphogenesis|transmembrane receptor protein tyrosine kinase activator activity|retinal gangli…	oas04010,oas04014,oas04015,oas04151,oas04360	MAPK signaling pathway|Ras signaling pathway|Rap1 signaling pathway|PI3K-Akt signaling pathway|Axon guidance
TCONS_00042406	NC_019472.2	15644308	15664157	+		XLOC_019691	XM_012095379.2	0	sense	genic	intronic	nested	XM_012095379.2	101000000	CWF19-like 2
TCONS_00029235	NC_019466.2	72576436	72577917	+		XLOC_013751	XM_015097664.1	0	sense	genic	intronic	nested	XM_015097664.1	101000000	LDL receptor related protein 12	GO:0001764,GO:0005887,GO:0005905,GO:0006897,GO:0031175	neuron migration|integral component of plasma membrane|clathrin-coated pit|endocytosis|neuron projection development
TCONS_00035875	NC_019469.2	75201514	75201950	+		XLOC_016709	XM_012187871.1	0	sense	genic	intronic	nested	XM_012187871.1	101000000	NIMA-related kinase 7	GO:0000922,GO:0004674,GO:0005524,GO:0005634,GO:0005737,GO:0005815,GO:0006468,GO:0032212,GO:0046872,GO:0051973,GO:1904355	spindle pole|protein serine/threonine kinase activity|ATP binding|nucleus|cytoplasm|microtubule organizing center|protein phosphorylation|positive regulation of telomere maintenance via telomerase|metal ion binding|positive regulation of telomerase activity|positive regulation of telomere capping	oas04621	NOD-like receptor signaling pathway
TCONS_00043911	NC_019472.2	63000166	63007512	-		XLOC_020413	XM_012096204.2	0	sense	genic	intronic	nested	XM_012096204.2	101000000	ankyrin repeat and BTB (POZ) domain containing 2	GO:0005634,GO:0005654,GO:0005737,GO:0019005,GO:0030162,GO:0031625,GO:0042787,GO:0043161,GO:0046982,GO:0097237	nucleus|nucleoplasm|cytoplasm|SCF ubiquitin ligase complex|regulation of proteolysis|ubiquitin protein ligase binding|protein ubiquitination involved in ubiquitin-dependent protein catabolic process|proteasome-mediated ubiquitin-dependent protein catabolic process|protein heterodimerization activity|cellular response to toxic substance
TCONS_00027606	NC_019465.2	69075176	69080691	+		XLOC_012947	XM_012183043.2	1570	sense	intergenic	downstream	same_strand	XM_012183043.2	101000000	utrophin
TCONS_00032854	NC_019468.2	51635934	51636336	+		XLOC_015446	XM_012186482.2	0	sense	genic	exonic	overlapping	XM_012186482.2	101000000	MICOS complex subunit MIC13-like	GO:0005743,GO:0042407,GO:0044284,GO:0061617	mitochondrial inner membrane|cristae formation|mitochondrial crista junction|MICOS complex
TCONS_00057612	NC_019481.2	40891309	40895707	+		XLOC_026664	XM_015104272.1	63251	sense	intergenic	downstream	same_strand	XM_015104272.1	107000000	MAD1 mitotic arrest deficient-like 1 (yeast)	GO:0000776,GO:0000777,GO:0000922,GO:0005635,GO:0005813,GO:0005819,GO:0005829,GO:0007062,GO:0007093,GO:0007094,GO:0042130,GO:0042802,GO:0043515,GO:0048538,GO:0051301,GO:0051315,GO:0072686,GO:0090235	kinetochore|condensed chromosome kinetochore|spindle pole|nuclear envelope|centrosome|spindle|cytosol|sister chromatid cohesion|mitotic cell cycle checkpoint|mitotic spindle assembly checkpoint|negative regulation of T cell proliferation|identical protein binding|kinetochore binding|thymus development|cell division|attachment of mitotic spindle microtubules to kinetochore|mitotic spindle|regulati…
TCONS_00029355	NC_019466.2	83032928	83034636	+		XLOC_013810	XM_015097927.1	0	sense	genic	exonic	overlapping	XM_015097927.1	101000000	RNA binding motif protein 12B	GO:0003723	RNA binding
TCONS_00031692	NC_019468.2	10679858	10683141	+		XLOC_014939	XM_015098470.1	0	sense	genic	exonic	overlapping	XM_015098470.1	101000000	mediator complex subunit 13	GO:0001104,GO:0003712,GO:0003713,GO:0004872,GO:0005634,GO:0005654,GO:0006367,GO:0016020,GO:0016592,GO:0030374,GO:0030518,GO:0030521,GO:0042632,GO:0042809,GO:0045893,GO:0045944,GO:0046966,GO:0070328,GO:1904168	RNA polymerase II transcription cofactor activity|transcription cofactor activity|transcription coactivator activity|receptor activity|nucleus|nucleoplasm|transcription initiation from RNA polymerase II promoter|membrane|mediator complex|ligand-dependent nuclear receptor transcription coactivator activity|intracellular steroid hormone receptor signaling pathway|androgen receptor signaling pathway…	oas04919	Thyroid hormone signaling pathway
TCONS_00023085	NC_019463.2	93097931	93098424	+		XLOC_010827	XM_012180244.2	20280	sense	intergenic	upstream	same_strand	XM_012180244.2	101000000	BMP2 inducible kinase	GO:0004674,GO:0005524,GO:0005737,GO:0006468,GO:0016607,GO:0019208,GO:0030500,GO:0035612,GO:0045747,GO:2000369	protein serine/threonine kinase activity|ATP binding|cytoplasm|protein phosphorylation|nuclear speck|phosphatase regulator activity|regulation of bone mineralization|AP-2 adaptor complex binding|positive regulation of Notch signaling pathway|regulation of clathrin-dependent endocytosis	oas05202	Transcriptional misregulation in cancer
TCONS_00056250	NC_019480.2	33157545	33157891	-		XLOC_026061	XM_004020622.3	0	sense	genic	intronic	nested	XM_004020622.3	101000000	laminin subunit alpha 3	GO:0005102,GO:0005198,GO:0005576,GO:0005604,GO:0005610,GO:0005783,GO:0007155,GO:0008544,GO:0022617,GO:0030155,GO:0030198,GO:0030334,GO:0031012,GO:0031581,GO:0035987,GO:0045995,GO:0070062	receptor binding|structural molecule activity|extracellular region|basement membrane|laminin-5 complex|endoplasmic reticulum|cell adhesion|epidermis development|extracellular matrix disassembly|regulation of cell adhesion|extracellular matrix organization|regulation of cell migration|extracellular matrix|hemidesmosome assembly|endodermal cell differentiation|regulation of embryonic development|ex…	oas04151,oas04510,oas04512,oas05145,oas05146,oas05165,oas05200,oas05222	PI3K-Akt signaling pathway|Focal adhesion|ECM-receptor interaction|Toxoplasmosis|Amoebiasis|Human papillomavirus infection|Pathways in cancer|Small cell lung cancer
TCONS_00018603	NC_019461.2	61264904	61303213	-		XLOC_008739	XM_004007898.3	0	sense	genic	intronic	overlapping	XM_004007898.3	101000000	septin 7	GO:0000777,GO:0000910,GO:0001725,GO:0005198,GO:0005525,GO:0005634,GO:0005819,GO:0005829,GO:0005930,GO:0007283,GO:0016476,GO:0030154,GO:0030496,GO:0031105,GO:0032154,GO:0042802,GO:0045296,GO:0051291,GO:0060271,GO:0070062,GO:0097227,GO:0097730,GO:1902857	condensed chromosome kinetochore|cytokinesis|stress fiber|structural molecule activity|GTP binding|nucleus|spindle|cytosol|axoneme|spermatogenesis|regulation of embryonic cell shape|cell differentiation|midbody|septin complex|cleavage furrow|identical protein binding|cadherin binding|protein heterooligomerization|cilium assembly|extracellular exosome|sperm annulus|non-motile cilium|positive regul…
TCONS_00050843	NC_019477.2	7817804	7826267	+		XLOC_023589	XM_015102660.1	37998	antisense	intergenic	upstream	divergent	XM_015102660.1	443062	BCL2-antagonist/killer 1			oas01524,oas04141,oas04210,oas04215,oas05163,oas05165,oas05167,oas05170,oas05200,oas05202,oas05203,oas05206,oas05210,oas05212,oas05213,oas05214,oas05216,oas05217,oas05218,oas05220,oas05222,oas05223,oas05224,oas05225,oas05226	Platinum drug resistance|Protein processing in endoplasmic reticulum|Apoptosis|Apoptosis - multiple species|Human cytomegalovirus infection|Human papillomavirus infection|Kaposi sarcoma-associated herpesvirus infection|Human immunodeficiency virus 1 infection|Pathways in cancer|Transcriptional misregulation in cancer|Viral carcinogenesis|MicroRNAs in cancer|Colorectal cancer|Pancreatic cancer|End…
TCONS_00001585	NC_019458.2	118000000	118000000	+		XLOC_000749	XM_004002739.3	0	sense	genic	intronic	nested	XM_004002739.3	101000000	DDB1 and CUL4 associated factor 6	GO:0005634,GO:0016567,GO:0080008	nucleus|protein ubiquitination|Cul4-RING E3 ubiquitin ligase complex
TCONS_00006616	NC_019459.2	36548875	36549914	+		XLOC_003091	XM_004004118.3	0	sense	genic	intronic	nested	XM_004004118.3	101000000	RAS and EF-hand domain containing	GO:0003924,GO:0005509,GO:0005525,GO:0005829,GO:0019003,GO:0042802,GO:0048471,GO:0051260	GTPase activity|calcium ion binding|GTP binding|cytosol|GDP binding|identical protein binding|perinuclear region of cytoplasm|protein homooligomerization
TCONS_00017961	NC_019461.2	102000000	102000000	+		XLOC_008435	XM_012177225.2	0	antisense	genic	exonic	overlapping	XM_012177225.2	101000000	zinc finger CCCH-type	GO:0003723,GO:0005634,GO:0005737,GO:0005829,GO:0009615,GO:0032727,GO:0032728,GO:0043123,GO:0045071,GO:0045087,GO:0045296,GO:0046872,GO:0051607,GO:0061014,GO:1900246	RNA binding|nucleus|cytoplasm|cytosol|response to virus|positive regulation of interferon-alpha production|positive regulation of interferon-beta production|positive regulation of I-kappaB kinase/NF-kappaB signaling|negative regulation of viral genome replication|innate immune response|cadherin binding|metal ion binding|defense response to virus|positive regulation of mRNA catabolic process|posit…
TCONS_00049300	NC_019476.2	37260285	37262525	+		XLOC_022905	XM_012099718.2	0	sense	genic	intronic	nested	XM_012099718.2	101000000	prickle homolog 2	GO:0005737,GO:0008270,GO:0031965,GO:0060071	cytoplasm|zinc ion binding|nuclear membrane|Wnt signaling pathway, planar cell polarity pathway	oas04310	Wnt signaling pathway
TCONS_00056156	NC_019480.2	20643833	20655748	-		XLOC_026007	XM_015103594.1	0	sense	genic	intronic	nested	XM_015103594.1	101000000	formin homology 2 domain containing 3	GO:0003779,GO:0005865,GO:0030018,GO:0030837,GO:0045214,GO:0051639,GO:0055003	actin binding|striated muscle thin filament|Z disc|negative regulation of actin filament polymerization|sarcomere organization|actin filament network formation|cardiac myofibril assembly
TCONS_00039400	NC_019471.2	9149734	9150440	+		XLOC_018322	XM_012189615.2	0	sense	genic	intronic	nested	XM_012189615.2	101000000	cadherin 13	GO:0005509,GO:0005886,GO:0007156,GO:0031225,GO:0042803	calcium ion binding|plasma membrane|homophilic cell adhesion via plasma membrane adhesion molecules|anchored component of membrane|protein homodimerization activity
TCONS_00007769	NC_019459.2	185000000	185000000	+
TCONS_00025741	NC_019464.2	81412616	81457080	+		XLOC_012038	XM_004010769.3	0	sense	genic	intronic	nested	XM_004010769.3	101000000	RNA binding motif protein 25	GO:0000381,GO:0003723,GO:0003729,GO:0005681,GO:0005737,GO:0006397,GO:0008380,GO:0016607,GO:0042981	regulation of alternative mRNA splicing, via spliceosome|RNA binding|mRNA binding|spliceosomal complex|cytoplasm|mRNA processing|RNA splicing|nuclear speck|regulation of apoptotic process	oas03040	Spliceosome
TCONS_00039690	NC_019471.2	21756435	21759593	+		XLOC_018445	NM_001104931.1	0	sense	genic	intronic	nested	NM_001104931.1	100000000	fat mass and obesity associated	GO:0001659,GO:0005634,GO:0005654,GO:0006307,GO:0008198,GO:0010883,GO:0016607,GO:0035515,GO:0035516,GO:0035552,GO:0035553,GO:0040014,GO:0042245,GO:0043734,GO:0044065,GO:0060612,GO:0070350,GO:0070989,GO:0080111,GO:0090335,GO:1990931	temperature homeostasis|nucleus|nucleoplasm|DNA dealkylation involved in DNA repair|ferrous iron binding|regulation of lipid storage|nuclear speck|oxidative RNA demethylase activity|oxidative DNA demethylase activity|oxidative single-stranded DNA demethylation|oxidative single-stranded RNA demethylation|regulation of multicellular organism growth|RNA repair|DNA-N1-methyladenine dioxygenase activi…
TCONS_00037249	NC_019470.2	21961175	21969783	+		XLOC_017337	XM_015099569.1	0	sense	genic	intronic	nested	XM_015099569.1	101000000	myeloid/lymphoid or mixed-lineage leukemia
TCONS_00063016	NW_014640775.1	16993	20542	+		XLOC_029634	XM_012108038.1	2116	sense	intergenic	downstream	same_strand	XM_012108038.1	101000000	metastasis-associated protein MTA1
TCONS_00007780	NC_019459.2	185000000	185000000	+		XLOC_003683	XM_012140342.2	81891	sense	intergenic	upstream	same_strand	XM_012140342.2	101000000	GLI family zinc finger 2	GO:0000122,GO:0000978,GO:0001077,GO:0001501,GO:0001649,GO:0001701,GO:0001822,GO:0002062,GO:0002076,GO:0003700,GO:0005634,GO:0005654,GO:0005730,GO:0005829,GO:0005929,GO:0005930,GO:0007224,GO:0007389,GO:0007411,GO:0007418,GO:0007442,GO:0007507,GO:0008134,GO:0008270,GO:0008283,GO:0008589,GO:0009612,GO:0009913,GO:0009952,GO:0009954,GO:0016020,GO:0016607,GO:0021508,GO:0021513,GO:0021517,GO:0021696,GO:…	negative regulation of transcription from RNA polymerase II promoter|RNA polymerase II proximal promoter sequence-specific DNA binding|transcriptional activator activity, RNA polymerase II proximal promoter sequence-specific DNA binding|skeletal system development|osteoblast differentiation|in utero embryonic development|kidney development|chondrocyte differentiation|osteoblast development|DNA bi…	oas04340,oas04390,oas05200,oas05217	Hedgehog signaling pathway|Hippo signaling pathway|Pathways in cancer|Basal cell carcinoma
TCONS_00044447	NC_019473.2	35500710	35537818	+		XLOC_020671	XM_004017030.3	0	antisense	genic	intronic	overlapping	XM_004017030.3	101000000	oncostatin M receptor	GO:0002675,GO:0004896,GO:0005886,GO:0005900,GO:0008284,GO:0016324,GO:0019221,GO:0019838,GO:0034097,GO:0038165	positive regulation of acute inflammatory response|cytokine receptor activity|plasma membrane|oncostatin-M receptor complex|positive regulation of cell proliferation|apical plasma membrane|cytokine-mediated signaling pathway|growth factor binding|response to cytokine|oncostatin-M-mediated signaling pathway	oas04060,oas04151,oas04630	Cytokine-cytokine receptor interaction|PI3K-Akt signaling pathway|Jak-STAT signaling pathway
TCONS_00047198	NC_019475.2	1043919	1105261	+		XLOC_021944	XM_012098295.1	65441	sense	intergenic	downstream	same_strand	XM_012098295.1	101000000	small nuclear ribonucleoprotein polypeptide N	GO:0000398,GO:0003723,GO:0005654,GO:0005682,GO:0005685,GO:0005686,GO:0005687,GO:0005737,GO:0046540,GO:0071004,GO:0071013	mRNA splicing, via spliceosome|RNA binding|nucleoplasm|U5 snRNP|U1 snRNP|U2 snRNP|U4 snRNP|cytoplasm|U4/U6 x U5 tri-snRNP complex|U2-type prespliceosome|catalytic step 2 spliceosome
TCONS_00021925	NC_019462.2	43551804	43578707	-		XLOC_010214	XM_012178516.2	0	antisense	genic	intronic	overlapping	XM_012178516.2	101000000	DEAD (Asp-Glu-Ala-Asp) box polypeptide 46	GO:0003723,GO:0004386,GO:0005524,GO:0006397,GO:0008380,GO:0015030,GO:0016020,GO:0016607	RNA binding|helicase activity|ATP binding|mRNA processing|RNA splicing|Cajal body|membrane|nuclear speck	oas03040	Spliceosome
TCONS_00038330	NC_019470.2	21336521	21340217	-		XLOC_017839	XM_015099568.1	0	sense	genic	intronic	nested	XM_015099568.1	107000000	LIM zinc-binding domain-containing Nebulette-like	GO:0003779,GO:0005737,GO:0046872	actin binding|cytoplasm|metal ion binding
TCONS_00012435	NC_019460.2	95291762	95292439	+		XLOC_005769	XM_012173633.2	0	sense	genic	intronic	nested	XM_012173633.2	101000000	ALMS1	GO:0000086,GO:0000922,GO:0005813,GO:0005829,GO:0005929,GO:0010389,GO:0016197,GO:0051393,GO:0051492,GO:0097711	G2/M transition of mitotic cell cycle|spindle pole|centrosome|cytosol|cilium|regulation of G2/M transition of mitotic cell cycle|endosomal transport|alpha-actinin binding|regulation of stress fiber assembly|ciliary basal body-plasma membrane docking
TCONS_00026616	NC_019464.2	59008279	59009300	-		XLOC_012479	XM_015097055.1	0	sense	genic	exonic	overlapping	XM_015097055.1	101000000	deoxyuridine triphosphatase			oas00240,oas00983	Pyrimidine metabolism|Drug metabolism - other enzymes
TCONS_00038358	NC_019470.2	24577387	24600954	-		XLOC_017856	XM_004014671.3	0	sense	genic	intronic	nested	XM_004014671.3	101000000	Rho GTPase activating protein 21	GO:0000139,GO:0005096,GO:0005794,GO:0005829,GO:0005886,GO:0007030,GO:0007165,GO:0015629,GO:0030054,GO:0030659,GO:0043547,GO:0051056,GO:0051683,GO:0051684,GO:0072384	Golgi membrane|GTPase activator activity|Golgi apparatus|cytosol|plasma membrane|Golgi organization|signal transduction|actin cytoskeleton|cell junction|cytoplasmic vesicle membrane|positive regulation of GTPase activity|regulation of small GTPase mediated signal transduction|establishment of Golgi localization|maintenance of Golgi location|organelle transport along microtubule
TCONS_00001960	NC_019458.2	174000000	174000000	+		XLOC_000937	XM_012190109.2	0	sense	genic	exonic	overlapping	XM_012190109.2	101000000	poliovirus receptor-related 3	GO:0002089,GO:0004872,GO:0005102,GO:0005886,GO:0005887,GO:0005913,GO:0007156,GO:0007157,GO:0007286,GO:0008037,GO:0009566,GO:0034332,GO:0042802,GO:0042803,GO:0043296,GO:0044291,GO:0045211,GO:0046982,GO:0050839,GO:0060042,GO:1902414	lens morphogenesis in camera-type eye|receptor activity|receptor binding|plasma membrane|integral component of plasma membrane|cell-cell adherens junction|homophilic cell adhesion via plasma membrane adhesion molecules|heterophilic cell-cell adhesion via plasma membrane cell adhesion molecules|spermatid development|cell recognition|fertilization|adherens junction organization|identical protein bi…	oas04514,oas04520	Cell adhesion molecules (CAMs)|Adherens junction
TCONS_00027251	NC_019465.2	20275498	20278207	+		XLOC_012757	XM_012182523.2	0	antisense	genic	exonic	overlapping	XM_012182523.2	101000000	discoidin	GO:0016021,GO:0070492	integral component of membrane|oligosaccharide binding
TCONS_00005613	NC_019458.2	210000000	210000000	-		XLOC_002551	XM_012098983.2	0	sense	genic	intronic	nested	XM_012098983.2	101000000	N-acetylated alpha-linked acidic dipeptidase-like 2	GO:0005654,GO:0016021	nucleoplasm|integral component of membrane
TCONS_00027840	NC_019465.2	80987892	81012321	+		XLOC_013064	XM_015097503.1	0	sense	genic	intronic	overlapping	XM_015097503.1	101000000	sorting nexin 9	GO:0000281,GO:0001726,GO:0005545,GO:0005737,GO:0005802,GO:0005829,GO:0005886,GO:0006886,GO:0006897,GO:0006898,GO:0016197,GO:0030136,GO:0030659,GO:0031234,GO:0031410,GO:0031625,GO:0032461,GO:0035091,GO:0036089,GO:0042802,GO:0042803,GO:0043547,GO:0045296,GO:0045860,GO:0051044,GO:0060988,GO:0061024,GO:0070062,GO:0071933,GO:0097320	mitotic cytokinesis|ruffle|1-phosphatidylinositol binding|cytoplasm|trans-Golgi network|cytosol|plasma membrane|intracellular protein transport|endocytosis|receptor-mediated endocytosis|endosomal transport|clathrin-coated vesicle|cytoplasmic vesicle membrane|extrinsic component of cytoplasmic side of plasma membrane|cytoplasmic vesicle|ubiquitin protein ligase binding|positive regulation of prote…
TCONS_00047642	NC_019475.2	53748853	53749778	+		XLOC_022170	XM_012098875.1	0	sense	genic	intronic	nested	XM_012098875.1	101000000	Fanconi anemia complementation group M			oas03460	Fanconi anemia pathway
TCONS_00023894	NC_019463.2	83684580	83685460	-		XLOC_011237	XM_012180077.2	0	sense	genic	intronic	nested	XM_012180077.2	101000000	transmembrane protease%2C serine 11F	GO:0004252,GO:0005576,GO:0005887	serine-type endopeptidase activity|extracellular region|integral component of plasma membrane
TCONS_00023155	NC_019463.2	100000000	100000000	+		XLOC_010880	XM_004009967.3	0	sense	genic	intronic	nested	XM_004009967.3	101000000	Rho GTPase activating protein 24	GO:0001525,GO:0005096,GO:0005829,GO:0005856,GO:0005925,GO:0007165,GO:0030154,GO:0042995,GO:0051056	angiogenesis|GTPase activator activity|cytosol|cytoskeleton|focal adhesion|signal transduction|cell differentiation|cell projection|regulation of small GTPase mediated signal transduction
TCONS_00057230	NC_019481.2	26983907	27021712	+		XLOC_026506	XM_015103902.1	0	sense	genic	exonic	overlapping	XM_015103902.1	101000000	cardiotrophin 1	GO:0005125,GO:0005146,GO:0005576,GO:0005615,GO:0007166,GO:0007267,GO:0007399,GO:0007517,GO:0008283,GO:0008284,GO:0019221,GO:0042531,GO:0048666,GO:0048861	cytokine activity|leukemia inhibitory factor receptor binding|extracellular region|extracellular space|cell surface receptor signaling pathway|cell-cell signaling|nervous system development|muscle organ development|cell proliferation|positive regulation of cell proliferation|cytokine-mediated signaling pathway|positive regulation of tyrosine phosphorylation of STAT protein|neuron development|leuk…	oas04060,oas04630	Cytokine-cytokine receptor interaction|Jak-STAT signaling pathway
TCONS_00042484	NC_019472.2	24076346	24111896	+		XLOC_019730	XM_012096530.2	0	sense	genic	intronic	nested	XM_012096530.2	101000000	zinc finger and BTB domain containing 16			oas05200,oas05202,oas05221	Pathways in cancer|Transcriptional misregulation in cancer|Acute myeloid leukemia
TCONS_00005656	NC_019458.2	213000000	213000000	-		XLOC_002585	XM_015092551.1	0	sense	genic	intronic	nested	XM_015092551.1	101000000	fibronectin type III domain containing 3B	GO:0003723,GO:0016021	RNA binding|integral component of membrane
TCONS_00030346	NC_019467.2	12711413	12712041	+		XLOC_014272	XM_012184353.2	0	sense	genic	intronic	nested	XM_012184353.2	101000000	diacylglycerol kinase	GO:0003951,GO:0004143,GO:0005524,GO:0005737,GO:0005768,GO:0005886,GO:0007205,GO:0030168,GO:0035556,GO:0046473,GO:0046872,GO:0051259	NAD+ kinase activity|diacylglycerol kinase activity|ATP binding|cytoplasm|endosome|plasma membrane|protein kinase C-activating G-protein coupled receptor signaling pathway|platelet activation|intracellular signal transduction|phosphatidic acid metabolic process|metal ion binding|protein oligomerization	oas00561,oas00564,oas04070,oas04072,oas05231	Glycerolipid metabolism|Glycerophospholipid metabolism|Phosphatidylinositol signaling system|Phospholipase D signaling pathway|Choline metabolism in cancer
TCONS_00025965	NC_019464.2	6288768	6290945	-		XLOC_012158	XM_012180659.2	0	sense	genic	intronic	nested	XM_012180659.2	101000000	glucosaminyl (N-acetyl) transferase 4			oas00512	Mucin type O-glycan biosynthesis
TCONS_00022646	NC_019463.2	22482577	22503210	+		XLOC_010589	XM_004009668.2	0	sense	genic	intronic	overlapping	XM_004009668.2	101000000	solute carrier family 39 (zinc transporter)	GO:0005385,GO:0005886,GO:0005887,GO:0006829,GO:0006882,GO:0031090,GO:0070574,GO:0071578	zinc ion transmembrane transporter activity|plasma membrane|integral component of plasma membrane|zinc II ion transport|cellular zinc ion homeostasis|organelle membrane|cadmium ion transmembrane transport|zinc II ion transmembrane import	oas04216	Ferroptosis
TCONS_00030709	NC_019467.2	51218606	51220101	+		XLOC_014436	XM_012184785.2	0	sense	genic	intronic	nested	XM_012184785.2	101000000	LIM domain 7	GO:0000151,GO:0000209,GO:0004842,GO:0005634,GO:0005737,GO:0005829,GO:0005925,GO:0016567,GO:0023051,GO:0030155,GO:0043687,GO:0046872	ubiquitin ligase complex|protein polyubiquitination|ubiquitin-protein transferase activity|nucleus|cytoplasm|cytosol|focal adhesion|protein ubiquitination|regulation of signaling|regulation of cell adhesion|post-translational protein modification|metal ion binding	oas04520	Adherens junction
TCONS_00058944	NC_019482.2	13427912	13428402	+		XLOC_027287	XM_015104291.1	907	antisense	intergenic	downstream	convergent	XM_015104291.1	101000000	RasGEF domain family member 1A	GO:0000165,GO:0005088,GO:0005829,GO:0007264,GO:0016477,GO:0046579	MAPK cascade|Ras guanyl-nucleotide exchange factor activity|cytosol|small GTPase mediated signal transduction|cell migration|positive regulation of Ras protein signal transduction
TCONS_00013490	NC_019460.2	180000000	180000000	+		XLOC_006256	XM_012175014.2	0	antisense	genic	exonic	overlapping	XM_012175014.2	101000000	FAD-dependent oxidoreductase domain containing 2	GO:0005788,GO:0016491,GO:0030433,GO:0050660	endoplasmic reticulum lumen|oxidoreductase activity|ubiquitin-dependent ERAD pathway|flavin adenine dinucleotide binding
TCONS_00008376	NC_019459.2	239000000	239000000	+		XLOC_003945	XM_015093655.1	17962	sense	intergenic	downstream	same_strand	XM_015093655.1	101000000	FGR proto-oncogene	GO:0001784,GO:0002768,GO:0004713,GO:0004715,GO:0005524,GO:0005576,GO:0005743,GO:0005758,GO:0005829,GO:0005886,GO:0006468,GO:0007169,GO:0007229,GO:0008360,GO:0009615,GO:0014068,GO:0015629,GO:0016235,GO:0016477,GO:0018108,GO:0019901,GO:0030154,GO:0030335,GO:0031234,GO:0032587,GO:0034774,GO:0034987,GO:0034988,GO:0038083,GO:0038096,GO:0042127,GO:0043306,GO:0043312,GO:0043552,GO:0045087,GO:0045088,GO:…	phosphotyrosine residue binding|immune response-regulating cell surface receptor signaling pathway|protein tyrosine kinase activity|non-membrane spanning protein tyrosine kinase activity|ATP binding|extracellular region|mitochondrial inner membrane|mitochondrial intermembrane space|cytosol|plasma membrane|protein phosphorylation|transmembrane receptor protein tyrosine kinase signaling pathway|int…	oas04062,oas05169	Chemokine signaling pathway|Epstein-Barr virus infection
TCONS_00014204	NC_019460.2	221000000	221000000	+		XLOC_006578	XM_015094014.1	0	sense	genic	intronic	nested	XM_015094014.1	101000000	TBC1 domain family member 22A	GO:0005096,GO:0005622,GO:0006886,GO:0012505,GO:0017137,GO:0031338,GO:0042803,GO:0071889,GO:0090630	GTPase activator activity|intracellular|intracellular protein transport|endomembrane system|Rab GTPase binding|regulation of vesicle fusion|protein homodimerization activity|14-3-3 protein binding|activation of GTPase activity
TCONS_00022252	NC_019462.2	72381543	72381800	-		XLOC_010369	XM_004023297.2	2615	sense	intergenic	downstream	same_strand	XM_004023297.2	101000000	NudC domain containing 2	GO:0000777,GO:0000922,GO:0005622,GO:0005737,GO:0005815,GO:0006457,GO:0032502,GO:0051082	condensed chromosome kinetochore|spindle pole|intracellular|cytoplasm|microtubule organizing center|protein folding|developmental process|unfolded protein binding
TCONS_00024479	NC_019464.2	8182537	8205009	+		XLOC_011489	XM_015096794.1	0	sense	genic	intronic	nested	XM_015096794.1	101000000	phosphodiesterase 8B	GO:0004114,GO:0004115,GO:0005829,GO:0006198,GO:0007186,GO:0009187,GO:0046676,GO:0046872	3',5'-cyclic-nucleotide phosphodiesterase activity|3',5'-cyclic-AMP phosphodiesterase activity|cytosol|cAMP catabolic process|G-protein coupled receptor signaling pathway|cyclic nucleotide metabolic process|negative regulation of insulin secretion|metal ion binding	oas00230,oas04927,oas04934,oas05032	Purine metabolism|Cortisol synthesis and secretion|Cushing syndrome|Morphine addiction
TCONS_00024765	NC_019464.2	22057839	22073061	+		XLOC_011613	XM_015096889.1	92570	antisense	intergenic	upstream	divergent	XM_015096889.1	101000000	T-cell receptor delta chain C region	GO:0003823,GO:0006910,GO:0006911,GO:0006958,GO:0009897,GO:0016021,GO:0034987,GO:0042571,GO:0042742,GO:0045087,GO:0050853,GO:0050871,GO:0072562	antigen binding|phagocytosis, recognition|phagocytosis, engulfment|complement activation, classical pathway|external side of plasma membrane|integral component of membrane|immunoglobulin receptor binding|immunoglobulin complex, circulating|defense response to bacterium|innate immune response|B cell receptor signaling pathway|positive regulation of B cell activation|blood microparticle
TCONS_00038339	NC_019470.2	21449749	21453481	-		XLOC_017844	XM_004014215.2	9809	sense	intergenic	downstream	same_strand	XM_004014215.2	101000000	chromosome 13 open reading frame%2C human C10orf113
TCONS_00015933	NC_019460.2	133000000	133000000	-		XLOC_007439	XM_015093918.1	505	sense	intergenic	upstream	same_strand	XM_015093918.1	101000000	tensin 2	GO:0001822,GO:0004721,GO:0005622,GO:0005886,GO:0005925,GO:0008285,GO:0014850,GO:0019725,GO:0019900,GO:0032963,GO:0035264,GO:0035556,GO:0046872,GO:0048871	kidney development|phosphoprotein phosphatase activity|intracellular|plasma membrane|focal adhesion|negative regulation of cell proliferation|response to muscle activity|cellular homeostasis|kinase binding|collagen metabolic process|multicellular organism growth|intracellular signal transduction|metal ion binding|multicellular organismal homeostasis
TCONS_00041011	NC_019471.2	10881847	10885473	-
TCONS_00043107	NC_019472.2	74418465	74420484	+		XLOC_020039	XM_004016436.3	0	sense	genic	intronic	nested	XM_004016436.3	101000000	cAMP responsive element binding protein 3-like 1	GO:0001077,GO:0001649,GO:0003682,GO:0005634,GO:0005783,GO:0005789,GO:0007275,GO:0016020,GO:0016021,GO:0030968,GO:0032967,GO:0035497,GO:0044212,GO:0046332,GO:0070278,GO:1902236,GO:1990440	transcriptional activator activity, RNA polymerase II proximal promoter sequence-specific DNA binding|osteoblast differentiation|chromatin binding|nucleus|endoplasmic reticulum|endoplasmic reticulum membrane|multicellular organism development|membrane|integral component of membrane|endoplasmic reticulum unfolded protein response|positive regulation of collagen biosynthetic process|cAMP response e…	oas04022,oas04024,oas04151,oas04152,oas04211,oas04261,oas04668,oas04714,oas04725,oas04728,oas04911,oas04915,oas04916,oas04918,oas04922,oas04925,oas04926,oas04927,oas04928,oas04931,oas04934,oas04962,oas05016,oas05030,oas05031,oas05034,oas05161,oas05163,oas05165,oas05203,oas05215	cGMP-PKG signaling pathway|cAMP signaling pathway|PI3K-Akt signaling pathway|AMPK signaling pathway|Longevity regulating pathway|Adrenergic signaling in cardiomyocytes|TNF signaling pathway|Thermogenesis|Cholinergic synapse|Dopaminergic synapse|Insulin secretion|Estrogen signaling pathway|Melanogenesis|Thyroid hormone synthesis|Glucagon signaling pathway|Aldosterone synthesis and secretion|Relaxi…
TCONS_00063872	NW_014643593.1	2719	4754	-
TCONS_00004892	NC_019458.2	128000000	128000000	-		XLOC_002202	XM_004002799.3	48	antisense	intergenic	upstream	divergent	XM_004002799.3	101000000	amyloid beta (A4) precursor protein	GO:0001967,GO:0002265,GO:0003677,GO:0004867,GO:0005102,GO:0005615,GO:0005641,GO:0005737,GO:0005768,GO:0005790,GO:0005794,GO:0005886,GO:0005905,GO:0005911,GO:0006378,GO:0006417,GO:0006468,GO:0006878,GO:0006897,GO:0006979,GO:0007155,GO:0007176,GO:0007219,GO:0007409,GO:0007617,GO:0007626,GO:0008088,GO:0008201,GO:0008203,GO:0008285,GO:0008344,GO:0008542,GO:0009986,GO:0010629,GO:0010800,GO:0010971,GO:…	suckling behavior|astrocyte activation involved in immune response|DNA binding|serine-type endopeptidase inhibitor activity|receptor binding|extracellular space|nuclear envelope lumen|cytoplasm|endosome|smooth endoplasmic reticulum|Golgi apparatus|plasma membrane|clathrin-coated pit|cell-cell junction|mRNA polyadenylation|regulation of translation|protein phosphorylation|cellular copper ion homeo…	oas04726,oas05010	Serotonergic synapse|Alzheimer disease
TCONS_00030371	NC_019467.2	15656422	15659485	+		XLOC_014280	XM_004012057.3	0	sense	genic	intronic	nested	XM_004012057.3	101000000	general transcription factor IIF subunit 2	GO:0000991,GO:0003677,GO:0004386,GO:0005524,GO:0005674,GO:0006367,GO:0015630,GO:0032968,GO:0060261,GO:0097550	transcription factor activity, core RNA polymerase II binding|DNA binding|helicase activity|ATP binding|transcription factor TFIIF complex|transcription initiation from RNA polymerase II promoter|microtubule cytoskeleton|positive regulation of transcription elongation from RNA polymerase II promoter|positive regulation of transcription initiation from RNA polymerase II promoter|transcriptional pr…	oas03022	Basal transcription factors
TCONS_00042451	NC_019472.2	21767079	21773139	+		XLOC_019716	XM_015100911.1	0	antisense	genic	exonic	overlapping	XM_015100911.1	101000000	PIH1 domain containing 2
TCONS_00061420	NC_019484.2	608921	609516	-		XLOC_028608	NM_001127280.1	0	sense	genic	exonic	overlapping	NM_001127280.1	100000000	solute carrier family 25 (mitochondrial carrier%3B adenine nucleotide translocator)%2C member 6	GO:0005471,GO:0005743,GO:0006915,GO:0016021,GO:0031012,GO:0046902	ATP:ADP antiporter activity|mitochondrial inner membrane|apoptotic process|integral component of membrane|extracellular matrix|regulation of mitochondrial membrane permeability	oas04020,oas04022,oas04217,oas04218,oas05012,oas05016,oas05166	Calcium signaling pathway|cGMP-PKG signaling pathway|Necroptosis|Cellular senescence|Parkinson disease|Huntington disease|Human T-cell leukemia virus 1 infection
TCONS_00015291	NC_019460.2	78197349	78204009	-		XLOC_007118	XM_012172314.2	0	sense	genic	intronic	nested	XM_012172314.2	101000000	protein kinase C	GO:0002281,GO:0003785,GO:0004674,GO:0004697,GO:0004699,GO:0004871,GO:0005524,GO:0005634,GO:0005737,GO:0005739,GO:0005783,GO:0005794,GO:0005829,GO:0005856,GO:0005886,GO:0006468,GO:0006915,GO:0007049,GO:0007155,GO:0007165,GO:0008047,GO:0010634,GO:0010763,GO:0010811,GO:0018105,GO:0019899,GO:0030168,GO:0030546,GO:0030838,GO:0031397,GO:0031663,GO:0032024,GO:0032230,GO:0032467,GO:0035276,GO:0035556,GO:…	macrophage activation involved in immune response|actin monomer binding|protein serine/threonine kinase activity|protein kinase C activity|calcium-independent protein kinase C activity|signal transducer activity|ATP binding|nucleus|cytoplasm|mitochondrion|endoplasmic reticulum|Golgi apparatus|cytosol|cytoskeleton|plasma membrane|protein phosphorylation|apoptotic process|cell cycle|cell adhesion|s…	oas04022,oas04071,oas04270,oas04371,oas04530,oas04666,oas04750,oas04925,oas04930,oas04931,oas04933,oas05206	cGMP-PKG signaling pathway|Sphingolipid signaling pathway|Vascular smooth muscle contraction|Apelin signaling pathway|Tight junction|Fc gamma R-mediated phagocytosis|Inflammatory mediator regulation of TRP channels|Aldosterone synthesis and secretion|Type II diabetes mellitus|Insulin resistance|AGE-RAGE signaling pathway in diabetic complications|MicroRNAs in cancer
TCONS_00035933	NC_019469.2	77931282	77939699	+		XLOC_016731	XM_015099410.1	0	sense	genic	exonic	overlapping	XM_015099410.1	101000000	RAB interacting factor	GO:0005085,GO:0005829,GO:0006892,GO:0007264,GO:0008270,GO:0015031,GO:0016020,GO:0061025	guanyl-nucleotide exchange factor activity|cytosol|post-Golgi vesicle-mediated transport|small GTPase mediated signal transduction|zinc ion binding|protein transport|membrane|membrane fusion
TCONS_00031917	NC_019468.2	22226764	22228267	+		XLOC_015041	XM_004012544.3	0	antisense	genic	exonic	overlapping	XM_004012544.3	101000000	phosphatidylinositol transfer protein alpha	GO:0005737,GO:0007409,GO:0008525,GO:0008526,GO:0031210,GO:0035091,GO:0043209	cytoplasm|axonogenesis|phosphatidylcholine transporter activity|phosphatidylinositol transporter activity|phosphatidylcholine binding|phosphatidylinositol binding|myelin sheath
TCONS_00018583	NC_019461.2	60915880	60916439	-		XLOC_008732	XM_012176819.2	0	sense	genic	intronic	nested	XM_012176819.2	101000000	anillin actin binding protein
TCONS_00029986	NC_019466.2	57398268	57403837	-		XLOC_014093	NM_001114667.1	0	sense	genic	intronic	overlapping	NM_001114667.1	100000000	fatty acid binding protein 4%2C adipocyte	GO:0005504,GO:0005634,GO:0005737,GO:0050727	fatty acid binding|nucleus|cytoplasm|regulation of inflammatory response	oas03320,oas04923	PPAR signaling pathway|Regulation of lipolysis in adipocytes
TCONS_00049989	NC_019476.2	13300575	13302655	-		XLOC_023222	XM_012099412.2	6624	antisense	intergenic	upstream	divergent	XM_012099412.2	106000000	zinc finger protein 621-like	GO:0003677,GO:0003700,GO:0006351,GO:0006355,GO:0016607,GO:0046872	DNA binding|DNA binding transcription factor activity|transcription, DNA-templated|regulation of transcription, DNA-templated|nuclear speck|metal ion binding
TCONS_00061042	NC_019484.2	64672935	64721385	+		XLOC_028374	XM_012106952.2	0	sense	genic	intronic	nested	XM_012106952.2	101000000	alpha thalassemia/mental retardation syndrome X-linked	GO:0000212,GO:0000780,GO:0000784,GO:0003677,GO:0003682,GO:0004386,GO:0005524,GO:0006281,GO:0006334,GO:0006336,GO:0006338,GO:0006351,GO:0007283,GO:0010571,GO:0015616,GO:0016569,GO:0016605,GO:0030330,GO:0030900,GO:0031297,GO:0031618,GO:0031933,GO:0032206,GO:0035064,GO:0035128,GO:0035264,GO:0042393,GO:0045944,GO:0046872,GO:0060009,GO:0070087,GO:0070192,GO:0070198,GO:0070603,GO:0072520,GO:0072711,GO:…	meiotic spindle organization|condensed nuclear chromosome, centromeric region|nuclear chromosome, telomeric region|DNA binding|chromatin binding|helicase activity|ATP binding|DNA repair|nucleosome assembly|DNA replication-independent nucleosome assembly|chromatin remodeling|transcription, DNA-templated|spermatogenesis|positive regulation of nuclear cell cycle DNA replication|DNA translocase activ…
TCONS_00006251	NC_019459.2	443120	446468	+		XLOC_002903	XM_015092938.1	41181	antisense	intergenic	downstream	convergent	XM_015092938.1	101000000	transmembrane protein 18	GO:0003677,GO:0005737,GO:0006351,GO:0016021,GO:0016477,GO:0031965	DNA binding|cytoplasm|transcription, DNA-templated|integral component of membrane|cell migration|nuclear membrane
TCONS_00015222	NC_019460.2	68290780	68317414	-		XLOC_007085	XM_012171234.2	0	sense	genic	intronic	overlapping	XM_012171234.2	101000000	cilia and flagella associated protein 36	GO:0005634,GO:0005737,GO:0035869,GO:0047485,GO:0097546	nucleus|cytoplasm|ciliary transition zone|protein N-terminus binding|ciliary base
TCONS_00014861	NC_019460.2	27915591	27918580	-		XLOC_006878	XM_012165221.2	0	sense	genic	intronic	nested	XM_012165221.2	101000000	pumilio RNA binding family member 2	GO:0003723,GO:0003730,GO:0005829,GO:0010494,GO:0010608,GO:0031965,GO:0034063,GO:0035196,GO:0035198,GO:0043488,GO:0048471,GO:0051983,GO:1900246,GO:2000637	RNA binding|mRNA 3'-UTR binding|cytosol|cytoplasmic stress granule|posttranscriptional regulation of gene expression|nuclear membrane|stress granule assembly|production of miRNAs involved in gene silencing by miRNA|miRNA binding|regulation of mRNA stability|perinuclear region of cytoplasm|regulation of chromosome segregation|positive regulation of RIG-I signaling pathway|positive regulation of ge…
TCONS_00010537	NC_019459.2	217000000	217000000	-		XLOC_004960	XM_004004912.3	0	sense	genic	intronic	nested	XM_004004912.3	101000000	peroxisomal trans-2-enoyl-CoA reductase	GO:0001561,GO:0005102,GO:0005739,GO:0005777,GO:0005778,GO:0006633,GO:0019166,GO:0033306,GO:0055114	fatty acid alpha-oxidation|receptor binding|mitochondrion|peroxisome|peroxisomal membrane|fatty acid biosynthetic process|trans-2-enoyl-CoA reductase (NADPH) activity|phytol metabolic process|oxidation-reduction process	oas01040,oas04146	Biosynthesis of unsaturated fatty acids|Peroxisome
TCONS_00011288	NC_019460.2	2635938	2641325	+		XLOC_005243	XM_015094106.1	27095	sense	intergenic	downstream	same_strand	XM_015094106.1	101000000	ABO blood group (transferase A	GO:0004380,GO:0004381,GO:0005576,GO:0005794,GO:0005975,GO:0006486,GO:0009247,GO:0016021,GO:0030259,GO:0031982,GO:0032580,GO:0042742,GO:0046872	glycoprotein-fucosylgalactoside alpha-N-acetylgalactosaminyltransferase activity|fucosylgalactoside 3-alpha-galactosyltransferase activity|extracellular region|Golgi apparatus|carbohydrate metabolic process|protein glycosylation|glycolipid biosynthetic process|integral component of membrane|lipid glycosylation|vesicle|Golgi cisterna membrane|defense response to bacterium|metal ion binding	oas00601	Glycosphingolipid biosynthesis - lacto and neolacto series
TCONS_00031893	NC_019468.2	21573926	21635317	+		XLOC_015032	XM_012185435.2	0	antisense	genic	exonic	overlapping	XM_012185435.2	101000000	RNA methyltransferase like 1	GO:0000451,GO:0003723,GO:0005739,GO:0005759,GO:0070039	rRNA 2'-O-methylation|RNA binding|mitochondrion|mitochondrial matrix|rRNA (guanosine-2'-O-)-methyltransferase activity
TCONS_00042093	NC_019471.2	59362030	59364030	-		XLOC_019558	XM_015100121.1	0	antisense	genic	exonic	overlapping	XM_015100121.1	101000000	protein phosphatase 6 regulatory subunit 1	GO:0000139,GO:0005829,GO:0017048,GO:0019903,GO:0043666,GO:0048208	Golgi membrane|cytosol|Rho GTPase binding|protein phosphatase binding|regulation of phosphoprotein phosphatase activity|COPII vesicle coating
TCONS_00013567	NC_019460.2	188000000	188000000	+		XLOC_006295	XM_012175149.2	0	sense	genic	intronic	nested	XM_012175149.2	101000000	inositol 1	GO:0005220,GO:0005509,GO:0005789,GO:0005791,GO:0005886,GO:0016021,GO:0030658,GO:0030667,GO:0051209,GO:0070679	inositol 1,4,5-trisphosphate-sensitive calcium-release channel activity|calcium ion binding|endoplasmic reticulum membrane|rough endoplasmic reticulum|plasma membrane|integral component of membrane|transport vesicle membrane|secretory granule membrane|release of sequestered calcium ion into cytosol|inositol 1,4,5 trisphosphate binding	oas04020,oas04022,oas04070,oas04114,oas04210,oas04218,oas04270,oas04371,oas04540,oas04611,oas04621,oas04625,oas04720,oas04723,oas04724,oas04725,oas04726,oas04728,oas04730,oas04750,oas04912,oas04915,oas04918,oas04921,oas04922,oas04924,oas04925,oas04927,oas04928,oas04934,oas04970,oas04971,oas04972,oas05010,oas05163,oas05167,oas05170,oas05205	Calcium signaling pathway|cGMP-PKG signaling pathway|Phosphatidylinositol signaling system|Oocyte meiosis|Apoptosis|Cellular senescence|Vascular smooth muscle contraction|Apelin signaling pathway|Gap junction|Platelet activation|NOD-like receptor signaling pathway|C-type lectin receptor signaling pathway|Long-term potentiation|Retrograde endocannabinoid signaling|Glutamatergic synapse|Cholinergic…
TCONS_00012508	NC_019460.2	97014142	97015914	+		XLOC_005795	XM_015093894.1	0	antisense	genic	exonic	overlapping	XM_015093894.1	101000000	chromosome 3 open reading frame	GO:0005654,GO:0006388,GO:0048598,GO:0072669	nucleoplasm|tRNA splicing, via endonucleolytic cleavage and ligation|embryonic morphogenesis|tRNA-splicing ligase complex
TCONS_00001754	NC_019458.2	125000000	125000000	+		XLOC_000827	XM_004002791.3	0	sense	genic	exonic	nested	XM_004002791.3	101000000	RWD domain containing 2B
TCONS_00038329	NC_019470.2	21321852	21323060	-		XLOC_017838	XM_015099567.1	0	sense	genic	intronic	nested	XM_015099567.1	107000000	LIM zinc-binding domain-containing Nebulette-like	GO:0003779,GO:0005737,GO:0046872	actin binding|cytoplasm|metal ion binding
TCONS_00016035	NC_019460.2	136000000	136000000	-		XLOC_007488	XM_012174334.2	0	antisense	genic	exonic	overlapping	XM_012174334.2	101000000	microspherule protein 1	GO:0000123,GO:0002151,GO:0005634,GO:0005654,GO:0005730,GO:0005737,GO:0005783,GO:0005844,GO:0006281,GO:0006310,GO:0006351,GO:0006355,GO:0006464,GO:0008266,GO:0010521,GO:0016579,GO:0030425,GO:0031011,GO:0034046,GO:0043204,GO:0043981,GO:0043982,GO:0043984,GO:0051974,GO:0071339,GO:1904357,GO:1904751	histone acetyltransferase complex|G-quadruplex RNA binding|nucleus|nucleoplasm|nucleolus|cytoplasm|endoplasmic reticulum|polysome|DNA repair|DNA recombination|transcription, DNA-templated|regulation of transcription, DNA-templated|cellular protein modification process|poly(U) RNA binding|telomerase inhibitor activity|protein deubiquitination|dendrite|Ino80 complex|poly(G) binding|perikaryon|histo…	oas05168	Herpes simplex infection
TCONS_00055363	NC_019479.2	41595064	41595796	-		XLOC_025640	XM_015103485.1	0	sense	genic	intronic	nested	XM_015103485.1	101000000	uncharacterized protein C10orf88	GO:0042802	identical protein binding
TCONS_00005025	NC_019458.2	148000000	148000000	-		XLOC_002281	XM_004002835.3	0	sense	genic	intronic	nested	XM_004002835.3	101000000	glucan (1%2C4-alpha-)%2C branching enzyme 1	GO:0003844,GO:0004553,GO:0005978,GO:0043169,GO:0102752	1,4-alpha-glucan branching enzyme activity|hydrolase activity, hydrolyzing O-glycosyl compounds|glycogen biosynthetic process|cation binding|1,4-alpha-glucan branching enzyme activity (using a glucosylated glycogenin as primer for glycogen synthesis)	oas00500	Starch and sucrose metabolism
TCONS_00042922	NC_019472.2	54430528	54432732	+		XLOC_019951	XM_004016342.3	0	sense	genic	intronic	nested	XM_004016342.3	101000000	alkaline ceramidase 3	GO:0005789,GO:0006672,GO:0008284,GO:0030148,GO:0030173,GO:0030176,GO:0046512,GO:0070774,GO:0071602	endoplasmic reticulum membrane|ceramide metabolic process|positive regulation of cell proliferation|sphingolipid biosynthetic process|integral component of Golgi membrane|integral component of endoplasmic reticulum membrane|sphingosine biosynthetic process|phytoceramidase activity|phytosphingosine biosynthetic process	oas00600	Sphingolipid metabolism
TCONS_00048874	NC_019476.2	7915318	7959883	+		XLOC_022743	XM_015102227.1	0	sense	genic	intronic	overlapping	XM_015102227.1	101000000	programmed cell death 6 interacting protein	GO:0000281,GO:0000915,GO:0000920,GO:0001772,GO:0005815,GO:0005829,GO:0005923,GO:0005925,GO:0006915,GO:0010824,GO:0015031,GO:0016020,GO:0019058,GO:0031871,GO:0036258,GO:0039702,GO:0042470,GO:0042641,GO:0042803,GO:0043209,GO:0045199,GO:0046755,GO:0048306,GO:0051260,GO:0070062,GO:0070830,GO:0070971,GO:0090543,GO:0090559,GO:0090611,GO:1903543,GO:1903551,GO:1903553,GO:1903561	mitotic cytokinesis|actomyosin contractile ring assembly|cell separation after cytokinesis|immunological synapse|microtubule organizing center|cytosol|bicellular tight junction|focal adhesion|apoptotic process|regulation of centrosome duplication|protein transport|membrane|viral life cycle|proteinase activated receptor binding|multivesicular body assembly|viral budding via host ESCRT complex|mela…	oas04144	Endocytosis
TCONS_00058711	NC_019481.2	40397238	40404521	-		XLOC_027181	XM_015104264.1	0	antisense	genic	intronic	nested	XM_015104264.1	101000000	guanine nucleotide binding protein (G protein) alpha 12	GO:0001701,GO:0003924,GO:0004871,GO:0005525,GO:0005737,GO:0005834,GO:0007186,GO:0007188,GO:0007266,GO:0008360,GO:0010762,GO:0016328,GO:0030154,GO:0031526,GO:0031683,GO:0031752,GO:0032006,GO:0032434,GO:0035556,GO:0042493,GO:0042733,GO:0046872	in utero embryonic development|GTPase activity|signal transducer activity|GTP binding|cytoplasm|heterotrimeric G-protein complex|G-protein coupled receptor signaling pathway|adenylate cyclase-modulating G-protein coupled receptor signaling pathway|Rho protein signal transduction|regulation of cell shape|regulation of fibroblast migration|lateral plasma membrane|cell differentiation|brush border m…	oas04010,oas04022,oas04071,oas04072,oas04270,oas04730,oas04810,oas04928,oas05163,oas05200	MAPK signaling pathway|cGMP-PKG signaling pathway|Sphingolipid signaling pathway|Phospholipase D signaling pathway|Vascular smooth muscle contraction|Long-term depression|Regulation of actin cytoskeleton|Parathyroid hormone synthesis, secretion and action|Human cytomegalovirus infection|Pathways in cancer
TCONS_00001594	NC_019458.2	119000000	119000000	+		XLOC_000755	XM_012185928.2	0	sense	genic	intronic	nested	XM_012185928.2	101000000	alpha-1	GO:0000139,GO:0005975,GO:0006486,GO:0008454,GO:0016021,GO:0046872	Golgi membrane|carbohydrate metabolic process|protein glycosylation|alpha-1,3-mannosylglycoprotein 4-beta-N-acetylglucosaminyltransferase activity|integral component of membrane|metal ion binding
TCONS_00047191	NC_019475.2	1032361	1060984	+		XLOC_021944	XM_012098295.1	53883	sense	intergenic	downstream	same_strand	XM_012098295.1	101000000	small nuclear ribonucleoprotein polypeptide N	GO:0000398,GO:0003723,GO:0005654,GO:0005682,GO:0005685,GO:0005686,GO:0005687,GO:0005737,GO:0046540,GO:0071004,GO:0071013	mRNA splicing, via spliceosome|RNA binding|nucleoplasm|U5 snRNP|U1 snRNP|U2 snRNP|U4 snRNP|cytoplasm|U4/U6 x U5 tri-snRNP complex|U2-type prespliceosome|catalytic step 2 spliceosome
TCONS_00034921	NC_019468.2	62012869	62014669	-		XLOC_016269	XM_004013156.2	0	sense	genic	intronic	nested	XM_004013156.2	101000000	helicase with zinc finger	GO:0003723,GO:0004386,GO:0005524,GO:0005634,GO:0016020,GO:0046872	RNA binding|helicase activity|ATP binding|nucleus|membrane|metal ion binding
TCONS_00025504	NC_019464.2	68369723	68379615	+		XLOC_011919	XM_004010688.3	0	sense	genic	intronic	nested	XM_004010688.3	101000000	dishevelled associated activator of morphogenesis 1	GO:0001725,GO:0003779,GO:0005829,GO:0005886,GO:0016020,GO:0017048,GO:0030036,GO:0031514,GO:0036064,GO:0042802,GO:0060071	stress fiber|actin binding|cytosol|plasma membrane|membrane|Rho GTPase binding|actin cytoskeleton organization|motile cilium|ciliary basal body|identical protein binding|Wnt signaling pathway, planar cell polarity pathway	oas04310	Wnt signaling pathway
TCONS_00052656	NC_019478.2	16043070	16054923	+
TCONS_00058341	NC_019481.2	30275922	30278400	-		XLOC_027012	XM_004020952.3	41307	antisense	intergenic	downstream	convergent	XM_004020952.3	101000000	60S ribosomal protein L30	GO:0003735,GO:0005840,GO:0006412	structural constituent of ribosome|ribosome|translation	oas03010	Ribosome
TCONS_00037866	NC_019470.2	62905044	62909905	+		XLOC_017623	XM_012189092.2	0	sense	genic	intronic	nested	XM_012189092.2	101000000	agouti-signaling protein	GO:0005576,GO:0005622,GO:0006091,GO:0008343,GO:0009755,GO:0031781,GO:0031782,GO:0032402,GO:0032438,GO:0040030,GO:0042438,GO:0048023,GO:0071514	extracellular region|intracellular|generation of precursor metabolites and energy|adult feeding behavior|hormone-mediated signaling pathway|type 3 melanocortin receptor binding|type 4 melanocortin receptor binding|melanosome transport|melanosome organization|regulation of molecular function, epigenetic|melanin biosynthetic process|positive regulation of melanin biosynthetic process|genetic imprin…	oas04916	Melanogenesis
TCONS_00063256	NW_014641348.1	1809	3264	+
TCONS_00007632	NC_019459.2	164000000	164000000	+		XLOC_003603	XM_012138277.2	0	sense	genic	intronic	overlapping	XM_012138277.2	101000000	zinc finger E-box binding homeobox 2	GO:0000122,GO:0000790,GO:0001205,GO:0001227,GO:0001755,GO:0001756,GO:0001843,GO:0005634,GO:0005730,GO:0005829,GO:0007399,GO:0019208,GO:0021540,GO:0021766,GO:0021846,GO:0021957,GO:0030177,GO:0043507,GO:0043565,GO:0045636,GO:0045944,GO:0046872,GO:0048023,GO:0048066,GO:0048668,GO:0050772,GO:0061373,GO:0070412,GO:0097324,GO:1902748,GO:1903056	negative regulation of transcription from RNA polymerase II promoter|nuclear chromatin|transcriptional activator activity, RNA polymerase II distal enhancer sequence-specific DNA binding|transcriptional repressor activity, RNA polymerase II transcription regulatory region sequence-specific DNA binding|neural crest cell migration|somitogenesis|neural tube closure|nucleus|nucleolus|cytosol|nervous …	oas05206	MicroRNAs in cancer
TCONS_00000145	NC_019458.2	3269083	3270766	+		XLOC_000077	XM_012181570.2	0	antisense	genic	intronic	nested	XM_012181570.2	101000000	leucine rich repeat (in FLII) interacting protein 1	GO:0000122,GO:0000978,GO:0001078,GO:0003677,GO:0003725,GO:0005634,GO:0005737,GO:0005829,GO:0005856,GO:0005886,GO:0006351,GO:0006357,GO:0032481,GO:0042803,GO:0045296,GO:0045892	negative regulation of transcription from RNA polymerase II promoter|RNA polymerase II proximal promoter sequence-specific DNA binding|transcriptional repressor activity, RNA polymerase II proximal promoter sequence-specific DNA binding|DNA binding|double-stranded RNA binding|nucleus|cytoplasm|cytosol|cytoskeleton|plasma membrane|transcription, DNA-templated|regulation of transcription from RNA p…
TCONS_00048830	NC_019476.2	3780663	3785250	+		XLOC_022713	XM_015102102.1	0	sense	genic	intronic	nested	XM_015102102.1	101000000	RNA binding motif	GO:0002357,GO:0005737,GO:0008143,GO:0008266,GO:0010628,GO:0010629,GO:0035925,GO:0045727,GO:0090090	defense response to tumor cell|cytoplasm|poly(A) binding|poly(U) RNA binding|positive regulation of gene expression|negative regulation of gene expression|mRNA 3'-UTR AU-rich region binding|positive regulation of translation|negative regulation of canonical Wnt signaling pathway
TCONS_00048029	NC_019475.2	5297141	5300478	-		XLOC_022341	XM_012098323.1	0	antisense	genic	intronic	nested	XM_012098323.1	101000000	ceramide synthase 3	GO:0003677,GO:0005783,GO:0005789,GO:0016021,GO:0030148,GO:0030216,GO:0031965,GO:0046513,GO:0050291	DNA binding|endoplasmic reticulum|endoplasmic reticulum membrane|integral component of membrane|sphingolipid biosynthetic process|keratinocyte differentiation|nuclear membrane|ceramide biosynthetic process|sphingosine N-acyltransferase activity	oas00600,oas04071	Sphingolipid metabolism|Sphingolipid signaling pathway
TCONS_00057704	NC_019481.2	41958073	41960391	+
TCONS_00057236	NC_019481.2	27003534	27040922	+		XLOC_026508	XM_015104175.1	0	sense	genic	intronic	nested	XM_015104175.1	101000000	F-box and leucine-rich repeat protein 19	GO:0000209,GO:0003677,GO:0004842,GO:0005829,GO:0008270,GO:0019005,GO:0043161,GO:0043687	protein polyubiquitination|DNA binding|ubiquitin-protein transferase activity|cytosol|zinc ion binding|SCF ubiquitin ligase complex|proteasome-mediated ubiquitin-dependent protein catabolic process|post-translational protein modification
TCONS_00044624	NC_019473.2	69406251	69419923	+
TCONS_00029788	NC_019466.2	35791852	35854572	-		XLOC_014006	XM_012183713.2	0	sense	genic	exonic	overlapping	XM_012183713.2	101000000	transmembrane protein 68	GO:0008152,GO:0016021,GO:0016746	metabolic process|integral component of membrane|transferase activity, transferring acyl groups
TCONS_00026458	NC_019464.2	42675492	42679372	-		XLOC_012399	XM_012181362.2	0	sense	genic	exonic	nested	XM_012181362.2	678681	thyroid hormone receptor interactor 4	GO:0002020,GO:0003713,GO:0005634,GO:0005654,GO:0005737,GO:0005815,GO:0005829,GO:0006351,GO:0006355,GO:0008270,GO:0016604,GO:0016922,GO:0019901,GO:0030331,GO:0030520,GO:0031594,GO:0035035,GO:0043234,GO:0044389,GO:0045661,GO:0045893,GO:0099053,GO:1901998	protease binding|transcription coactivator activity|nucleus|nucleoplasm|cytoplasm|microtubule organizing center|cytosol|transcription, DNA-templated|regulation of transcription, DNA-templated|zinc ion binding|nuclear body|ligand-dependent nuclear receptor binding|protein kinase binding|estrogen receptor binding|intracellular estrogen receptor signaling pathway|neuromuscular junction|histone acety…
TCONS_00008244	NC_019459.2	233000000	233000000	+		XLOC_003892	XM_012148937.2	0	sense	genic	intronic	nested	XM_012148937.2	101000000	polyhomeotic homolog 2 (Drosophila)	GO:0000792,GO:0003677,GO:0005634,GO:0005654,GO:0007275,GO:0007283,GO:0008270,GO:0031519,GO:0035102,GO:0042802	heterochromatin|DNA binding|nucleus|nucleoplasm|multicellular organism development|spermatogenesis|zinc ion binding|PcG protein complex|PRC1 complex|identical protein binding
TCONS_00026526	NC_019464.2	47981054	47989011	-		XLOC_012430	XM_012181444.2	0	antisense	genic	intronic	nested	XM_012181444.2	101000000	myosin IE	GO:0000146,GO:0001570,GO:0001701,GO:0003094,GO:0003774,GO:0005516,GO:0005524,GO:0005737,GO:0005856,GO:0005903,GO:0005911,GO:0005912,GO:0006807,GO:0006897,GO:0015629,GO:0016459,GO:0030048,GO:0030136,GO:0032836,GO:0035091,GO:0035166,GO:0042623,GO:0048008,GO:0051015,GO:0070062,GO:0072015	microfilament motor activity|vasculogenesis|in utero embryonic development|glomerular filtration|motor activity|calmodulin binding|ATP binding|cytoplasm|cytoskeleton|brush border|cell-cell junction|adherens junction|nitrogen compound metabolic process|endocytosis|actin cytoskeleton|myosin complex|actin filament-based movement|clathrin-coated vesicle|glomerular basement membrane development|phosph…
TCONS_00001738	NC_019458.2	123000000	123000000	+		XLOC_000815	XM_004002776.3	75034	sense	intergenic	upstream	same_strand	XM_004002776.3	101000000	keratin-associated protein 13-1-like	GO:0005829,GO:0005882,GO:0031424	cytosol|intermediate filament|keratinization
TCONS_00054956	NC_019479.2	10221310	10221724	-		XLOC_025443	XM_012102506.2	0	sense	genic	intronic	nested	XM_012102506.2	101000000	ankyrin repeat domain 22
TCONS_00012797	NC_019460.2	132000000	132000000	+		XLOC_005939	XM_012174148.2	0	antisense	genic	exonic	overlapping	XM_012174148.2	101000000	homeobox C8	GO:0000122,GO:0003677,GO:0003700,GO:0005634,GO:0005654,GO:0006351,GO:0009952,GO:0015630,GO:0030182,GO:0043565,GO:0048705	negative regulation of transcription from RNA polymerase II promoter|DNA binding|DNA binding transcription factor activity|nucleus|nucleoplasm|transcription, DNA-templated|anterior/posterior pattern specification|microtubule cytoskeleton|neuron differentiation|sequence-specific DNA binding|skeletal system morphogenesis
TCONS_00051421	NC_019477.2	31991492	32042646	+		XLOC_023835	XM_015102810.1	0	antisense	genic	intronic	overlapping	XM_015102810.1	101000000	aldehyde dehydrogenase 5 family member A1	GO:0004777,GO:0005739,GO:0007417,GO:0009013,GO:0009450,GO:0051289,GO:0055114	succinate-semialdehyde dehydrogenase (NAD+) activity|mitochondrion|central nervous system development|succinate-semialdehyde dehydrogenase [NAD(P)+] activity|gamma-aminobutyric acid catabolic process|protein homotetramerization|oxidation-reduction process	oas00250,oas00650	Alanine, aspartate and glutamate metabolism|Butanoate metabolism
TCONS_00004416	NC_019458.2	102000000	102000000	-		XLOC_002000	XM_015091798.1	0	antisense	genic	exonic	overlapping	XM_015091798.1	101000000	small proline-rich protein 4
TCONS_00063378	NW_014641685.1	1447	3503	+		XLOC_029926	XM_015105262.1	0	sense	genic	exonic	overlapping	XM_015105262.1	101000000	sialic acid-binding Ig-like lectin 14	GO:0005886,GO:0007155,GO:0016021,GO:0030246,GO:0043312,GO:0045087,GO:0070821,GO:0101003	plasma membrane|cell adhesion|integral component of membrane|carbohydrate binding|neutrophil degranulation|innate immune response|tertiary granule membrane|ficolin-1-rich granule membrane
TCONS_00042170	NC_019471.2	60669575	60691160	-		XLOC_019591	XM_015100127.1	0	sense	genic	intronic	nested	XM_015100127.1	106000000	ZFP28 zinc finger protein	GO:0003677,GO:0003700,GO:0005634,GO:0006351,GO:0006355,GO:0046872	DNA binding|DNA binding transcription factor activity|nucleus|transcription, DNA-templated|regulation of transcription, DNA-templated|metal ion binding
TCONS_00000560	NC_019458.2	31780553	31794563	+		XLOC_000245	XM_015091785.1	0	antisense	genic	intronic	nested	XM_015091785.1	101000000	Dab	GO:0005829,GO:0005903,GO:0007162,GO:0007264,GO:0007411,GO:0007494,GO:0007628,GO:0014069,GO:0016020,GO:0016358,GO:0021517,GO:0021589,GO:0021813,GO:0021942,GO:0042493,GO:0043005,GO:0043025,GO:0043231,GO:0043548,GO:0045177,GO:0045666,GO:0045860,GO:0046426,GO:0048471,GO:0048712,GO:0050771,GO:0051645,GO:0097477	cytosol|brush border|negative regulation of cell adhesion|small GTPase mediated signal transduction|axon guidance|midgut development|adult walking behavior|postsynaptic density|membrane|dendrite development|ventral spinal cord development|cerebellum structural organization|cell-cell adhesion involved in neuronal-glial interactions involved in cerebral cortex radial glia guided migration|radial gl…
TCONS_00053426	NC_019478.2	49533357	49533658	+		XLOC_024749	XM_015103026.1	0	sense	genic	exonic	nested	XM_015103026.1	101000000	anoctamin 9	GO:0005229,GO:0005622,GO:0005886,GO:0006821,GO:0016021,GO:0017128,GO:0034220,GO:0061589,GO:0061590,GO:0061591,GO:1902939	intracellular calcium activated chloride channel activity|intracellular|plasma membrane|chloride transport|integral component of membrane|phospholipid scramblase activity|ion transmembrane transport|calcium activated phosphatidylserine scrambling|calcium activated phosphatidylcholine scrambling|calcium activated galactosylceramide scrambling|negative regulation of intracellular calcium activated …
TCONS_00031038	NC_019467.2	16427097	16450574	-		XLOC_014599	XM_012184407.2	0	sense	genic	intronic	nested	XM_012184407.2	101000000	zinc finger CCCH-type containing 13	GO:0003723,GO:0005654,GO:0016607,GO:0046872	RNA binding|nucleoplasm|nuclear speck|metal ion binding
TCONS_00005079	NC_019458.2	162000000	162000000	-		XLOC_002308	XM_012188638.2	0	sense	genic	intronic	nested	XM_012188638.2	101000000	filamin A interacting protein 1-like	GO:0005634,GO:0005737,GO:0016020	nucleus|cytoplasm|membrane
TCONS_00023158	NC_019463.2	100000000	100000000	+		XLOC_010854	XM_004009967.3	0	sense	genic	intronic	nested	XM_004009967.3	101000000	Rho GTPase activating protein 24	GO:0001525,GO:0005096,GO:0005829,GO:0005856,GO:0005925,GO:0007165,GO:0030154,GO:0042995,GO:0051056	angiogenesis|GTPase activator activity|cytosol|cytoskeleton|focal adhesion|signal transduction|cell differentiation|cell projection|regulation of small GTPase mediated signal transduction
TCONS_00025962	NC_019464.2	6279690	6285697	-		XLOC_012157	XM_012180659.2	0	sense	genic	intronic	nested	XM_012180659.2	101000000	glucosaminyl (N-acetyl) transferase 4			oas00512	Mucin type O-glycan biosynthesis
TCONS_00010140	NC_019459.2	150000000	150000000	-		XLOC_004736	XM_012136483.2	0	sense	genic	intronic	nested	XM_012136483.2	101000000	plakophilin 4	GO:0000922,GO:0001533,GO:0005737,GO:0005856,GO:0005886,GO:0005911,GO:0007043,GO:0007267,GO:0009898,GO:0014069,GO:0030054,GO:0030057,GO:0030155,GO:0030496,GO:0031424,GO:0032467,GO:0043547,GO:0048471,GO:0051233,GO:0070268,GO:0072686,GO:0098609	spindle pole|cornified envelope|cytoplasm|cytoskeleton|plasma membrane|cell-cell junction|cell-cell junction assembly|cell-cell signaling|cytoplasmic side of plasma membrane|postsynaptic density|cell junction|desmosome|regulation of cell adhesion|midbody|keratinization|positive regulation of cytokinesis|positive regulation of GTPase activity|perinuclear region of cytoplasm|spindle midzone|cornifi…
TCONS_00041101	NC_019471.2	13837565	13838572	-		XLOC_019104	XM_015100413.1	0	sense	genic	intronic	nested	XM_015100413.1	101000000	ankyrin repeat domain 11	GO:0001701,GO:0001894,GO:0005634,GO:0005654,GO:0005829,GO:0005886,GO:0035264,GO:0042475,GO:0048705,GO:0060325,GO:0060348	in utero embryonic development|tissue homeostasis|nucleus|nucleoplasm|cytosol|plasma membrane|multicellular organism growth|odontogenesis of dentin-containing tooth|skeletal system morphogenesis|face morphogenesis|bone development
TCONS_00018691	NC_019461.2	69096823	69097431	-		XLOC_008787	XM_015095341.1	0	antisense	genic	exonic	overlapping	XM_015095341.1	101000000	src kinase associated phosphoprotein 2	GO:0002757,GO:0005070,GO:0005654,GO:0005737,GO:0005829,GO:0005886,GO:0008285,GO:0042113	immune response-activating signal transduction|SH3/SH2 adaptor activity|nucleoplasm|cytoplasm|cytosol|plasma membrane|negative regulation of cell proliferation|B cell activation
TCONS_00010970	NC_019459.2	243000000	243000000	-		XLOC_005136	XM_012152481.2	0	antisense	genic	intronic	nested	XM_012152481.2	101000000	leucine zipper protein 1	GO:0003281,GO:0005634,GO:0021503,GO:0060840	ventricular septum development|nucleus|neural fold bending|artery development
TCONS_00034957	NC_019469.2	846769	860444	+		XLOC_016281	XM_012186908.2	7416	antisense	intergenic	downstream	convergent	XM_012186908.2	101000000	plasma membrane calcium-transporting ATPase 4-like	GO:0005388,GO:0005516,GO:0005524,GO:0005886,GO:0006874,GO:0016021,GO:0030317,GO:0036126,GO:0046872	calcium-transporting ATPase activity|calmodulin binding|ATP binding|plasma membrane|cellular calcium ion homeostasis|integral component of membrane|flagellated sperm motility|sperm flagellum|metal ion binding	oas04020,oas04022,oas04024,oas04261,oas04925,oas04970,oas04972	Calcium signaling pathway|cGMP-PKG signaling pathway|cAMP signaling pathway|Adrenergic signaling in cardiomyocytes|Aldosterone synthesis and secretion|Salivary secretion|Pancreatic secretion
TCONS_00025231	NC_019464.2	47593633	47619348	+		XLOC_011808	XM_012181428.1	0	sense	genic	intronic	overlapping	XM_012181428.1	101000000	general transcription factor IIA 2	GO:0001103,GO:0003713,GO:0005654,GO:0005669,GO:0005672,GO:0006366,GO:0006367,GO:0006368,GO:0008134,GO:0016032,GO:0017025,GO:0030054,GO:0042795,GO:0042803,GO:0045944,GO:0046982,GO:0051091,GO:0051123	RNA polymerase II repressing transcription factor binding|transcription coactivator activity|nucleoplasm|transcription factor TFIID complex|transcription factor TFIIA complex|transcription from RNA polymerase II promoter|transcription initiation from RNA polymerase II promoter|transcription elongation from RNA polymerase II promoter|transcription factor binding|viral process|TBP-class protein bin…	oas03022,oas05203	Basal transcription factors|Viral carcinogenesis
TCONS_00028579	NC_019465.2	89857152	89862537	-		XLOC_013456	XM_015097534.1	70521	sense	intergenic	downstream	same_strand	XM_015097534.1	101000000	WD repeat domain 27	GO:0005654	nucleoplasm
TCONS_00058818	NC_019482.2	725788	726554	+		XLOC_027220	XM_012105588.1	50347	antisense	intergenic	upstream	divergent	XM_012105588.1	101000000	centriole	GO:0005813,GO:0005814,GO:0005819,GO:0005929,GO:0005930,GO:0007049,GO:0008017,GO:0030424,GO:0035869,GO:0036064,GO:0045995,GO:0048666,GO:0051301,GO:0060296,GO:0061673,GO:0072686,GO:1901673,GO:1990755	centrosome|centriole|spindle|cilium|axoneme|cell cycle|microtubule binding|axon|ciliary transition zone|ciliary basal body|regulation of embryonic development|neuron development|cell division|regulation of cilium beat frequency involved in ciliary motility|mitotic spindle astral microtubule|mitotic spindle|regulation of mitotic spindle assembly|mitotic spindle microtubule depolymerization
TCONS_00048583	NC_019475.2	58980416	58991352	-		XLOC_022612	XM_015102039.1	0	sense	genic	intronic	nested	XM_015102039.1	101000000	spectrin repeat containing	GO:0005635,GO:0005640,GO:0005791,GO:0007010,GO:0008360,GO:0016020,GO:0016021,GO:0031965,GO:0034993,GO:0051015,GO:0090150,GO:0090286	nuclear envelope|nuclear outer membrane|rough endoplasmic reticulum|cytoskeleton organization|regulation of cell shape|membrane|integral component of membrane|nuclear membrane|LINC complex|actin filament binding|establishment of protein localization to membrane|cytoskeletal anchoring at nuclear membrane
TCONS_00063792	NW_014643249.1	1	2323	-
TCONS_00000962	NC_019458.2	86049936	86050452	+		XLOC_000463	XM_004002293.3	6965	sense	intergenic	upstream	same_strand	XM_004002293.3	101000000	glutathione S-transferase Mu 1	GO:0004364,GO:0005737,GO:0008152	glutathione transferase activity|cytoplasm|metabolic process	oas00480,oas00980,oas00982,oas00983,oas01524,oas05200,oas05204,oas05225,oas05418	Glutathione metabolism|Metabolism of xenobiotics by cytochrome P450|Drug metabolism - cytochrome P450|Drug metabolism - other enzymes|Platinum drug resistance|Pathways in cancer|Chemical carcinogenesis|Hepatocellular carcinoma|Fluid shear stress and atherosclerosis
TCONS_00043896	NC_019472.2	61862450	61898142	-		XLOC_020406	XM_004016384.3	0	sense	genic	intronic	overlapping	XM_004016384.3	101000000	cleavage stimulation factor	GO:0000398,GO:0003723,GO:0003729,GO:0005634,GO:0005654,GO:0006369,GO:0006378,GO:0006379,GO:0031124	mRNA splicing, via spliceosome|RNA binding|mRNA binding|nucleus|nucleoplasm|termination of RNA polymerase II transcription|mRNA polyadenylation|mRNA cleavage|mRNA 3'-end processing	oas03015	mRNA surveillance pathway
TCONS_00055984	NC_019480.2	61157906	61159298	+		XLOC_025931	XM_015103556.1	20010	sense	intergenic	downstream	same_strand	XM_015103556.1	101000000	zinc finger	GO:0003676,GO:0005737,GO:0008270,GO:0035091	nucleic acid binding|cytoplasm|zinc ion binding|phosphatidylinositol binding
TCONS_00033990	NC_019468.2	34501208	34508383	-		XLOC_015918	XM_015098685.1	0	sense	genic	intronic	nested	XM_015098685.1	101000000	myosin phosphatase Rho interacting protein	GO:0003779,GO:0005829,GO:0005925,GO:0015629,GO:0045296	actin binding|cytosol|focal adhesion|actin cytoskeleton|cadherin binding
TCONS_00018232	NC_019461.2	9679403	9691390	-		XLOC_008546	XM_015095185.1	0	sense	genic	intronic	overlapping	XM_015095185.1	101000000	peroxisomal biogenesis factor 1			oas04146	Peroxisome
TCONS_00008927	NC_019459.2	13222507	13226232	-		XLOC_004135	XM_015092985.1	0	sense	genic	intronic	nested	XM_015092985.1	101000000	A-kinase anchor protein 2
TCONS_00044865	NC_019473.2	12521244	12527180	-		XLOC_020884	XM_012096813.2	0	sense	genic	intronic	nested	XM_012096813.2	101000000	microtubule associated serine/threonine kinase family member 4	GO:0000287,GO:0004674,GO:0005524,GO:0005622,GO:0005737,GO:0018105,GO:0035556	magnesium ion binding|protein serine/threonine kinase activity|ATP binding|intracellular|cytoplasm|peptidyl-serine phosphorylation|intracellular signal transduction
TCONS_00003468	NC_019458.2	22116276	22122594	-		XLOC_001603	XM_015091963.1	0	sense	genic	intronic	nested	XM_015091963.1	101000000	TraB domain containing 2B	GO:0004222,GO:0005887,GO:0006508,GO:0016055,GO:0017147,GO:0030178,GO:0031301,GO:0032461,GO:0046872,GO:1904808	metalloendopeptidase activity|integral component of plasma membrane|proteolysis|Wnt signaling pathway|Wnt-protein binding|negative regulation of Wnt signaling pathway|integral component of organelle membrane|positive regulation of protein oligomerization|metal ion binding|positive regulation of protein oxidation
TCONS_00001010	NC_019458.2	89233725	89262592	+		XLOC_000485	XM_004003609.3	0	antisense	genic	intronic	overlapping	XM_004003609.3	101000000	monocarboxylate transporter 1-like	GO:0005739,GO:0005813,GO:0005886,GO:0005887,GO:0006629,GO:0007098,GO:0008028,GO:0015129,GO:0015293,GO:0016021,GO:0030054,GO:0032094,GO:0035879,GO:0042593,GO:0050796,GO:0051780	mitochondrion|centrosome|plasma membrane|integral component of plasma membrane|lipid metabolic process|centrosome cycle|monocarboxylic acid transmembrane transporter activity|lactate transmembrane transporter activity|symporter activity|integral component of membrane|cell junction|response to food|plasma membrane lactate transport|glucose homeostasis|regulation of insulin secretion|behavioral res…
TCONS_00016135	NC_019460.2	149000000	149000000	-		XLOC_007541	XM_012174559.1	0	sense	genic	intronic	nested	XM_012174559.1	101000000	CCR4-NOT transcription complex subunit 2	GO:0000122,GO:0000288,GO:0000289,GO:0000932,GO:0001104,GO:0001226,GO:0001829,GO:0005634,GO:0005737,GO:0005829,GO:0005886,GO:0006351,GO:0006357,GO:0006977,GO:0010606,GO:0016020,GO:0017148,GO:0030014,GO:0030015,GO:0031047,GO:0033147,GO:0090503,GO:2000036	negative regulation of transcription from RNA polymerase II promoter|nuclear-transcribed mRNA catabolic process, deadenylation-dependent decay|nuclear-transcribed mRNA poly(A) tail shortening|P-body|RNA polymerase II transcription cofactor activity|RNA polymerase II transcription corepressor binding|trophectodermal cell differentiation|nucleus|cytoplasm|cytosol|plasma membrane|transcription, DNA-…	oas03018	RNA degradation
TCONS_00001734	NC_019458.2	123000000	123000000	+		XLOC_000815	XM_004002776.3	96525	sense	intergenic	upstream	same_strand	XM_004002776.3	101000000	keratin-associated protein 13-1-like	GO:0005829,GO:0005882,GO:0031424	cytosol|intermediate filament|keratinization
TCONS_00006328	NC_019459.2	3008843	3011006	+		XLOC_002932	XM_015092956.1	0	sense	genic	intronic	nested	XM_015092956.1	101000000	CDK5 regulatory subunit associated protein 2	GO:0000132,GO:0000226,GO:0000242,GO:0000922,GO:0001578,GO:0005516,GO:0005737,GO:0005794,GO:0005813,GO:0005874,GO:0007059,GO:0007098,GO:0007420,GO:0022008,GO:0031023,GO:0035371,GO:0044212,GO:0045893,GO:0046600,GO:0048471,GO:0090231	establishment of mitotic spindle orientation|microtubule cytoskeleton organization|pericentriolar material|spindle pole|microtubule bundle formation|calmodulin binding|cytoplasm|Golgi apparatus|centrosome|microtubule|chromosome segregation|centrosome cycle|brain development|neurogenesis|microtubule organizing center organization|microtubule plus-end|transcription regulatory region DNA binding|pos…
TCONS_00002030	NC_019458.2	182000000	182000000	+		XLOC_000963	XM_004002941.3	0	sense	genic	intronic	nested	XM_004002941.3	101000000	Rho GTPase activating protein 31	GO:0005096,GO:0005829,GO:0005925,GO:0007264,GO:0017124,GO:0030027,GO:0051056	GTPase activator activity|cytosol|focal adhesion|small GTPase mediated signal transduction|SH3 domain binding|lamellipodium|regulation of small GTPase mediated signal transduction
TCONS_00022206	NC_019462.2	67795025	67799310	-		XLOC_010347	XM_004009024.3	0	sense	genic	intronic	nested	XM_004009024.3	101000000	early B-cell factor 1	GO:0000978,GO:0001077,GO:0003677,GO:0003700,GO:0005634,GO:0005654,GO:0006355,GO:0007275,GO:0045893,GO:0045944,GO:0046872	RNA polymerase II proximal promoter sequence-specific DNA binding|transcriptional activator activity, RNA polymerase II proximal promoter sequence-specific DNA binding|DNA binding|DNA binding transcription factor activity|nucleus|nucleoplasm|regulation of transcription, DNA-templated|multicellular organism development|positive regulation of transcription, DNA-templated|positive regulation of tran…
TCONS_00001545	NC_019458.2	116000000	116000000	+		XLOC_000725	XM_012185487.2	0	sense	genic	exonic	overlapping	XM_012185487.2	101000000	uridine-cytidine kinase 2	GO:0004849,GO:0005524,GO:0005829,GO:0006206,GO:0006238,GO:0019206,GO:0043097,GO:0044206,GO:0044211	uridine kinase activity|ATP binding|cytosol|pyrimidine nucleobase metabolic process|CMP salvage|nucleoside kinase activity|pyrimidine nucleoside salvage|UMP salvage|CTP salvage	oas00240,oas00983	Pyrimidine metabolism|Drug metabolism - other enzymes
TCONS_00006974	NC_019459.2	68495846	68501377	+		XLOC_003266	XM_012123804.2	0	sense	genic	intronic	nested	XM_012123804.2	101000000	KN motif and ankyrin repeat domains 1	GO:0005634,GO:0005737,GO:0005886,GO:0006351,GO:0006355,GO:0008013,GO:0010977,GO:0030177,GO:0030336,GO:0030837,GO:0032587,GO:0035024,GO:0035413,GO:0046627,GO:0090303,GO:1900025,GO:1900028,GO:2000114,GO:2000393	nucleus|cytoplasm|plasma membrane|transcription, DNA-templated|regulation of transcription, DNA-templated|beta-catenin binding|negative regulation of neuron projection development|positive regulation of Wnt signaling pathway|negative regulation of cell migration|negative regulation of actin filament polymerization|ruffle membrane|negative regulation of Rho protein signal transduction|positive reg…
TCONS_00030175	NC_019466.2	82172049	82172974	-		XLOC_014190	XM_012184113.2	0	antisense	genic	exonic	overlapping	XM_012184113.2	106000000	uncharacterized LOC105616091
TCONS_00012469	NC_019460.2	95660172	95662523	+		XLOC_005776	XM_015094461.1	0	sense	genic	intronic	nested	XM_015094461.1	101000000	tet methylcytosine dioxygenase 3	GO:0001940,GO:0003677,GO:0005694,GO:0005737,GO:0006493,GO:0044727,GO:0045944,GO:0046872,GO:0070579,GO:0080111,GO:0080182	male pronucleus|DNA binding|chromosome|cytoplasm|protein O-linked glycosylation|DNA demethylation of male pronucleus|positive regulation of transcription from RNA polymerase II promoter|metal ion binding|methylcytosine dioxygenase activity|DNA demethylation|histone H3-K4 trimethylation
TCONS_00055645	NC_019480.2	32683986	32684722	+		XLOC_025777	XM_004020467.3	0	sense	genic	intronic	nested	XM_004020467.3	101000000	oxysterol binding protein like 1A	GO:0005543,GO:0005770,GO:0005829,GO:0006699,GO:0008203,GO:0015248,GO:0015485,GO:0016192,GO:0019886,GO:0070062	phospholipid binding|late endosome|cytosol|bile acid biosynthetic process|cholesterol metabolic process|sterol transporter activity|cholesterol binding|vesicle-mediated transport|antigen processing and presentation of exogenous peptide antigen via MHC class II|extracellular exosome
TCONS_00018429	NC_019461.2	43501786	43533233	-		XLOC_008654	XM_015095250.1	0	sense	genic	intronic	nested	XM_015095250.1	101000000	round spermatid basic protein 1-like	GO:0005634	nucleus
TCONS_00022441	NC_019462.2	104000000	104000000	-		XLOC_010463	XM_015095711.1	0	sense	genic	intronic	nested	XM_015095711.1	101000000	F-box and leucine-rich repeat protein 17
TCONS_00059363	NC_019482.2	4079080	4080220	-		XLOC_027489	XM_015104286.1	0	sense	genic	exonic	overlapping	XM_015104286.1	101000000	egl-9 family hypoxia-inducible factor 1			oas04066,oas05200,oas05211	HIF-1 signaling pathway|Pathways in cancer|Renal cell carcinoma
TCONS_00035291	NC_019469.2	38055353	38095030	+		XLOC_016455	XM_012187280.2	11975	sense	intergenic	upstream	same_strand	XM_012187280.2	101000000	SUN domain containing ossification factor	GO:0001503,GO:0005791,GO:0007275,GO:0016020,GO:0016021,GO:0030867,GO:0032967,GO:0045669,GO:0046850	ossification|rough endoplasmic reticulum|multicellular organism development|membrane|integral component of membrane|rough endoplasmic reticulum membrane|positive regulation of collagen biosynthetic process|positive regulation of osteoblast differentiation|regulation of bone remodeling
TCONS_00020437	NC_019462.2	54682711	54696170	+		XLOC_009535	XM_012178687.2	0	sense	genic	intronic	nested	XM_012178687.2	101000000	SH3 domain containing ring finger 2	GO:0004864,GO:0005654,GO:0008157,GO:0010923,GO:0016567,GO:0016740,GO:0019902,GO:0046872	protein phosphatase inhibitor activity|nucleoplasm|protein phosphatase 1 binding|negative regulation of phosphatase activity|protein ubiquitination|transferase activity|phosphatase binding|metal ion binding
TCONS_00018558	NC_019461.2	54288667	54289481	-		XLOC_008716	XM_015095101.1	19393	sense	intergenic	downstream	same_strand	XM_015095101.1	106000000	uncharacterized LOC105611834
TCONS_00028837	NC_019466.2	15663985	15665492	+		XLOC_013557	XM_015097714.1	0	sense	genic	intronic	nested	XM_015097714.1	101000000	protein tyrosine kinase 2	GO:0000226,GO:0001525,GO:0001568,GO:0001570,GO:0001725,GO:0001764,GO:0001932,GO:0001934,GO:0003779,GO:0004672,GO:0004713,GO:0004715,GO:0004871,GO:0005102,GO:0005524,GO:0005634,GO:0005737,GO:0005815,GO:0005829,GO:0005886,GO:0005925,GO:0007097,GO:0007155,GO:0007172,GO:0007173,GO:0007179,GO:0007229,GO:0008284,GO:0008360,GO:0008432,GO:0010507,GO:0010613,GO:0010632,GO:0014068,GO:0016324,GO:0018108,GO:…	microtubule cytoskeleton organization|angiogenesis|blood vessel development|vasculogenesis|stress fiber|neuron migration|regulation of protein phosphorylation|positive regulation of protein phosphorylation|actin binding|protein kinase activity|protein tyrosine kinase activity|non-membrane spanning protein tyrosine kinase activity|signal transducer activity|receptor binding|ATP binding|nucleus|cyt…	oas01522,oas04012,oas04062,oas04151,oas04360,oas04370,oas04510,oas04670,oas04810,oas05100,oas05146,oas05163,oas05165,oas05170,oas05200,oas05202,oas05205,oas05222,oas05418	Endocrine resistance|ErbB signaling pathway|Chemokine signaling pathway|PI3K-Akt signaling pathway|Axon guidance|VEGF signaling pathway|Focal adhesion|Leukocyte transendothelial migration|Regulation of actin cytoskeleton|Bacterial invasion of epithelial cells|Amoebiasis|Human cytomegalovirus infection|Human papillomavirus infection|Human immunodeficiency virus 1 infection|Pathways in cancer|Trans…
TCONS_00030542	NC_019467.2	28834179	28837642	+		XLOC_014361	XM_004012135.3	0	sense	genic	intronic	nested	XM_004012135.3	101000000	NEDD4 binding protein 2-like 1
TCONS_00051582	NC_019477.2	49135691	49155325	+		XLOC_023920	XM_015102864.1	13669	sense	intergenic	upstream	same_strand	XM_015102864.1	101000000	solute carrier family 22 member 23	GO:0008514,GO:0016021	organic anion transmembrane transporter activity|integral component of membrane
TCONS_00002825	NC_019458.2	269000000	269000000	+		XLOC_001357	XM_012105232.2	3295	sense	intergenic	downstream	same_strand	XM_012105232.2	101000000	phosphoinositide 3-kinase regulatory subunit 4-like	GO:0004672,GO:0004674,GO:0005524,GO:0005643,GO:0005770,GO:0005776,GO:0005829,GO:0005930,GO:0006468,GO:0006623,GO:0006661,GO:0015630,GO:0016020,GO:0016236,GO:0016303,GO:0030242,GO:0030670,GO:0032465,GO:0032801,GO:0034162,GO:0034271,GO:0034272,GO:0035032,GO:0042149,GO:0043231,GO:0043552,GO:0045324,GO:0071561	protein kinase activity|protein serine/threonine kinase activity|ATP binding|nuclear pore|late endosome|autophagosome|cytosol|axoneme|protein phosphorylation|protein targeting to vacuole|phosphatidylinositol biosynthetic process|microtubule cytoskeleton|membrane|macroautophagy|1-phosphatidylinositol-3-kinase activity|autophagy of peroxisome|phagocytic vesicle membrane|regulation of cytokinesis|re…	oas04136,oas04140,oas04371	Autophagy - other|Autophagy - animal|Apelin signaling pathway
TCONS_00058968	NC_019482.2	17727613	17730902	+		XLOC_027302	XM_012105123.2	0	sense	genic	intronic	nested	XM_012105123.2	101000000	AT-rich interaction domain 5B	GO:0003713,GO:0005634,GO:0006351,GO:0006357,GO:0044212,GO:0051091,GO:0060612	transcription coactivator activity|nucleus|transcription, DNA-templated|regulation of transcription from RNA polymerase II promoter|transcription regulatory region DNA binding|positive regulation of DNA binding transcription factor activity|adipose tissue development
TCONS_00026564	NC_019464.2	50293862	50302563	-		XLOC_012449	XM_015097011.1	0	sense	genic	intronic	nested	XM_015097011.1	101000000	transcription factor 12	GO:0000790,GO:0000978,GO:0001077,GO:0003677,GO:0003700,GO:0005634,GO:0005654,GO:0005667,GO:0005737,GO:0008134,GO:0010628,GO:0016607,GO:0035497,GO:0042803,GO:0043231,GO:0043425,GO:0045666,GO:0045893,GO:0045944,GO:0046332,GO:0046982,GO:0070888,GO:0071837,GO:0090575	nuclear chromatin|RNA polymerase II proximal promoter sequence-specific DNA binding|transcriptional activator activity, RNA polymerase II proximal promoter sequence-specific DNA binding|DNA binding|DNA binding transcription factor activity|nucleus|nucleoplasm|transcription factor complex|cytoplasm|transcription factor binding|positive regulation of gene expression|nuclear speck|cAMP response elem…
TCONS_00008007	NC_019459.2	211000000	211000000	+		XLOC_003786	XM_012144927.1	0	antisense	genic	intronic	nested	XM_012144927.1	101000000	KAT8 regulatory NSL complex subunit 1 like	GO:0000123	histone acetyltransferase complex
TCONS_00015401	NC_019460.2	91046731	91047332	-		XLOC_007179	XM_012173583.2	0	sense	genic	intronic	nested	XM_012173583.2	101000000	tetratricopeptide repeat domain 27
TCONS_00020586	NC_019462.2	65022686	65023407	+		XLOC_009607	XM_012178855.2	0	sense	genic	intronic	nested	XM_012178855.2	101000000	sarcoglycan delta			oas05410,oas05412,oas05414,oas05416	Hypertrophic cardiomyopathy (HCM)|Arrhythmogenic right ventricular cardiomyopathy (ARVC)|Dilated cardiomyopathy (DCM)|Viral myocarditis
TCONS_00000277	NC_019458.2	13598263	13608406	+		XLOC_000126	XM_015091883.1	0	sense	genic	intronic	nested	XM_015091883.1	101000000	microtubule-actin crosslinking factor 1	GO:0003723,GO:0003779,GO:0005509,GO:0005737,GO:0005794,GO:0005856,GO:0005874,GO:0005886,GO:0010632,GO:0016055,GO:0016887,GO:0030177,GO:0030334,GO:0032587,GO:0032886,GO:0042060,GO:0043001,GO:0045296,GO:0045773,GO:0051011,GO:0051015,GO:0051893	RNA binding|actin binding|calcium ion binding|cytoplasm|Golgi apparatus|cytoskeleton|microtubule|plasma membrane|regulation of epithelial cell migration|Wnt signaling pathway|ATPase activity|positive regulation of Wnt signaling pathway|regulation of cell migration|ruffle membrane|regulation of microtubule-based process|wound healing|Golgi to plasma membrane protein transport|cadherin binding|posi…
TCONS_00003015	NC_019458.2	2334924	2337758	-		XLOC_001420	XM_004001760.3	0	sense	genic	intronic	nested	XM_004001760.3	101000000	twist family bHLH transcription factor 2	GO:0000122,GO:0001076,GO:0001649,GO:0003677,GO:0003682,GO:0003700,GO:0005634,GO:0005667,GO:0005730,GO:0005737,GO:0006351,GO:0006357,GO:0008285,GO:0010838,GO:0019904,GO:0032720,GO:0043066,GO:0043392,GO:0044092,GO:0045638,GO:0045668,GO:0045892,GO:0046983,GO:0048701,GO:0060325,GO:0061303	negative regulation of transcription from RNA polymerase II promoter|transcription factor activity, RNA polymerase II transcription factor binding|osteoblast differentiation|DNA binding|chromatin binding|DNA binding transcription factor activity|nucleus|transcription factor complex|nucleolus|cytoplasm|transcription, DNA-templated|regulation of transcription from RNA polymerase II promoter|negativ…	oas05205	Proteoglycans in cancer
TCONS_00039470	NC_019471.2	11052881	11058924	+		XLOC_018358	XM_015100148.1	0	sense	genic	intronic	nested	XM_015100148.1	101000000	Gse1 coiled-coil protein
TCONS_00050621	NC_019476.2	56594864	56608144	-		XLOC_023485	XM_015102097.1	0	sense	genic	intronic	nested	XM_015102097.1	443513	peroxisome proliferator-activated receptor gamma	GO:0000122,GO:0001046,GO:0003677,GO:0003682,GO:0003700,GO:0003707,GO:0004879,GO:0005634,GO:0005737,GO:0006355,GO:0006919,GO:0008022,GO:0008144,GO:0008217,GO:0008270,GO:0010742,GO:0010745,GO:0010871,GO:0010887,GO:0010891,GO:0016525,GO:0019899,GO:0030224,GO:0030374,GO:0030855,GO:0032526,GO:0032869,GO:0033613,GO:0035357,GO:0042277,GO:0042593,GO:0042752,GO:0042802,GO:0042953,GO:0043388,GO:0043537,GO:…	negative regulation of transcription from RNA polymerase II promoter|core promoter sequence-specific DNA binding|DNA binding|chromatin binding|DNA binding transcription factor activity|steroid hormone receptor activity|nuclear receptor activity|nucleus|cytoplasm|regulation of transcription, DNA-templated|activation of cysteine-type endopeptidase activity involved in apoptotic process|protein C-te…	oas03320,oas04152,oas04211,oas04380,oas04714,oas05016,oas05200,oas05202,oas05216	PPAR signaling pathway|AMPK signaling pathway|Longevity regulating pathway|Osteoclast differentiation|Thermogenesis|Huntington disease|Pathways in cancer|Transcriptional misregulation in cancer|Thyroid cancer
TCONS_00056741	NC_019481.2	1194295	1195886	+		XLOC_026279	XM_015104010.1	0	antisense	genic	intronic	nested	XM_015104010.1	101000000	intraflagellar transport 140	GO:0001750,GO:0005813,GO:0005929,GO:0005930,GO:0007368,GO:0007507,GO:0008589,GO:0021532,GO:0030991,GO:0031076,GO:0032391,GO:0035108,GO:0035721,GO:0035845,GO:0036064,GO:0042073,GO:0042733,GO:0048701,GO:0048705,GO:0060041,GO:0060271,GO:0061512,GO:0072001,GO:0097730,GO:1902017,GO:1905515,GO:1990403	photoreceptor outer segment|centrosome|cilium|axoneme|determination of left/right symmetry|heart development|regulation of smoothened signaling pathway|neural tube patterning|intraciliary transport particle A|embryonic camera-type eye development|photoreceptor connecting cilium|limb morphogenesis|intraciliary retrograde transport|photoreceptor cell outer segment organization|ciliary basal body|in…
TCONS_00037291	NC_019470.2	24362493	24371409	+		XLOC_017353	XM_012188364.1	0	sense	genic	intronic	nested	XM_012188364.1	101000000	KIAA1217 ortholog	GO:0005737,GO:0048706	cytoplasm|embryonic skeletal system development
TCONS_00035900	NC_019469.2	77525466	77529070	+		XLOC_016718	XM_015099103.1	0	sense	genic	exonic	nested	XM_015099103.1	101000000	chromosome 12 open reading frame	GO:0000187,GO:0002221,GO:0002367,GO:0005634,GO:0005737,GO:0032494,GO:0032495,GO:0032731,GO:0032733,GO:0032755,GO:0032874,GO:0043123,GO:0045087,GO:0070431,GO:1903409	activation of MAPK activity|pattern recognition receptor signaling pathway|cytokine production involved in immune response|nucleus|cytoplasm|response to peptidoglycan|response to muramyl dipeptide|positive regulation of interleukin-1 beta production|positive regulation of interleukin-10 production|positive regulation of interleukin-6 production|positive regulation of stress-activated MAPK cascade…
TCONS_00002989	NC_019458.2	956747	957724	-		XLOC_001406	XM_015091632.1	12784	antisense	intergenic	upstream	divergent	XM_015091632.1	101000000	ankyrin repeat and MYND domain containing 1	GO:0046872	metal ion binding
TCONS_00039676	NC_019471.2	21121887	21155394	+		XLOC_018438	XM_012189766.2	0	sense	genic	intronic	nested	XM_012189766.2	101000000	chromodomain helicase DNA binding protein 9	GO:0003677,GO:0004386,GO:0005524,GO:0005654,GO:0005737,GO:0006351,GO:0006355,GO:0016569,GO:0019216	DNA binding|helicase activity|ATP binding|nucleoplasm|cytoplasm|transcription, DNA-templated|regulation of transcription, DNA-templated|covalent chromatin modification|regulation of lipid metabolic process
TCONS_00058862	NC_019482.2	4308835	4310191	+		XLOC_027243	XR_001024470.2	0	sense	genic	intronic	nested	XR_001024470.2
TCONS_00009813	NC_019459.2	111000000	111000000	-		XLOC_004557	XM_015092796.1	2270	sense	intergenic	upstream	same_strand	XM_015092796.1	101000000	palladin	GO:0001726,GO:0002102,GO:0003334,GO:0003382,GO:0003779,GO:0005634,GO:0005829,GO:0005884,GO:0005886,GO:0005925,GO:0007010,GO:0015629,GO:0016477,GO:0030018,GO:0030027,GO:0030036,GO:0030424,GO:0030426,GO:0051371	ruffle|podosome|keratinocyte development|epithelial cell morphogenesis|actin binding|nucleus|cytosol|actin filament|plasma membrane|focal adhesion|cytoskeleton organization|actin cytoskeleton|cell migration|Z disc|lamellipodium|actin cytoskeleton organization|axon|growth cone|muscle alpha-actinin binding
TCONS_00034097	NC_019468.2	37437126	37441693	-		XLOC_015963	XM_012185970.2	0	antisense	genic	intronic	containing	XM_012185970.2	101000000	homeobox B3	GO:0000122,GO:0000978,GO:0001525,GO:0002244,GO:0003700,GO:0005654,GO:0006351,GO:0009952,GO:0021546,GO:0021615,GO:0030878,GO:0045944,GO:0048704,GO:0050767,GO:0051216,GO:0060216,GO:0060324	negative regulation of transcription from RNA polymerase II promoter|RNA polymerase II proximal promoter sequence-specific DNA binding|angiogenesis|hematopoietic progenitor cell differentiation|DNA binding transcription factor activity|nucleoplasm|transcription, DNA-templated|anterior/posterior pattern specification|rhombomere development|glossopharyngeal nerve morphogenesis|thyroid gland develop…
TCONS_00026394	NC_019464.2	39901532	39913447	-		XLOC_012383	XM_012181318.1	926	sense	intergenic	upstream	same_strand	XM_012181318.1	101000000	nuclear export mediator factor	GO:0005634,GO:0051168	nucleus|nuclear export
TCONS_00051637	NC_019477.2	50736715	50741812	+		XLOC_023935	XM_015102878.1	0	sense	genic	exonic	nested	XM_015102878.1	101000000	exocyst complex component 2	GO:0000145,GO:0001927,GO:0005829,GO:0005886,GO:0006893,GO:0015031,GO:0016020,GO:0017160,GO:0019901,GO:0047485,GO:0090543,GO:2000535	exocyst|exocyst assembly|cytosol|plasma membrane|Golgi to plasma membrane transport|protein transport|membrane|Ral GTPase binding|protein kinase binding|protein N-terminus binding|Flemming body|regulation of entry of bacterium into host cell	oas04014	Ras signaling pathway
TCONS_00042192	NC_019471.2	60671856	60691111	-		XLOC_019591	XM_015100127.1	0	sense	genic	intronic	nested	XM_015100127.1	106000000	ZFP28 zinc finger protein	GO:0003677,GO:0003700,GO:0005634,GO:0006351,GO:0006355,GO:0046872	DNA binding|DNA binding transcription factor activity|nucleus|transcription, DNA-templated|regulation of transcription, DNA-templated|metal ion binding
TCONS_00029070	NC_019466.2	43684297	43779418	+		XLOC_013674	XM_012183792.2	0	sense	genic	intronic	overlapping	XM_012183792.2	101000000	serum/glucocorticoid regulated kinase family member 3	GO:0001558,GO:0004672,GO:0004674,GO:0005246,GO:0005524,GO:0005769,GO:0005829,GO:0006468,GO:0006950,GO:0015459,GO:0017080,GO:0017081,GO:0018105,GO:0030334,GO:0031410,GO:0032411,GO:0034220,GO:0035091,GO:0035556,GO:0042127,GO:0042981,GO:0051090,GO:0055037	regulation of cell growth|protein kinase activity|protein serine/threonine kinase activity|calcium channel regulator activity|ATP binding|early endosome|cytosol|protein phosphorylation|response to stress|potassium channel regulator activity|sodium channel regulator activity|chloride channel regulator activity|peptidyl-serine phosphorylation|regulation of cell migration|cytoplasmic vesicle|positiv…	oas04068,oas04151	FoxO signaling pathway|PI3K-Akt signaling pathway
TCONS_00017892	NC_019461.2	94283326	94302408	+		XLOC_008408	XM_012177149.2	0	antisense	genic	intronic	nested	XM_012177149.2	101000000	coatomer protein complex subunit gamma 2	GO:0000139,GO:0005198,GO:0005829,GO:0006886,GO:0006891,GO:0030126	Golgi membrane|structural molecule activity|cytosol|intracellular protein transport|intra-Golgi vesicle-mediated transport|COPI vesicle coat
TCONS_00049741	NC_019476.2	57125392	57126205	+		XLOC_023098	XM_015102488.1	0	antisense	genic	intronic	nested	XM_015102488.1	101000000	nuclear receptor subfamily 2 group C member 2	GO:0000977,GO:0000978,GO:0001077,GO:0001228,GO:0003700,GO:0003707,GO:0003713,GO:0004872,GO:0005654,GO:0006355,GO:0006367,GO:0007283,GO:0007399,GO:0008270,GO:0030154,GO:0043565,GO:0045944,GO:0046982	RNA polymerase II regulatory region sequence-specific DNA binding|RNA polymerase II proximal promoter sequence-specific DNA binding|transcriptional activator activity, RNA polymerase II proximal promoter sequence-specific DNA binding|transcriptional activator activity, RNA polymerase II transcription regulatory region sequence-specific DNA binding|DNA binding transcription factor activity|steroid…
TCONS_00018690	NC_019461.2	68904827	68908511	-		XLOC_008786	XM_004007943.2	33	antisense	intergenic	downstream	convergent	XM_004007943.2	101000000	homeobox A2	GO:0000122,GO:0000978,GO:0001078,GO:0001709,GO:0002076,GO:0005634,GO:0005654,GO:0006351,GO:0007379,GO:0007389,GO:0008045,GO:0009952,GO:0009953,GO:0021568,GO:0021569,GO:0021658,GO:0035284,GO:0042474,GO:0043231,GO:0043565,GO:0045165,GO:0045665,GO:0045668,GO:0045944,GO:0048703,GO:0048704,GO:0071300	negative regulation of transcription from RNA polymerase II promoter|RNA polymerase II proximal promoter sequence-specific DNA binding|transcriptional repressor activity, RNA polymerase II proximal promoter sequence-specific DNA binding|cell fate determination|osteoblast development|nucleus|nucleoplasm|transcription, DNA-templated|segment specification|pattern specification process|motor neuron a…
TCONS_00013985	NC_019460.2	215000000	215000000	+		XLOC_006494	XM_012175680.2	0	sense	genic	exonic	nested	XM_012175680.2	101000000	trinucleotide repeat containing 6B	GO:0000932,GO:0003723,GO:0005829,GO:0007223,GO:0031047,GO:0035194,GO:0035278,GO:0045652,GO:0060213,GO:1900153	P-body|RNA binding|cytosol|Wnt signaling pathway, calcium modulating pathway|gene silencing by RNA|posttranscriptional gene silencing by RNA|miRNA mediated inhibition of translation|regulation of megakaryocyte differentiation|positive regulation of nuclear-transcribed mRNA poly(A) tail shortening|positive regulation of nuclear-transcribed mRNA catabolic process, deadenylation-dependent decay
TCONS_00027102	NC_019464.2	99408034	99414979	-		XLOC_012681	XM_015097234.1	0	sense	genic	exonic	overlapping	XM_015097234.1	101000000	ribosomal protein S6 kinase	GO:0000287,GO:0001818,GO:0002223,GO:0004672,GO:0004674,GO:0005524,GO:0005634,GO:0005654,GO:0005737,GO:0006355,GO:0006468,GO:0006954,GO:0007173,GO:0007411,GO:0016572,GO:0032793,GO:0033129,GO:0035066,GO:0035556,GO:0043987,GO:0043988,GO:0043990,GO:0045892,GO:0045944,GO:0051092,GO:0070498	magnesium ion binding|negative regulation of cytokine production|stimulatory C-type lectin receptor signaling pathway|protein kinase activity|protein serine/threonine kinase activity|ATP binding|nucleus|nucleoplasm|cytoplasm|regulation of transcription, DNA-templated|protein phosphorylation|inflammatory response|epidermal growth factor receptor signaling pathway|axon guidance|histone phosphorylat…	oas04010,oas04261,oas04668,oas04713,oas04722,oas05200,oas05206,oas05219	MAPK signaling pathway|Adrenergic signaling in cardiomyocytes|TNF signaling pathway|Circadian entrainment|Neurotrophin signaling pathway|Pathways in cancer|MicroRNAs in cancer|Bladder cancer
TCONS_00064089	NW_014644297.1	153	1087	-
TCONS_00039479	NC_019471.2	11067535	11070333	+		XLOC_018358	XM_015100148.1	0	sense	genic	intronic	nested	XM_015100148.1	101000000	Gse1 coiled-coil protein
TCONS_00032633	NC_019468.2	43283993	43284556	+		XLOC_015339	XM_015098824.1	0	antisense	genic	intronic	nested	XM_015098824.1	101000000	histone deacetylase 5	GO:0000118,GO:0005634,GO:0005737,GO:0006351,GO:0006355,GO:0010830,GO:0032041,GO:0040029,GO:0046872	histone deacetylase complex|nucleus|cytoplasm|transcription, DNA-templated|regulation of transcription, DNA-templated|regulation of myotube differentiation|NAD-dependent histone deacetylase activity (H3-K14 specific)|regulation of gene expression, epigenetic|metal ion binding	oas04371,oas05034,oas05165,oas05169,oas05203	Apelin signaling pathway|Alcoholism|Human papillomavirus infection|Epstein-Barr virus infection|Viral carcinogenesis
TCONS_00037879	NC_019470.2	63303256	63313447	+		XLOC_017621	XM_012189452.2	0	sense	genic	intronic	nested	XM_012189452.2	101000000	itchy E3 ubiquitin protein ligase	GO:0001558,GO:0002669,GO:0004842,GO:0005654,GO:0005737,GO:0005829,GO:0005886,GO:0005938,GO:0006511,GO:0006915,GO:0006954,GO:0007219,GO:0016020,GO:0016567,GO:0016874,GO:0019787,GO:0031901,GO:0032088,GO:0032480,GO:0035519,GO:0042787,GO:0043021,GO:0043066,GO:0043161,GO:0043231,GO:0043234,GO:0044389,GO:0045087,GO:0045236,GO:0045732,GO:0046329,GO:0046642,GO:0046718,GO:0050687,GO:0051607,GO:0051865,GO:…	regulation of cell growth|positive regulation of T cell anergy|ubiquitin-protein transferase activity|nucleoplasm|cytoplasm|cytosol|plasma membrane|cell cortex|ubiquitin-dependent protein catabolic process|apoptotic process|inflammatory response|Notch signaling pathway|membrane|protein ubiquitination|ligase activity|ubiquitin-like protein transferase activity|early endosome membrane|negative regu…	oas04120,oas04144,oas04668,oas04932	Ubiquitin mediated proteolysis|Endocytosis|TNF signaling pathway|Non-alcoholic fatty liver disease (NAFLD)
TCONS_00047248	NC_019475.2	6969653	7081209	+		XLOC_021969	XM_012098367.2	0	sense	genic	intronic	nested	XM_012098367.2	443515	insulin like growth factor 1 receptor			oas01521,oas01522,oas04010,oas04014,oas04015,oas04066,oas04068,oas04114,oas04140,oas04144,oas04150,oas04151,oas04152,oas04211,oas04213,oas04510,oas04520,oas04550,oas04730,oas04913,oas04914,oas05200,oas05202,oas05205,oas05214,oas05215,oas05218,oas05224,oas05225	EGFR tyrosine kinase inhibitor resistance|Endocrine resistance|MAPK signaling pathway|Ras signaling pathway|Rap1 signaling pathway|HIF-1 signaling pathway|FoxO signaling pathway|Oocyte meiosis|Autophagy - animal|Endocytosis|mTOR signaling pathway|PI3K-Akt signaling pathway|AMPK signaling pathway|Longevity regulating pathway|Longevity regulating pathway - multiple species|Focal adhesion|Adherens j…
TCONS_00009558	NC_019459.2	82136106	82146748	-		XLOC_004452	NM_001267879.1	56808	sense	intergenic	downstream	same_strand	NM_001267879.1	101000000	nuclear factor I/B	GO:0000122,GO:0000981,GO:0002062,GO:0003677,GO:0005634,GO:0006260,GO:0006351,GO:0010001,GO:0021740,GO:0021960,GO:0044300,GO:0045944,GO:0060486,GO:0060509,GO:0060510,GO:0061141,GO:0071679,GO:2000791,GO:2000795	negative regulation of transcription from RNA polymerase II promoter|RNA polymerase II transcription factor activity, sequence-specific DNA binding|chondrocyte differentiation|DNA binding|nucleus|DNA replication|transcription, DNA-templated|glial cell differentiation|principal sensory nucleus of trigeminal nerve development|anterior commissure morphogenesis|cerebellar mossy fiber|positive regulat…
TCONS_00047054	NC_019474.2	70924402	70930338	-		XLOC_021887	XM_015101739.1	103	sense	intergenic	upstream	same_strand	XM_015101739.1	101000000	sperm antigen with calponin homology and coiled-coil domains 1-like	GO:0005815,GO:0005819,GO:0005829,GO:0005921,GO:0007026,GO:0007049,GO:0007155,GO:0015629,GO:0015630,GO:0016477,GO:0030036,GO:0030835,GO:0031941,GO:0051301,GO:0060325	microtubule organizing center|spindle|cytosol|gap junction|negative regulation of microtubule depolymerization|cell cycle|cell adhesion|actin cytoskeleton|microtubule cytoskeleton|cell migration|actin cytoskeleton organization|negative regulation of actin filament depolymerization|filamentous actin|cell division|face morphogenesis
TCONS_00063794	NW_014643254.1	1	990	+
TCONS_00027911	NC_019465.2	88763107	88829538	+		XLOC_013103	XM_015097274.1	0	antisense	genic	exonic	containing	XM_015097274.1	107000000	translation initiation factor IF-2-like			oas04151,oas04510,oas04512,oas04611,oas04926,oas04933,oas04974,oas05146,oas05165	PI3K-Akt signaling pathway|Focal adhesion|ECM-receptor interaction|Platelet activation|Relaxin signaling pathway|AGE-RAGE signaling pathway in diabetic complications|Protein digestion and absorption|Amoebiasis|Human papillomavirus infection
TCONS_00032939	NC_019468.2	54299644	54303562	+		XLOC_015482	XM_012186531.2	0	antisense	genic	exonic	overlapping	XM_012186531.2	101000000	sphingosine kinase 1	GO:0000287,GO:0001568,GO:0003677,GO:0003951,GO:0005516,GO:0005524,GO:0005634,GO:0005737,GO:0005829,GO:0005886,GO:0006457,GO:0006670,GO:0006954,GO:0007165,GO:0007420,GO:0008481,GO:0010800,GO:0010803,GO:0017050,GO:0019722,GO:0030148,GO:0030307,GO:0030335,GO:0031398,GO:0032651,GO:0035556,GO:0038036,GO:0042346,GO:0043066,GO:0045766,GO:0045931,GO:0045987,GO:0046512,GO:0046521,GO:0048146,GO:0051092,GO:…	magnesium ion binding|blood vessel development|DNA binding|NAD+ kinase activity|calmodulin binding|ATP binding|nucleus|cytoplasm|cytosol|plasma membrane|protein folding|sphingosine metabolic process|inflammatory response|signal transduction|brain development|sphinganine kinase activity|positive regulation of peptidyl-threonine phosphorylation|regulation of tumor necrosis factor-mediated signaling…	oas00600,oas04020,oas04071,oas04072,oas04370,oas04371,oas04666,oas05152	Sphingolipid metabolism|Calcium signaling pathway|Sphingolipid signaling pathway|Phospholipase D signaling pathway|VEGF signaling pathway|Apelin signaling pathway|Fc gamma R-mediated phagocytosis|Tuberculosis
TCONS_00005510	NC_019458.2	200000000	200000000	-		XLOC_002503	XM_015092514.1	0	sense	genic	intronic	nested	XM_015092514.1	101000000	VPS8	GO:0005769,GO:0015031,GO:0033263,GO:0034058,GO:0046872	early endosome|protein transport|CORVET complex|endosomal vesicle fusion|metal ion binding
TCONS_00049040	NC_019476.2	14768865	14784800	+		XLOC_022805	XM_015102272.1	0	antisense	genic	intronic	overlapping	XM_015102272.1	101000000	coiled-coil domain containing 13	GO:0005634,GO:0005813,GO:0005829,GO:0006974,GO:0031122,GO:0034451,GO:0042995,GO:1905515	nucleus|centrosome|cytosol|cellular response to DNA damage stimulus|cytoplasmic microtubule organization|centriolar satellite|cell projection|non-motile cilium assembly
TCONS_00042522	NC_019472.2	27500726	27502105	+		XLOC_019748	XM_015100766.1	0	sense	genic	intronic	nested	XM_015100766.1	101000000	centrosomal protein 164kDa	GO:0000086,GO:0005615,GO:0005654,GO:0005813,GO:0005814,GO:0005829,GO:0006281,GO:0010389,GO:0043231,GO:0051301,GO:0060271,GO:0097539,GO:0097711	G2/M transition of mitotic cell cycle|extracellular space|nucleoplasm|centrosome|centriole|cytosol|DNA repair|regulation of G2/M transition of mitotic cell cycle|intracellular membrane-bounded organelle|cell division|cilium assembly|ciliary transition fiber|ciliary basal body-plasma membrane docking
TCONS_00022618	NC_019463.2	21809567	21811931	+		XLOC_010577	XM_004009658.3	0	sense	genic	intronic	nested	XM_004009658.3	101000000	3-hydroxybutyrate dehydrogenase	GO:0003858,GO:0005737,GO:0016628,GO:0019290,GO:0042168,GO:0055072	3-hydroxybutyrate dehydrogenase activity|cytoplasm|oxidoreductase activity, acting on the CH-CH group of donors, NAD or NADP as acceptor|siderophore biosynthetic process|heme metabolic process|iron ion homeostasis	oas00072,oas00650	Synthesis and degradation of ketone bodies|Butanoate metabolism
TCONS_00000041	NC_019458.2	503706	506337	+		XLOC_000019	XM_015091625.1	0	antisense	genic	exonic	nested	XM_015091625.1	101000000	anoctamin 7	GO:0005229,GO:0005622,GO:0005634,GO:0005783,GO:0005829,GO:0005886,GO:0006821,GO:0016021,GO:0017128,GO:0030054,GO:0034220,GO:0046983,GO:0061589,GO:0061590,GO:0061591	intracellular calcium activated chloride channel activity|intracellular|nucleus|endoplasmic reticulum|cytosol|plasma membrane|chloride transport|integral component of membrane|phospholipid scramblase activity|cell junction|ion transmembrane transport|protein dimerization activity|calcium activated phosphatidylserine scrambling|calcium activated phosphatidylcholine scrambling|calcium activated gal…
TCONS_00036832	NC_019469.2	74325886	74330407	-		XLOC_017150	XM_012187990.2	0	antisense	genic	intronic	nested	XM_012187990.2	101000000	crumbs family member 1			oas04390	Hippo signaling pathway
TCONS_00030616	NC_019467.2	34358319	34405210	+		XLOC_014398	XM_015098177.1	355	sense	intergenic	upstream	same_strand	XM_015098177.1	101000000	spermatogenesis associated 13	GO:0005085,GO:0005654,GO:0005737,GO:0005829,GO:0016477,GO:0030027,GO:0030032,GO:0030175,GO:0030334,GO:0030676,GO:0032587,GO:0035023,GO:0035556,GO:0042802,GO:0046847	guanyl-nucleotide exchange factor activity|nucleoplasm|cytoplasm|cytosol|cell migration|lamellipodium|lamellipodium assembly|filopodium|regulation of cell migration|Rac guanyl-nucleotide exchange factor activity|ruffle membrane|regulation of Rho protein signal transduction|intracellular signal transduction|identical protein binding|filopodium assembly	oas04810	Regulation of actin cytoskeleton
TCONS_00043910	NC_019472.2	63000166	63007512	-		XLOC_020413	XM_012096204.2	0	sense	genic	intronic	nested	XM_012096204.2	101000000	ankyrin repeat and BTB (POZ) domain containing 2	GO:0005634,GO:0005654,GO:0005737,GO:0019005,GO:0030162,GO:0031625,GO:0042787,GO:0043161,GO:0046982,GO:0097237	nucleus|nucleoplasm|cytoplasm|SCF ubiquitin ligase complex|regulation of proteolysis|ubiquitin protein ligase binding|protein ubiquitination involved in ubiquitin-dependent protein catabolic process|proteasome-mediated ubiquitin-dependent protein catabolic process|protein heterodimerization activity|cellular response to toxic substance
TCONS_00059724	NC_019482.2	43384450	43385656	-		XLOC_027661	XM_012105544.2	0	sense	genic	intronic	nested	XM_012105544.2	101000000	poly(ADP-ribose) glycohydrolase	GO:0004649,GO:0005634,GO:0005975,GO:1990966	poly(ADP-ribose) glycohydrolase activity|nucleus|carbohydrate metabolic process|ATP generation from poly-ADP-D-ribose
TCONS_00023468	NC_019463.2	15841375	15842330	-		XLOC_011022	XM_004009625.3	0	sense	genic	intronic	nested	XM_004009625.3	101000000	coiled-coil domain containing 109B	GO:0005739,GO:0005743,GO:0006851,GO:0019855,GO:0031224,GO:0031305,GO:0034704,GO:0036444,GO:0051560,GO:1990246	mitochondrion|mitochondrial inner membrane|mitochondrial calcium ion transmembrane transport|calcium channel inhibitor activity|intrinsic component of membrane|integral component of mitochondrial inner membrane|calcium channel complex|mitochondrial calcium uptake|mitochondrial calcium ion homeostasis|uniplex complex
TCONS_00063996	NW_014644090.1	312	2010	-
TCONS_00046729	NC_019474.2	54736421	54736954	-		XLOC_021742	XM_015101637.1	0	antisense	genic	exonic	overlapping	XM_015101637.1	101000000	SH2B adaptor protein 3	GO:0004871,GO:0005829,GO:0007596,GO:0030154,GO:0035162,GO:0035556,GO:0035591	signal transducer activity|cytosol|blood coagulation|cell differentiation|embryonic hemopoiesis|intracellular signal transduction|signaling adaptor activity	oas04722	Neurotrophin signaling pathway
TCONS_00055316	NC_019479.2	38863993	38865704	-		XLOC_025623	XM_012103025.2	0	sense	genic	exonic	overlapping	XM_012103025.2	101000000	minichromosome maintenance complex binding protein	GO:0000790,GO:0003682,GO:0005634,GO:0005654,GO:0005829,GO:0005886,GO:0006261,GO:0007062,GO:0042555,GO:0051301	nuclear chromatin|chromatin binding|nucleus|nucleoplasm|cytosol|plasma membrane|DNA-dependent DNA replication|sister chromatid cohesion|MCM complex|cell division
TCONS_00040975	NC_019471.2	7083514	7084103	-		XLOC_019052	XR_001044941.2	0	sense	genic	exonic	overlapping	XR_001044941.2
TCONS_00003818	NC_019458.2	67493104	67532434	-		XLOC_001793	XM_012175897.2	0	sense	genic	exonic	overlapping	XM_012175897.2	101000000	zinc finger protein 644	GO:0003677,GO:0005634,GO:0006351,GO:0006355,GO:0046872	DNA binding|nucleus|transcription, DNA-templated|regulation of transcription, DNA-templated|metal ion binding
TCONS_00014287	NC_019460.2	224000000	224000000	+		XLOC_006627	XM_015093758.1	0	sense	genic	exonic	overlapping	XM_015093758.1	100000000	RAB%2C member of RAS oncogene family-like 2B	GO:0003924,GO:0005525	GTPase activity|GTP binding
TCONS_00016269	NC_019460.2	162000000	162000000	-		XLOC_007610	XM_012176064.1	0	antisense	genic	exonic	overlapping	XM_012176064.1	101000000	beta-1			oas00604	Glycosphingolipid biosynthesis - ganglio series
TCONS_00036931	NC_019469.2	78907942	78911683	-		XLOC_017202	XM_015099420.1	0	antisense	genic	intronic	nested	XM_015099420.1	101000000	translocase of inner mitochondrial membrane 17 homolog A (yeast)	GO:0005654,GO:0005739,GO:0005743,GO:0005744,GO:0006626,GO:0010954,GO:0015450,GO:0030150,GO:0031305	nucleoplasm|mitochondrion|mitochondrial inner membrane|mitochondrial inner membrane presequence translocase complex|protein targeting to mitochondrion|positive regulation of protein processing|P-P-bond-hydrolysis-driven protein transmembrane transporter activity|protein import into mitochondrial matrix|integral component of mitochondrial inner membrane
TCONS_00037324	NC_019470.2	28497065	28498237	+		XLOC_017367	XM_012188410.2	0	sense	genic	exonic	nested	XM_012188410.2	101000000	heat shock protein family A (Hsp70) member 14	GO:0005524,GO:0005829,GO:0005840	ATP binding|cytosol|ribosome
TCONS_00040973	NC_019471.2	7076589	7077871	-		XLOC_019051	XM_004014925.2	0	sense	genic	intronic	nested	XM_004014925.2	101000000	C-x(9)-C motif containing 2	GO:0005739	mitochondrion
TCONS_00043387	NC_019472.2	17642717	17644306	-		XLOC_020168	XM_012095413.2	0	sense	genic	intronic	nested	XM_012095413.2	101000000	KDEL motif-containing protein 2	GO:0003334,GO:0005768,GO:0006886,GO:0017137,GO:0045921,GO:0050714,GO:0071985	keratinocyte development|endosome|intracellular protein transport|Rab GTPase binding|positive regulation of exocytosis|positive regulation of protein secretion|multivesicular body sorting pathway
TCONS_00050207	NC_019476.2	36611596	36799860	-		XLOC_023329	XM_015102339.1	0	antisense	genic	intronic	overlapping	XM_015102339.1	101000000	ADAM metallopeptidase with thrombospondin type 1 motif 9	GO:0003179,GO:0003229,GO:0004222,GO:0005578,GO:0005615,GO:0005783,GO:0006508,GO:0006516,GO:0007275,GO:0008237,GO:0008270,GO:0009986,GO:0010596,GO:0015031,GO:0016192,GO:0030198,GO:0035909,GO:0043231,GO:0045636,GO:0090673,GO:1903671	heart valve morphogenesis|ventricular cardiac muscle tissue development|metalloendopeptidase activity|proteinaceous extracellular matrix|extracellular space|endoplasmic reticulum|proteolysis|glycoprotein catabolic process|multicellular organism development|metallopeptidase activity|zinc ion binding|cell surface|negative regulation of endothelial cell migration|protein transport|vesicle-mediated t…
TCONS_00041013	NC_019471.2	11090157	11092993	-		XLOC_019077	XM_015100148.1	0	antisense	genic	exonic	overlapping	XM_015100148.1	101000000	Gse1 coiled-coil protein
TCONS_00051425	NC_019477.2	32035192	32037089	+		XLOC_023836	XM_015102810.1	0	antisense	genic	exonic	nested	XM_015102810.1	101000000	aldehyde dehydrogenase 5 family member A1	GO:0004777,GO:0005739,GO:0007417,GO:0009013,GO:0009450,GO:0051289,GO:0055114	succinate-semialdehyde dehydrogenase (NAD+) activity|mitochondrion|central nervous system development|succinate-semialdehyde dehydrogenase [NAD(P)+] activity|gamma-aminobutyric acid catabolic process|protein homotetramerization|oxidation-reduction process	oas00250,oas00650	Alanine, aspartate and glutamate metabolism|Butanoate metabolism
TCONS_00021036	NC_019462.2	4353749	4356469	-		XLOC_009819	XM_015095752.1	0	sense	genic	exonic	overlapping	XM_015095752.1	101000000	KxDL motif containing 1	GO:0005765,GO:0016192,GO:0032418,GO:0099078	lysosomal membrane|vesicle-mediated transport|lysosome localization|BORC complex
TCONS_00033578	NC_019468.2	22314073	22314936	-		XLOC_015734	XM_015098564.1	0	sense	genic	exonic	overlapping	XM_015098564.1	101000000	solute carrier family 43 (amino acid system L transporter)	GO:0005887,GO:0015175,GO:0015179	integral component of plasma membrane|neutral amino acid transmembrane transporter activity|L-amino acid transmembrane transporter activity
TCONS_00005981	NC_019458.2	255000000	255000000	-
TCONS_00002731	NC_019458.2	264000000	264000000	+		XLOC_001331	XM_012104683.1	0	sense	genic	intronic	nested	XM_012104683.1	101000000	disco interacting protein 2 homolog A	GO:0003824,GO:0005634,GO:0007275,GO:0008152,GO:0009986,GO:0010629,GO:0042981	catalytic activity|nucleus|multicellular organism development|metabolic process|cell surface|negative regulation of gene expression|regulation of apoptotic process
TCONS_00006165	NC_019458.2	270000000	270000000	-		XLOC_002862	XM_015091776.1	0	sense	genic	intronic	nested	XM_015091776.1	101000000	SH3-domain binding protein 5 (BTK-associated)	GO:0004860,GO:0005654,GO:0005737,GO:0005739,GO:0006469,GO:0016604,GO:0017124,GO:0035556,GO:0061099	protein kinase inhibitor activity|nucleoplasm|cytoplasm|mitochondrion|negative regulation of protein kinase activity|nuclear body|SH3 domain binding|intracellular signal transduction|negative regulation of protein tyrosine kinase activity
TCONS_00022088	NC_019462.2	55486104	55489176	-		XLOC_010293	XM_004008931.3	0	sense	genic	intronic	nested	XM_004008931.3	101000000	protein phosphatase 2 regulatory subunit B	GO:0000159,GO:0000278,GO:0005739,GO:0005741,GO:0005829,GO:0005856,GO:0006915,GO:0019888,GO:0032502,GO:0070262	protein phosphatase type 2A complex|mitotic cell cycle|mitochondrion|mitochondrial outer membrane|cytosol|cytoskeleton|apoptotic process|protein phosphatase regulator activity|developmental process|peptidyl-serine dephosphorylation	oas03015,oas04071,oas04151,oas04152,oas04261,oas04390,oas04530,oas04728,oas05142,oas05160,oas05165	mRNA surveillance pathway|Sphingolipid signaling pathway|PI3K-Akt signaling pathway|AMPK signaling pathway|Adrenergic signaling in cardiomyocytes|Hippo signaling pathway|Tight junction|Dopaminergic synapse|Chagas disease (American trypanosomiasis)|Hepatitis C|Human papillomavirus infection
TCONS_00043248	NC_019472.2	80019803	80020715	+		XLOC_020097	XM_012096494.2	0	sense	genic	intronic	nested	XM_012096494.2	101000000	membrane-spanning 4-domains	GO:0016021	integral component of membrane
TCONS_00059564	NC_019482.2	27104677	27105722	-		XLOC_027592	XM_012105619.1	55761	antisense	intergenic	upstream	divergent	XM_012105619.1	101000000	unc-5 netrin receptor B	GO:0001525,GO:0005886,GO:0006915,GO:0007165,GO:0014068,GO:0016021,GO:0033564,GO:0043524,GO:0045121,GO:2001240	angiogenesis|plasma membrane|apoptotic process|signal transduction|positive regulation of phosphatidylinositol 3-kinase signaling|integral component of membrane|anterior/posterior axon guidance|negative regulation of neuron apoptotic process|membrane raft|negative regulation of extrinsic apoptotic signaling pathway in absence of ligand	oas04360	Axon guidance
TCONS_00052273	NC_019477.2	36252634	36253247	-		XLOC_024239	XM_015102822.1	0	sense	genic	intronic	nested	XM_015102822.1	101000000	CDK5 regulatory subunit associated protein 1-like 1	GO:0005783,GO:0005789,GO:0005791,GO:0006400,GO:0016020,GO:0016021,GO:0035598,GO:0046872,GO:0051539,GO:0061712,GO:1990145	endoplasmic reticulum|endoplasmic reticulum membrane|rough endoplasmic reticulum|tRNA modification|membrane|integral component of membrane|N6-threonylcarbomyladenosine methylthiotransferase activity|metal ion binding|4 iron, 4 sulfur cluster binding|tRNA (N(6)-L-threonylcarbamoyladenosine(37)-C(2))-methylthiotransferase|maintenance of translational fidelity
TCONS_00025046	NC_019464.2	40860137	40887491	+		XLOC_011740	XM_004010522.3	0	antisense	genic	exonic	overlapping	XM_004010522.3	101000000	tripartite motif containing 9	GO:0004842,GO:0005737,GO:0005856,GO:0008021,GO:0008270,GO:0030054,GO:0030425,GO:0035544,GO:0043161	ubiquitin-protein transferase activity|cytoplasm|cytoskeleton|synaptic vesicle|zinc ion binding|cell junction|dendrite|negative regulation of SNARE complex assembly|proteasome-mediated ubiquitin-dependent protein catabolic process
TCONS_00008034	NC_019459.2	217000000	217000000	+		XLOC_003801	XR_001434165.1	0	sense	genic	exonic	nested	XR_001434165.1
TCONS_00027671	NC_019465.2	72206593	72207997	+		XLOC_012990	XM_012183076.2	0	sense	genic	intronic	nested	XM_012183076.2	101000000	SAM and SH3 domain containing 1	GO:0000209,GO:0008022,GO:0010595,GO:0019901,GO:0031435,GO:0031666,GO:0032947,GO:0043234,GO:0043507,GO:0045766,GO:1900044,GO:1900745,GO:1901224,GO:1902498	protein polyubiquitination|protein C-terminus binding|positive regulation of endothelial cell migration|protein kinase binding|mitogen-activated protein kinase kinase kinase binding|positive regulation of lipopolysaccharide-mediated signaling pathway|protein complex scaffold activity|protein complex|positive regulation of JUN kinase activity|positive regulation of angiogenesis|regulation of prote…
TCONS_00027112	NC_019464.2	99610748	99620370	-		XLOC_012688	XM_015096751.1	0	antisense	genic	exonic	overlapping	XM_015096751.1	101000000	protein CASC4	GO:0016021	integral component of membrane
TCONS_00032937	NC_019468.2	54299627	54317611	+		XLOC_015482	XM_012186531.2	0	antisense	genic	exonic	overlapping	XM_012186531.2	101000000	sphingosine kinase 1	GO:0000287,GO:0001568,GO:0003677,GO:0003951,GO:0005516,GO:0005524,GO:0005634,GO:0005737,GO:0005829,GO:0005886,GO:0006457,GO:0006670,GO:0006954,GO:0007165,GO:0007420,GO:0008481,GO:0010800,GO:0010803,GO:0017050,GO:0019722,GO:0030148,GO:0030307,GO:0030335,GO:0031398,GO:0032651,GO:0035556,GO:0038036,GO:0042346,GO:0043066,GO:0045766,GO:0045931,GO:0045987,GO:0046512,GO:0046521,GO:0048146,GO:0051092,GO:…	magnesium ion binding|blood vessel development|DNA binding|NAD+ kinase activity|calmodulin binding|ATP binding|nucleus|cytoplasm|cytosol|plasma membrane|protein folding|sphingosine metabolic process|inflammatory response|signal transduction|brain development|sphinganine kinase activity|positive regulation of peptidyl-threonine phosphorylation|regulation of tumor necrosis factor-mediated signaling…	oas00600,oas04020,oas04071,oas04072,oas04370,oas04371,oas04666,oas05152	Sphingolipid metabolism|Calcium signaling pathway|Sphingolipid signaling pathway|Phospholipase D signaling pathway|VEGF signaling pathway|Apelin signaling pathway|Fc gamma R-mediated phagocytosis|Tuberculosis
TCONS_00033091	NC_019468.2	57339459	57497613	+		XLOC_015532	XM_004013145.3	25309	sense	intergenic	downstream	same_strand	XM_004013145.3	101000000	solute carrier family 39 member 11	GO:0005385,GO:0005634,GO:0005737,GO:0005794,GO:0005886,GO:0016020,GO:0016021,GO:0071577	zinc ion transmembrane transporter activity|nucleus|cytoplasm|Golgi apparatus|plasma membrane|membrane|integral component of membrane|zinc II ion transmembrane transport
TCONS_00011100	NC_019459.2	248000000	248000000	-		XLOC_005169	XM_015092881.1	29925	sense	intergenic	upstream	same_strand	XM_015092881.1	101000000	Rho guanine nucleotide exchange factor 10 like	GO:0005089,GO:0005737,GO:0035023	Rho guanyl-nucleotide exchange factor activity|cytoplasm|regulation of Rho protein signal transduction
TCONS_00009676	NC_019459.2	87128367	87141947	-		XLOC_004478	XM_015092733.1	0	sense	genic	intronic	containing	XM_015092733.1	100000000	perilipin 2	GO:0005811,GO:0016020	lipid droplet|membrane	oas03320	PPAR signaling pathway
TCONS_00060885	NC_019484.2	52866165	52874622	+		XLOC_028288	XM_012106738.2	0	sense	genic	exonic	overlapping	XM_012106738.2	101000000	OTU deubiquitinase 5	GO:0004843,GO:0016579,GO:0031647,GO:0032496,GO:0043161,GO:0043374,GO:0061578,GO:0070536,GO:0071108,GO:0072540,GO:0072607,GO:0072619,GO:0101005,GO:1905077,GO:1990380,GO:2000316	thiol-dependent ubiquitin-specific protease activity|protein deubiquitination|regulation of protein stability|response to lipopolysaccharide|proteasome-mediated ubiquitin-dependent protein catabolic process|CD8-positive, alpha-beta T cell differentiation|Lys63-specific deubiquitinase activity|protein K63-linked deubiquitination|protein K48-linked deubiquitination|T-helper 17 cell lineage commitme…	oas04622	RIG-I-like receptor signaling pathway
TCONS_00005038	NC_019458.2	154000000	154000000	-		XLOC_002293	XM_012107864.2	0	sense	genic	intronic	nested	XM_012107864.2	101000000	vestigial like family member 3	GO:0005634,GO:0006351,GO:0006357,GO:0008022	nucleus|transcription, DNA-templated|regulation of transcription from RNA polymerase II promoter|protein C-terminus binding
TCONS_00048047	NC_019475.2	6481447	6496138	-		XLOC_022349	XM_015101862.1	0	sense	genic	intronic	nested	XM_015101862.1	101000000	leucine rich repeat containing 28	GO:0007165	signal transduction
TCONS_00025095	NC_019464.2	41577942	41611440	+		XLOC_011754	XM_012181348.2	0	sense	genic	intronic	nested	XM_012181348.2	101000000	FERM domain containing 6	GO:0003383,GO:0005200,GO:0005737,GO:0005856,GO:0005886,GO:0031032,GO:0032970,GO:0034613,GO:0043296	apical constriction|structural constituent of cytoskeleton|cytoplasm|cytoskeleton|plasma membrane|actomyosin structure organization|regulation of actin filament-based process|cellular protein localization|apical junction complex	oas04390,oas04392	Hippo signaling pathway|Hippo signaling pathway - multiple species
TCONS_00031370	NC_019467.2	52833867	52836346	-		XLOC_014786	XM_015097992.1	0	sense	genic	intronic	nested	XM_015097992.1	101000000	MYC binding protein 2	GO:0005634,GO:0006351,GO:0006355,GO:0008045,GO:0015630,GO:0016567,GO:0016740,GO:0021785,GO:0021952,GO:0030424,GO:0032880,GO:0042177,GO:0042803,GO:0043231,GO:0046872,GO:0048667,GO:0051493	nucleus|transcription, DNA-templated|regulation of transcription, DNA-templated|motor neuron axon guidance|microtubule cytoskeleton|protein ubiquitination|transferase activity|branchiomotor neuron axon guidance|central nervous system projection neuron axonogenesis|axon|regulation of protein localization|negative regulation of protein catabolic process|protein homodimerization activity|intracellul…
TCONS_00007660	NC_019459.2	174000000	174000000	+		XLOC_003622	NM_001161887.1	1225	sense	intergenic	downstream	same_strand	NM_001161887.1	100000000	aspartyl-tRNA synthetase	GO:0003676,GO:0004815,GO:0005524,GO:0005737,GO:0006422,GO:0017101	nucleic acid binding|aspartate-tRNA ligase activity|ATP binding|cytoplasm|aspartyl-tRNA aminoacylation|aminoacyl-tRNA synthetase multienzyme complex	oas00970	Aminoacyl-tRNA biosynthesis
TCONS_00016953	NC_019460.2	213000000	213000000	-		XLOC_007937	XM_004006976.2	0	antisense	genic	exonic	overlapping	XM_004006976.2	101000000	golgi-associated	GO:0005654,GO:0005794,GO:0006886,GO:0010008,GO:0016192,GO:0030131,GO:0030306,GO:0043231,GO:0043234,GO:0045732,GO:0046982,GO:1901998	nucleoplasm|Golgi apparatus|intracellular protein transport|endosome membrane|vesicle-mediated transport|clathrin adaptor complex|ADP-ribosylation factor binding|intracellular membrane-bounded organelle|protein complex|positive regulation of protein catabolic process|protein heterodimerization activity|toxin transport	oas04142	Lysosome
TCONS_00005808	NC_019458.2	236000000	236000000	-		XLOC_002682	XM_012101521.1	0	sense	genic	intronic	nested	XM_012101521.1	101000000	ring finger protein 13	GO:0000139,GO:0004842,GO:0005637,GO:0005654,GO:0005765,GO:0005789,GO:0005829,GO:0016021,GO:0031902,GO:0046872,GO:0051865,GO:0061630	Golgi membrane|ubiquitin-protein transferase activity|nuclear inner membrane|nucleoplasm|lysosomal membrane|endoplasmic reticulum membrane|cytosol|integral component of membrane|late endosome membrane|metal ion binding|protein autoubiquitination|ubiquitin protein ligase activity
TCONS_00062956	NW_014640655.1	7322	19778	-		XLOC_029585	XM_004022902.2	4935	sense	intergenic	downstream	same_strand	XM_004022902.2	101000000	NTF2-related export protein 2	GO:0005634,GO:0005654,GO:0005737,GO:0005829,GO:0015031,GO:0048471,GO:0051028	nucleus|nucleoplasm|cytoplasm|cytosol|protein transport|perinuclear region of cytoplasm|mRNA transport	oas03008,oas03013,oas03015,oas05164	Ribosome biogenesis in eukaryotes|RNA transport|mRNA surveillance pathway|Influenza A
TCONS_00044081	NC_019472.2	77631390	77632931	-		XLOC_020475	XM_015100827.1	0	sense	genic	exonic	nested	XM_015100827.1	101000000	tankyrase 1 binding protein 1	GO:0005634,GO:0005720,GO:0005737,GO:0005856,GO:0005913,GO:0006302,GO:0010800,GO:0019899,GO:0030014,GO:0031954,GO:0033138,GO:0044877,GO:0045296,GO:0071479,GO:0071532	nucleus|nuclear heterochromatin|cytoplasm|cytoskeleton|cell-cell adherens junction|double-strand break repair|positive regulation of peptidyl-threonine phosphorylation|enzyme binding|CCR4-NOT complex|positive regulation of protein autophosphorylation|positive regulation of peptidyl-serine phosphorylation|macromolecular complex binding|cadherin binding|cellular response to ionizing radiation|ankyr…
TCONS_00063734	NW_014642952.1	22	1473	-
TCONS_00005941	NC_019458.2	251000000	251000000	-		XLOC_002755	XM_015092653.1	0	sense	genic	intronic	nested	XM_015092653.1	101000000	protein phosphatase 2 regulatory subunit B''	GO:0000159,GO:0001754,GO:0005509,GO:0006470,GO:0007525,GO:0019888,GO:0030674,GO:0045732,GO:0061053,GO:0090090,GO:0090244,GO:0090249,GO:0090263	protein phosphatase type 2A complex|eye photoreceptor cell differentiation|calcium ion binding|protein dephosphorylation|somatic muscle development|protein phosphatase regulator activity|protein binding, bridging|positive regulation of protein catabolic process|somite development|negative regulation of canonical Wnt signaling pathway|Wnt signaling pathway involved in somitogenesis|regulation of c…	oas03015,oas04071,oas04151,oas04152,oas04261,oas04728,oas05165	mRNA surveillance pathway|Sphingolipid signaling pathway|PI3K-Akt signaling pathway|AMPK signaling pathway|Adrenergic signaling in cardiomyocytes|Dopaminergic synapse|Human papillomavirus infection
TCONS_00037295	NC_019470.2	24418717	24459132	+		XLOC_017356	XM_012188347.1	0	sense	genic	intronic	overlapping	XM_012188347.1	101000000	KIAA1217 ortholog	GO:0005737,GO:0048706	cytoplasm|embryonic skeletal system development
TCONS_00013177	NC_019460.2	152000000	152000000	+
TCONS_00016643	NC_019460.2	195000000	195000000	-		XLOC_007796	XM_015094908.1	35704	sense	intergenic	downstream	same_strand	XM_015094908.1	101000000	AE binding protein 2	GO:0000978,GO:0001078,GO:0003714,GO:0006351,GO:0016569,GO:0035098,GO:0046872	RNA polymerase II proximal promoter sequence-specific DNA binding|transcriptional repressor activity, RNA polymerase II proximal promoter sequence-specific DNA binding|transcription corepressor activity|transcription, DNA-templated|covalent chromatin modification|ESC/E(Z) complex|metal ion binding
TCONS_00047243	NC_019475.2	6952106	6954310	+		XLOC_021967	XM_012098367.2	0	sense	genic	intronic	nested	XM_012098367.2	443515	insulin like growth factor 1 receptor			oas01521,oas01522,oas04010,oas04014,oas04015,oas04066,oas04068,oas04114,oas04140,oas04144,oas04150,oas04151,oas04152,oas04211,oas04213,oas04510,oas04520,oas04550,oas04730,oas04913,oas04914,oas05200,oas05202,oas05205,oas05214,oas05215,oas05218,oas05224,oas05225	EGFR tyrosine kinase inhibitor resistance|Endocrine resistance|MAPK signaling pathway|Ras signaling pathway|Rap1 signaling pathway|HIF-1 signaling pathway|FoxO signaling pathway|Oocyte meiosis|Autophagy - animal|Endocytosis|mTOR signaling pathway|PI3K-Akt signaling pathway|AMPK signaling pathway|Longevity regulating pathway|Longevity regulating pathway - multiple species|Focal adhesion|Adherens j…
TCONS_00011206	NC_019460.2	773065	774227	+		XLOC_005214	XM_015093800.1	1060	sense	intergenic	downstream	same_strand	XM_015093800.1	101000000	exonuclease 3'-5' domain containing 3	GO:0003676,GO:0005634,GO:0005737,GO:0008408,GO:0046872	nucleic acid binding|nucleus|cytoplasm|3'-5' exonuclease activity|metal ion binding
TCONS_00063944	NW_014643948.1	1	1524	+
TCONS_00018604	NC_019461.2	61270408	61316682	-		XLOC_008737	XM_015095305.1	0	sense	genic	exonic	overlapping	XM_015095305.1	101000000	septin 7	GO:0000777,GO:0000910,GO:0001725,GO:0005198,GO:0005525,GO:0005634,GO:0005819,GO:0005829,GO:0005930,GO:0007283,GO:0016476,GO:0030154,GO:0030496,GO:0031105,GO:0032154,GO:0042802,GO:0045296,GO:0051291,GO:0060271,GO:0070062,GO:0097227,GO:0097730,GO:1902857	condensed chromosome kinetochore|cytokinesis|stress fiber|structural molecule activity|GTP binding|nucleus|spindle|cytosol|axoneme|spermatogenesis|regulation of embryonic cell shape|cell differentiation|midbody|septin complex|cleavage furrow|identical protein binding|cadherin binding|protein heterooligomerization|cilium assembly|extracellular exosome|sperm annulus|non-motile cilium|positive regul…
TCONS_00055647	NC_019480.2	32753738	32760053	+		XLOC_025778	XM_004020467.3	0	sense	genic	intronic	nested	XM_004020467.3	101000000	oxysterol binding protein like 1A	GO:0005543,GO:0005770,GO:0005829,GO:0006699,GO:0008203,GO:0015248,GO:0015485,GO:0016192,GO:0019886,GO:0070062	phospholipid binding|late endosome|cytosol|bile acid biosynthetic process|cholesterol metabolic process|sterol transporter activity|cholesterol binding|vesicle-mediated transport|antigen processing and presentation of exogenous peptide antigen via MHC class II|extracellular exosome
TCONS_00055492	NC_019480.2	532754	535071	+		XLOC_025692	NM_001126356.1	0	sense	genic	intronic	nested	NM_001126356.1	100000000	PQ loop repeat containing 1	GO:0016021	integral component of membrane
TCONS_00002450	NC_019458.2	243000000	243000000	+		XLOC_001204	XM_012101953.2	1295	antisense	intergenic	upstream	divergent	XM_012101953.2	101000000	chromosome 1 open reading frame	GO:0000139,GO:0005615,GO:0014066,GO:0030126,GO:0060038	Golgi membrane|extracellular space|regulation of phosphatidylinositol 3-kinase signaling|COPI vesicle coat|cardiac muscle cell proliferation
TCONS_00028909	NC_019466.2	23328284	23328679	+		XLOC_013588	XM_015097724.1	14207	sense	intergenic	upstream	same_strand	XM_015097724.1	101000000	ArfGAP with SH3 domain	GO:0005096,GO:0005737,GO:0016020,GO:0046872,GO:0060271	GTPase activator activity|cytoplasm|membrane|metal ion binding|cilium assembly	oas04144,oas04666	Endocytosis|Fc gamma R-mediated phagocytosis
TCONS_00057076	NC_019481.2	18979872	18980750	+		XLOC_026438	XM_015104115.1	6643	sense	intergenic	upstream	same_strand	XM_015104115.1	101000000	ankyrin repeat and sterile alpha motif domain containing 4B	GO:0005789,GO:0005886,GO:0005902,GO:0005903,GO:0030154,GO:0034976,GO:0043623,GO:1904106,GO:1904970	endoplasmic reticulum membrane|plasma membrane|microvillus|brush border|cell differentiation|response to endoplasmic reticulum stress|cellular protein complex assembly|protein localization to microvillus|brush border assembly
TCONS_00020817	NC_019462.2	104000000	104000000	+		XLOC_009723	XM_015095711.1	0	antisense	genic	intronic	nested	XM_015095711.1	101000000	F-box and leucine-rich repeat protein 17
TCONS_00004067	NC_019458.2	95533776	95544804	-		XLOC_001922	XM_004002385.3	0	sense	genic	exonic	nested	XM_004002385.3	101000000	T-box 15	GO:0000978,GO:0001078,GO:0001106,GO:0006351,GO:0042803,GO:0046982,GO:0048701,GO:0070722	RNA polymerase II proximal promoter sequence-specific DNA binding|transcriptional repressor activity, RNA polymerase II proximal promoter sequence-specific DNA binding|RNA polymerase II transcription corepressor activity|transcription, DNA-templated|protein homodimerization activity|protein heterodimerization activity|embryonic cranial skeleton morphogenesis|Tle3-Aes complex
TCONS_00027648	NC_019465.2	71926082	71926565	+		XLOC_012971	XM_012183076.2	0	sense	genic	intronic	nested	XM_012183076.2	101000000	SAM and SH3 domain containing 1	GO:0000209,GO:0008022,GO:0010595,GO:0019901,GO:0031435,GO:0031666,GO:0032947,GO:0043234,GO:0043507,GO:0045766,GO:1900044,GO:1900745,GO:1901224,GO:1902498	protein polyubiquitination|protein C-terminus binding|positive regulation of endothelial cell migration|protein kinase binding|mitogen-activated protein kinase kinase kinase binding|positive regulation of lipopolysaccharide-mediated signaling pathway|protein complex scaffold activity|protein complex|positive regulation of JUN kinase activity|positive regulation of angiogenesis|regulation of prote…
TCONS_00007576	NC_019459.2	156000000	156000000	+		XLOC_003576	XM_012137139.2	0	sense	genic	intronic	nested	XM_012137139.2	101000000	pre-mRNA processing factor 40 homolog A	GO:0000398,GO:0003723,GO:0005654,GO:0005685,GO:0005829,GO:0007010,GO:0007049,GO:0008360,GO:0016020,GO:0016363,GO:0016477,GO:0016607,GO:0032465,GO:0051301,GO:0070064,GO:0071004	mRNA splicing, via spliceosome|RNA binding|nucleoplasm|U1 snRNP|cytosol|cytoskeleton organization|cell cycle|regulation of cell shape|membrane|nuclear matrix|cell migration|nuclear speck|regulation of cytokinesis|cell division|proline-rich region binding|U2-type prespliceosome	oas03040	Spliceosome
TCONS_00004589	NC_019458.2	105000000	105000000	-		XLOC_002066	XM_015091707.1	0	sense	genic	exonic	overlapping	XM_015091707.1	101000000	mex-3 RNA binding family member A	GO:0000932,GO:0003723,GO:0005634,GO:0005829,GO:0046872	P-body|RNA binding|nucleus|cytosol|metal ion binding
TCONS_00028099	NC_019465.2	25992540	26009699	-		XLOC_013209	XM_012182595.2	12598	antisense	intergenic	upstream	divergent	XM_012182595.2	101000000	REV3 like			oas01524,oas03460	Platinum drug resistance|Fanconi anemia pathway
TCONS_00029093	NC_019466.2	44764344	44764960	+		XLOC_013681	XM_004011725.3	0	sense	genic	intronic	nested	XM_004011725.3	101000000	phosphatidylinositol-3%2C4%2C5-trisphosphate-dependent Rac exchange factor 2	GO:0005096,GO:0005737,GO:0005829,GO:0005886,GO:0006469,GO:0007186,GO:0008344,GO:0014065,GO:0030676,GO:0032007,GO:0035023,GO:0048813	GTPase activator activity|cytoplasm|cytosol|plasma membrane|negative regulation of protein kinase activity|G-protein coupled receptor signaling pathway|adult locomotory behavior|phosphatidylinositol 3-kinase signaling|Rac guanyl-nucleotide exchange factor activity|negative regulation of TOR signaling|regulation of Rho protein signal transduction|dendrite morphogenesis
TCONS_00063520	NW_014642109.1	1123	2041	+
TCONS_00041331	NC_019471.2	34865970	34867687	-		XLOC_019217	XM_012190000.2	463	sense	intergenic	upstream	same_strand	XM_012190000.2	101000000	epithelial splicing regulatory protein 2	GO:0000380,GO:0003729,GO:0005634,GO:0005654,GO:0043484,GO:0050679,GO:0060441,GO:0060445	alternative mRNA splicing, via spliceosome|mRNA binding|nucleus|nucleoplasm|regulation of RNA splicing|positive regulation of epithelial cell proliferation|epithelial tube branching involved in lung morphogenesis|branching involved in salivary gland morphogenesis
TCONS_00023755	NC_019463.2	59731749	59734116	-		XLOC_011163	XM_015096457.1	0	sense	genic	intronic	nested	XM_015096457.1	101000000	amyloid beta (A4) precursor protein-binding	GO:0001540,GO:0001764,GO:0005634,GO:0005737,GO:0006355,GO:0007050,GO:0007411,GO:0008134,GO:0016020,GO:0030027,GO:0030198,GO:0030308,GO:0030426,GO:0035556,GO:0043065,GO:0043066,GO:0045202	amyloid-beta binding|neuron migration|nucleus|cytoplasm|regulation of transcription, DNA-templated|cell cycle arrest|axon guidance|transcription factor binding|membrane|lamellipodium|extracellular matrix organization|negative regulation of cell growth|growth cone|intracellular signal transduction|positive regulation of apoptotic process|negative regulation of apoptotic process|synapse
TCONS_00027012	NC_019464.2	97697785	97733264	-		XLOC_012641	XM_015096750.1	0	sense	genic	intronic	nested	XM_015096750.1	101000000	forkhead box N3	GO:0003700,GO:0005634,GO:0006351,GO:0007049,GO:0030154,GO:0043565,GO:0045893	DNA binding transcription factor activity|nucleus|transcription, DNA-templated|cell cycle|cell differentiation|sequence-specific DNA binding|positive regulation of transcription, DNA-templated
TCONS_00005848	NC_019458.2	244000000	244000000	-		XLOC_002708	XM_012102066.2	0	sense	genic	intronic	overlapping	XM_012102066.2	101000000	transient receptor potential cation channel	GO:0005261,GO:0005262,GO:0005886,GO:0005887,GO:0006816,GO:0006828,GO:0015279,GO:0042438,GO:0043235,GO:0044325,GO:0051281,GO:0051480,GO:0051592,GO:0070588,GO:0070679,GO:1903779	cation channel activity|calcium channel activity|plasma membrane|integral component of plasma membrane|calcium ion transport|manganese ion transport|store-operated calcium channel activity|melanin biosynthetic process|receptor complex|ion channel binding|positive regulation of release of sequestered calcium ion into cytosol|regulation of cytosolic calcium ion concentration|response to calcium ion…	oas04360,oas04724,oas04726,oas04972	Axon guidance|Glutamatergic synapse|Serotonergic synapse|Pancreatic secretion
TCONS_00052685	NC_019478.2	16441130	16467947	+		XLOC_024420	XM_012101703.1	0	sense	genic	intronic	nested	XM_012101703.1	101000000	teneurin transmembrane protein 4	GO:0000902,GO:0001702,GO:0005634,GO:0005737,GO:0005886,GO:0005887,GO:0007157,GO:0007165,GO:0031641,GO:0031643,GO:0032289,GO:0042803,GO:0043005,GO:0046982,GO:0048666,GO:0048714,GO:0050839,GO:0060038,GO:0060912,GO:0097264,GO:2000543	cell morphogenesis|gastrulation with mouth forming second|nucleus|cytoplasm|plasma membrane|integral component of plasma membrane|heterophilic cell-cell adhesion via plasma membrane cell adhesion molecules|signal transduction|regulation of myelination|positive regulation of myelination|central nervous system myelin formation|protein homodimerization activity|neuron projection|protein heterodimeri…
TCONS_00063752	NW_014643027.1	331	1437	-
TCONS_00053639	NC_019478.2	28823681	28828553	-		XLOC_024875	XM_004019531.3	0	antisense	genic	exonic	overlapping	XM_004019531.3	101000000	decapping enzyme	GO:0000290,GO:0000340,GO:0000932,GO:0005634,GO:0005737,GO:0036245,GO:0043069,GO:0045292,GO:0050072	deadenylation-dependent decapping of nuclear-transcribed mRNA|RNA 7-methylguanosine cap binding|P-body|nucleus|cytoplasm|cellular response to menadione|negative regulation of programmed cell death|mRNA cis splicing, via spliceosome|m7G(5')pppN diphosphatase activity	oas03018	RNA degradation
TCONS_00063983	NW_014644028.1	1	686	+
TCONS_00023011	NC_019463.2	85679063	85680823	+		XLOC_010789	XM_004009890.3	0	sense	genic	intronic	nested	XM_004009890.3	101000000	RUN and FYVE domain containing 3	GO:0005737,GO:0005829,GO:0007015,GO:0012505,GO:0016020,GO:0030027,GO:0030054,GO:0030175,GO:0030335,GO:0030424,GO:0030425,GO:0030426,GO:0043204,GO:0045773,GO:0050771,GO:0071437,GO:0090316,GO:2000114	cytoplasm|cytosol|actin filament organization|endomembrane system|membrane|lamellipodium|cell junction|filopodium|positive regulation of cell migration|axon|dendrite|growth cone|perikaryon|positive regulation of axon extension|negative regulation of axonogenesis|invadopodium|positive regulation of intracellular protein transport|regulation of establishment of cell polarity
TCONS_00039819	NC_019471.2	34298457	34300217	+		XLOC_018505	XM_012189960.2	0	antisense	genic	intronic	nested	XM_012189960.2	101000000	ATPase%2C H+ transporting%2C lysosomal 38kDa%2C V0 subunit d1	GO:0005765,GO:0005769,GO:0005813,GO:0006879,GO:0007034,GO:0007035,GO:0008553,GO:0015991,GO:0016471,GO:0033179,GO:0036295,GO:0046961,GO:0060271	lysosomal membrane|early endosome|centrosome|cellular iron ion homeostasis|vacuolar transport|vacuolar acidification|hydrogen-exporting ATPase activity, phosphorylative mechanism|ATP hydrolysis coupled proton transport|vacuolar proton-transporting V-type ATPase complex|proton-transporting V-type ATPase, V0 domain|cellular response to increased oxygen levels|proton-transporting ATPase activity, ro…	oas00190,oas04142,oas04145,oas04721,oas04966,oas05152,oas05165,oas05203,oas05323	Oxidative phosphorylation|Lysosome|Phagosome|Synaptic vesicle cycle|Collecting duct acid secretion|Tuberculosis|Human papillomavirus infection|Viral carcinogenesis|Rheumatoid arthritis
TCONS_00004840	NC_019458.2	122000000	122000000	-		XLOC_002178	XM_004003742.3	0	sense	genic	intronic	nested	XM_004003742.3	101000000	hormonally up-regulated Neu-associated kinase	GO:0004672,GO:0004674,GO:0005524,GO:0005634,GO:0005737,GO:0006468,GO:0035556	protein kinase activity|protein serine/threonine kinase activity|ATP binding|nucleus|cytoplasm|protein phosphorylation|intracellular signal transduction
TCONS_00010771	NC_019459.2	235000000	235000000	-		XLOC_005057	XM_015093620.1	0	sense	genic	intronic	nested	XM_015093620.1	101000000	tubulointerstitial nephritis antigen-like 1	GO:0005044,GO:0005201,GO:0005576,GO:0005615,GO:0005737,GO:0006955,GO:0007155,GO:0008234,GO:0016197,GO:0030247,GO:0031012,GO:0043236,GO:0070062	scavenger receptor activity|extracellular matrix structural constituent|extracellular region|extracellular space|cytoplasm|immune response|cell adhesion|cysteine-type peptidase activity|endosomal transport|polysaccharide binding|extracellular matrix|laminin binding|extracellular exosome
TCONS_00044430	NC_019473.2	33662996	33666290	+		XLOC_020663	XM_004017022.2	0	sense	genic	intronic	nested	XM_004017022.2	101000000	tetratricopeptide repeat domain 33
TCONS_00048829	NC_019476.2	3779216	3784495	+		XLOC_022713	XM_015102098.1	0	sense	genic	intronic	nested	XM_015102098.1	101000000	RNA binding motif	GO:0002357,GO:0005737,GO:0008143,GO:0008266,GO:0010628,GO:0010629,GO:0035925,GO:0045727,GO:0090090	defense response to tumor cell|cytoplasm|poly(A) binding|poly(U) RNA binding|positive regulation of gene expression|negative regulation of gene expression|mRNA 3'-UTR AU-rich region binding|positive regulation of translation|negative regulation of canonical Wnt signaling pathway
TCONS_00056625	NC_019480.2	61779253	61780509	-		XLOC_026228	XM_012103831.2	0	sense	genic	exonic	overlapping	XM_012103831.2	101000000	B-cell CLL/lymphoma 2	GO:0001836,GO:0005739,GO:0005741,GO:0005789,GO:0007565,GO:0008283,GO:0008630,GO:0016020,GO:0016021,GO:0031965,GO:0032848,GO:0042803,GO:0043066,GO:0046902,GO:0046982,GO:0051881,GO:0097192,GO:2001243	release of cytochrome c from mitochondria|mitochondrion|mitochondrial outer membrane|endoplasmic reticulum membrane|female pregnancy|cell proliferation|intrinsic apoptotic signaling pathway in response to DNA damage|membrane|integral component of membrane|nuclear membrane|negative regulation of cellular pH reduction|protein homodimerization activity|negative regulation of apoptotic process|regula…	oas01521,oas01522,oas01524,oas04064,oas04066,oas04071,oas04115,oas04140,oas04141,oas04151,oas04210,oas04215,oas04217,oas04261,oas04340,oas04510,oas04621,oas04630,oas04722,oas04725,oas04915,oas04928,oas04933,oas05014,oas05145,oas05152,oas05161,oas05169,oas05170,oas05200,oas05206,oas05210,oas05215,oas05222,oas05226,oas05418	EGFR tyrosine kinase inhibitor resistance|Endocrine resistance|Platinum drug resistance|NF-kappa B signaling pathway|HIF-1 signaling pathway|Sphingolipid signaling pathway|p53 signaling pathway|Autophagy - animal|Protein processing in endoplasmic reticulum|PI3K-Akt signaling pathway|Apoptosis|Apoptosis - multiple species|Necroptosis|Adrenergic signaling in cardiomyocytes|Hedgehog signaling pathwa…
TCONS_00000109	NC_019458.2	2095263	2096752	+		XLOC_000060	XM_015091636.1	0	sense	genic	intronic	nested	XM_015091636.1	101000000	histone deacetylase 4	GO:0000118,GO:0000122,GO:0001047,GO:0001085,GO:0001501,GO:0002076,GO:0003714,GO:0004407,GO:0005634,GO:0005654,GO:0005737,GO:0005829,GO:0006338,GO:0006351,GO:0006476,GO:0006954,GO:0007399,GO:0008134,GO:0008270,GO:0008284,GO:0008285,GO:0010592,GO:0010832,GO:0010882,GO:0014894,GO:0014898,GO:0014911,GO:0016575,GO:0017053,GO:0019901,GO:0030018,GO:0030183,GO:0030955,GO:0031594,GO:0031672,GO:0032041,GO:…	histone deacetylase complex|negative regulation of transcription from RNA polymerase II promoter|core promoter binding|RNA polymerase II transcription factor binding|skeletal system development|osteoblast development|transcription corepressor activity|histone deacetylase activity|nucleus|nucleoplasm|cytoplasm|cytosol|chromatin remodeling|transcription, DNA-templated|protein deacetylation|inflamma…	oas04371,oas05034,oas05165,oas05169,oas05203	Apelin signaling pathway|Alcoholism|Human papillomavirus infection|Epstein-Barr virus infection|Viral carcinogenesis
TCONS_00052620	NC_019478.2	11922081	11923334	+		XLOC_024398	XM_012101693.2	870	antisense	intergenic	downstream	convergent	XM_012101693.2	101000000	PCF11 cleavage and polyadenylation factor subunit	GO:0000398,GO:0000993,GO:0003729,GO:0005654,GO:0005737,GO:0005739,GO:0005849,GO:0006369,GO:0006378,GO:0006379,GO:0031124	mRNA splicing, via spliceosome|RNA polymerase II core binding|mRNA binding|nucleoplasm|cytoplasm|mitochondrion|mRNA cleavage factor complex|termination of RNA polymerase II transcription|mRNA polyadenylation|mRNA cleavage|mRNA 3'-end processing	oas03015	mRNA surveillance pathway
TCONS_00016862	NC_019460.2	210000000	210000000	-		XLOC_007896	NM_001134305.1	0	sense	genic	exonic	overlapping	NM_001134305.1	100000000	tetraspanin 9	GO:0016021	integral component of membrane
TCONS_00063861	NW_014643567.1	122	1402	-
TCONS_00005946	NC_019458.2	252000000	252000000	-		XLOC_002759	XM_015092654.1	0	sense	genic	intronic	nested	XM_015092654.1	101000000	EPH receptor B1	GO:0001525,GO:0001771,GO:0005005,GO:0005524,GO:0005576,GO:0005783,GO:0005829,GO:0005886,GO:0005887,GO:0007411,GO:0008046,GO:0014719,GO:0021631,GO:0021952,GO:0022008,GO:0030010,GO:0030424,GO:0030425,GO:0031290,GO:0031589,GO:0031901,GO:0032403,GO:0032433,GO:0045121,GO:0046328,GO:0046777,GO:0048013,GO:0048593,GO:0050965,GO:0051965,GO:0060326,GO:0060996,GO:0060997,GO:0061351,GO:0070062,GO:0070372,GO:…	angiogenesis|immunological synapse formation|transmembrane-ephrin receptor activity|ATP binding|extracellular region|endoplasmic reticulum|cytosol|plasma membrane|integral component of plasma membrane|axon guidance|axon guidance receptor activity|skeletal muscle satellite cell activation|optic nerve morphogenesis|central nervous system projection neuron axonogenesis|neurogenesis|establishment of …	oas04360	Axon guidance
TCONS_00018664	NC_019461.2	66855948	66856598	-		XLOC_008773	XM_004007934.3	0	sense	genic	intronic	nested	XM_004007934.3	101000000	chimerin 2	GO:0005070,GO:0005096,GO:0005737,GO:0005829,GO:0016020,GO:0035556,GO:0043087,GO:0046872,GO:0051056	SH3/SH2 adaptor activity|GTPase activator activity|cytoplasm|cytosol|membrane|intracellular signal transduction|regulation of GTPase activity|metal ion binding|regulation of small GTPase mediated signal transduction
TCONS_00011295	NC_019460.2	2654790	2658996	+		XLOC_005244	XM_015094112.1	27074	sense	intergenic	upstream	same_strand	XM_015094112.1	101000000	1-acylglycerol-3-phosphate O-acyltransferase 2	GO:0001819,GO:0001961,GO:0003841,GO:0005783,GO:0005789,GO:0005886,GO:0006644,GO:0006654,GO:0008544,GO:0016021,GO:0016024,GO:0035579,GO:0042493,GO:0043312	positive regulation of cytokine production|positive regulation of cytokine-mediated signaling pathway|1-acylglycerol-3-phosphate O-acyltransferase activity|endoplasmic reticulum|endoplasmic reticulum membrane|plasma membrane|phospholipid metabolic process|phosphatidic acid biosynthetic process|epidermis development|integral component of membrane|CDP-diacylglycerol biosynthetic process|specific gr…	oas00561,oas00564,oas04072,oas04975	Glycerolipid metabolism|Glycerophospholipid metabolism|Phospholipase D signaling pathway|Fat digestion and absorption
TCONS_00037180	NC_019470.2	17607215	17677055	+		XLOC_017318	XM_015099550.1	0	sense	genic	intronic	nested	XM_015099550.1	101000000	par-3 family cell polarity regulator	GO:0005546,GO:0005547,GO:0005829,GO:0005856,GO:0005886,GO:0005911,GO:0005912,GO:0005923,GO:0005938,GO:0006461,GO:0006612,GO:0007049,GO:0007163,GO:0007179,GO:0007205,GO:0007409,GO:0008356,GO:0010801,GO:0012505,GO:0019903,GO:0022011,GO:0030054,GO:0031643,GO:0032266,GO:0033269,GO:0042802,GO:0043025,GO:0043234,GO:0044295,GO:0060341,GO:0070830,GO:0090162	phosphatidylinositol-4,5-bisphosphate binding|phosphatidylinositol-3,4,5-trisphosphate binding|cytosol|cytoskeleton|plasma membrane|cell-cell junction|adherens junction|bicellular tight junction|cell cortex|protein complex assembly|protein targeting to membrane|cell cycle|establishment or maintenance of cell polarity|transforming growth factor beta receptor signaling pathway|protein kinase C-acti…	oas04015,oas04062,oas04080,oas04144,oas04360,oas04390,oas04520,oas04530,oas05165	Rap1 signaling pathway|Chemokine signaling pathway|Neuroactive ligand-receptor interaction|Endocytosis|Axon guidance|Hippo signaling pathway|Adherens junction|Tight junction|Human papillomavirus infection
TCONS_00046617	NC_019474.2	50892782	50893145	-		XLOC_021699	XM_015101397.1	0	antisense	genic	intronic	nested	XM_015101397.1	101000000	nuclear receptor corepressor 2	GO:0000118,GO:0000122,GO:0000790,GO:0003677,GO:0003714,GO:0005112,GO:0005634,GO:0005654,GO:0006351,GO:0008134,GO:0016020,GO:0016363,GO:0016604,GO:0016922,GO:0017053,GO:0019216,GO:0042826,GO:0047485,GO:0072365,GO:1903799	histone deacetylase complex|negative regulation of transcription from RNA polymerase II promoter|nuclear chromatin|DNA binding|transcription corepressor activity|Notch binding|nucleus|nucleoplasm|transcription, DNA-templated|transcription factor binding|membrane|nuclear matrix|nuclear body|ligand-dependent nuclear receptor binding|transcriptional repressor complex|regulation of lipid metabolic pr…	oas04330,oas05169	Notch signaling pathway|Epstein-Barr virus infection
TCONS_00046830	NC_019474.2	62381077	62381384	-		XLOC_021798	XM_004017415.2	0	antisense	genic	intronic	nested	XM_004017415.2	101000000	cytochrome c oxidase subunit 6A1%2C mitochondrial	GO:0004129,GO:0005751,GO:0006123,GO:0009060,GO:0030234	cytochrome-c oxidase activity|mitochondrial respiratory chain complex IV|mitochondrial electron transport, cytochrome c to oxygen|aerobic respiration|enzyme regulator activity	oas00190,oas04260,oas04714,oas04932,oas05010,oas05012,oas05016	Oxidative phosphorylation|Cardiac muscle contraction|Thermogenesis|Non-alcoholic fatty liver disease (NAFLD)|Alzheimer disease|Parkinson disease|Huntington disease
TCONS_00022062	NC_019462.2	51710794	51723031	-		XLOC_010277	XM_012177587.1	0	sense	genic	intronic	nested	XM_012177587.1	443412	nuclear receptor subfamily 3 group C member 1			oas04080	Neuroactive ligand-receptor interaction
TCONS_00005666	NC_019458.2	215000000	215000000	-		XLOC_002593	XM_015092559.1	0	antisense	genic	intronic	overlapping	XM_015092559.1	101000000	polyhomeotic homolog 3 (Drosophila)	GO:0003677,GO:0005634,GO:0005654,GO:0007275,GO:0008270,GO:0031519,GO:0035102,GO:0070317	DNA binding|nucleus|nucleoplasm|multicellular organism development|zinc ion binding|PcG protein complex|PRC1 complex|negative regulation of G0 to G1 transition
TCONS_00011420	NC_019460.2	5737703	5754418	+		XLOC_005293	XM_012161077.2	0	antisense	genic	intronic	nested	XM_012161077.2	101000000	ABL proto-oncogene 1			oas04012,oas04014,oas04110,oas04360,oas04722,oas05200,oas05206,oas05220,oas05416	ErbB signaling pathway|Ras signaling pathway|Cell cycle|Axon guidance|Neurotrophin signaling pathway|Pathways in cancer|MicroRNAs in cancer|Chronic myeloid leukemia|Viral myocarditis
TCONS_00029792	NC_019466.2	36104166	36104774	-		XLOC_014009	XM_012183725.2	0	antisense	genic	exonic	overlapping	XM_012183725.2	101000000	coiled-coil-helix-coiled-coil-helix domain containing 7	GO:0005758	mitochondrial intermembrane space
TCONS_00063685	NW_014642777.1	976	1441	+
TCONS_00048775	NC_019475.2	68155838	68159163	-		XLOC_022685	XM_015102077.1	0	sense	genic	intronic	nested	XM_015102077.1	101000000	BRF1	GO:0000126,GO:0001026,GO:0005654,GO:0006383,GO:0006384,GO:0009303,GO:0009304,GO:0017025,GO:0045945,GO:0046872,GO:0070897	transcription factor TFIIIB complex|TFIIIB-type transcription factor activity|nucleoplasm|transcription from RNA polymerase III promoter|transcription initiation from RNA polymerase III promoter|rRNA transcription|tRNA transcription|TBP-class protein binding|positive regulation of transcription from RNA polymerase III promoter|metal ion binding|DNA-templated transcriptional preinitiation complex …
TCONS_00052513	NC_019477.2	50302800	50307151	-		XLOC_024347	XM_015102876.1	19929	sense	intergenic	upstream	same_strand	XM_015102876.1	101000000	forkhead box C1	GO:0000122,GO:0000977,GO:0001223,GO:0001501,GO:0001503,GO:0001525,GO:0001541,GO:0001568,GO:0001654,GO:0001657,GO:0001701,GO:0001756,GO:0001822,GO:0001945,GO:0001958,GO:0001974,GO:0003007,GO:0003677,GO:0003700,GO:0003705,GO:0003713,GO:0005634,GO:0005654,GO:0005720,GO:0005829,GO:0006351,GO:0006355,GO:0007219,GO:0007420,GO:0007507,GO:0008134,GO:0008283,GO:0008301,GO:0008354,GO:0010628,GO:0010718,GO:…	negative regulation of transcription from RNA polymerase II promoter|RNA polymerase II regulatory region sequence-specific DNA binding|transcription coactivator binding|skeletal system development|ossification|angiogenesis|ovarian follicle development|blood vessel development|eye development|ureteric bud development|in utero embryonic development|somitogenesis|kidney development|lymph vessel deve…
TCONS_00027114	NC_019464.2	99610906	99620370	-		XLOC_012688	XM_015096751.1	0	antisense	genic	exonic	overlapping	XM_015096751.1	101000000	protein CASC4	GO:0016021	integral component of membrane
TCONS_00049019	NC_019476.2	14483963	14484545	+		XLOC_022800	XM_004018246.3	0	sense	genic	intronic	nested	XM_004018246.3	101000000	trafficking protein	GO:0005634,GO:0005737,GO:0005739,GO:0005769,GO:0006357,GO:0006493,GO:0006605,GO:0008333,GO:0030425,GO:0030911,GO:0044295,GO:0048471,GO:0048813,GO:0050772,GO:0050811,GO:0098957,GO:1904115	nucleus|cytoplasm|mitochondrion|early endosome|regulation of transcription from RNA polymerase II promoter|protein O-linked glycosylation|protein targeting|endosome to lysosome transport|dendrite|TPR domain binding|axonal growth cone|perinuclear region of cytoplasm|dendrite morphogenesis|positive regulation of axonogenesis|GABA receptor binding|anterograde axonal transport of mitochondrion|axon c…
TCONS_00062037	NC_019484.2	78165239	78168805	-		XLOC_028942	XM_012107133.2	0	sense	genic	intronic	nested	XM_012107133.2	101000000	zinc finger protein 185 (LIM domain)	GO:0005737,GO:0005925,GO:0008270,GO:0015629,GO:0051015	cytoplasm|focal adhesion|zinc ion binding|actin cytoskeleton|actin filament binding
TCONS_00033283	NC_019468.2	9155782	9181982	-		XLOC_015614	XM_015098459.1	0	sense	genic	intronic	overlapping	XM_015098459.1	101000000	testis expressed 14	GO:0000776,GO:0000777,GO:0004672,GO:0005524,GO:0005623,GO:0005737,GO:0007094,GO:0007140,GO:0008608,GO:0019901,GO:0030496,GO:0032091,GO:0032466,GO:0043063,GO:0045171,GO:0051301,GO:0051306,GO:1990830	kinetochore|condensed chromosome kinetochore|protein kinase activity|ATP binding|cell|cytoplasm|mitotic spindle assembly checkpoint|male meiotic nuclear division|attachment of spindle microtubules to kinetochore|protein kinase binding|midbody|negative regulation of protein binding|negative regulation of cytokinesis|intercellular bridge organization|intercellular bridge|cell division|mitotic siste…
TCONS_00059664	NC_019482.2	33393639	33396858	-		XLOC_027623	XM_015104464.1	0	sense	genic	intronic	nested	XM_015104464.1	101000000	discs	GO:0001837,GO:0005737,GO:0005886,GO:0005913,GO:0006461,GO:0007165,GO:0008013,GO:0008092,GO:0008285,GO:0014069,GO:0030011,GO:0030054,GO:0030159,GO:0030336,GO:0030859,GO:0030901,GO:0035331,GO:0035332,GO:0035556,GO:0036064,GO:0042130,GO:0042981,GO:0045176,GO:0045186,GO:0045197,GO:0045211,GO:0045880,GO:0051965,GO:0060441,GO:0060999,GO:0071896,GO:0072205,GO:0098609	epithelial to mesenchymal transition|cytoplasm|plasma membrane|cell-cell adherens junction|protein complex assembly|signal transduction|beta-catenin binding|cytoskeletal protein binding|negative regulation of cell proliferation|postsynaptic density|maintenance of cell polarity|cell junction|receptor signaling complex scaffold activity|negative regulation of cell migration|polarized epithelial cel…
TCONS_00002828	NC_019458.2	269000000	269000000	+		XLOC_001357	XM_012105232.2	4635	sense	intergenic	downstream	same_strand	XM_012105232.2	101000000	phosphoinositide 3-kinase regulatory subunit 4-like	GO:0004672,GO:0004674,GO:0005524,GO:0005643,GO:0005770,GO:0005776,GO:0005829,GO:0005930,GO:0006468,GO:0006623,GO:0006661,GO:0015630,GO:0016020,GO:0016236,GO:0016303,GO:0030242,GO:0030670,GO:0032465,GO:0032801,GO:0034162,GO:0034271,GO:0034272,GO:0035032,GO:0042149,GO:0043231,GO:0043552,GO:0045324,GO:0071561	protein kinase activity|protein serine/threonine kinase activity|ATP binding|nuclear pore|late endosome|autophagosome|cytosol|axoneme|protein phosphorylation|protein targeting to vacuole|phosphatidylinositol biosynthetic process|microtubule cytoskeleton|membrane|macroautophagy|1-phosphatidylinositol-3-kinase activity|autophagy of peroxisome|phagocytic vesicle membrane|regulation of cytokinesis|re…	oas04136,oas04140,oas04371	Autophagy - other|Autophagy - animal|Apelin signaling pathway
TCONS_00006449	NC_019459.2	14205844	14207274	+		XLOC_002989	XM_015092997.1	0	sense	genic	intronic	nested	XM_015092997.1	101000000	transmembrane protein 245	GO:0016021	integral component of membrane
TCONS_00026047	NC_019464.2	12162103	12163695	-		XLOC_012208	XM_012180742.1	0	sense	genic	intronic	nested	XM_012180742.1	101000000	dipeptidyl-peptidase 8	GO:0005737,GO:0005829,GO:0006508,GO:0006955,GO:0008236,GO:0008239	cytoplasm|cytosol|proteolysis|immune response|serine-type peptidase activity|dipeptidyl-peptidase activity
TCONS_00041638	NC_019471.2	49649591	49651951	-		XLOC_019371	XM_004015279.3	0	sense	genic	intronic	nested	XM_004015279.3	101000000	AXL receptor tyrosine kinase			oas01521	EGFR tyrosine kinase inhibitor resistance
TCONS_00042361	NC_019472.2	13515656	13548385	+		XLOC_019675	XM_015100757.1	0	sense	genic	intronic	nested	XM_015100757.1	101000000	mastermind like transcriptional coactivator 2	GO:0003713,GO:0006351,GO:0007221,GO:0016607	transcription coactivator activity|transcription, DNA-templated|positive regulation of transcription of Notch receptor target|nuclear speck	oas04330,oas04658,oas05165	Notch signaling pathway|Th1 and Th2 cell differentiation|Human papillomavirus infection
TCONS_00004982	NC_019458.2	140000000	140000000	-		XLOC_002257	XM_012187322.2	0	sense	genic	intronic	overlapping	XM_012187322.2	101000000	ubiquitin specific peptidase 25	GO:0004843,GO:0005634,GO:0005783,GO:0005829,GO:0006464,GO:0006508,GO:0006511,GO:0008233,GO:0016579,GO:0031625,GO:0036459,GO:0043130,GO:0051117,GO:0070536,GO:0071108,GO:1904293,GO:1904455	thiol-dependent ubiquitin-specific protease activity|nucleus|endoplasmic reticulum|cytosol|cellular protein modification process|proteolysis|ubiquitin-dependent protein catabolic process|peptidase activity|protein deubiquitination|ubiquitin protein ligase binding|thiol-dependent ubiquitinyl hydrolase activity|ubiquitin binding|ATPase binding|protein K63-linked deubiquitination|protein K48-linked …	oas04657	IL-17 signaling pathway
TCONS_00003045	NC_019458.2	3014264	3050344	-		XLOC_001434	XM_015091822.1	0	sense	genic	intronic	nested	XM_015091822.1	101000000	ubiquitin conjugating enzyme E2F (putative)	GO:0005524,GO:0005737,GO:0019788,GO:0031625,GO:0045116,GO:0061630	ATP binding|cytoplasm|NEDD8 transferase activity|ubiquitin protein ligase binding|protein neddylation|ubiquitin protein ligase activity	oas04120	Ubiquitin mediated proteolysis
TCONS_00031009	NC_019467.2	12404370	12421116	-		XLOC_014584	XM_015098045.1	0	sense	genic	intronic	overlapping	XM_015098045.1	101000000	von Willebrand factor A domain containing 8	GO:0005524,GO:0005739,GO:0016887	ATP binding|mitochondrion|ATPase activity
TCONS_00043598	NC_019472.2	34634272	34634587	-		XLOC_020269	XM_015100984.1	0	sense	genic	exonic	overlapping	XM_015100984.1	101000000	natural killer cell cytotoxicity receptor 3 ligand 1	GO:0005198,GO:0005886,GO:0016021,GO:0019028	structural molecule activity|plasma membrane|integral component of membrane|viral capsid
TCONS_00045178	NC_019473.2	58788282	58824444	-
TCONS_00007680	NC_019459.2	176000000	176000000	+		XLOC_003633	XM_015092906.1	0	sense	genic	intronic	nested	XM_015092906.1	101000000	NCK-associated protein 5
TCONS_00029676	NC_019466.2	27545458	27546449	-		XLOC_013961	XM_015097737.1	1476	sense	intergenic	downstream	same_strand	XM_015097737.1	101000000	tribbles pseudokinase 1	GO:0004860,GO:0005634,GO:0005737,GO:0006469,GO:0007254,GO:0008134,GO:0014912,GO:0031434,GO:0031625,GO:0031665,GO:0032436,GO:0032496,GO:0043405,GO:0043433,GO:0045645,GO:0045651,GO:0045659,GO:0048662,GO:0055106	protein kinase inhibitor activity|nucleus|cytoplasm|negative regulation of protein kinase activity|JNK cascade|transcription factor binding|negative regulation of smooth muscle cell migration|mitogen-activated protein kinase kinase binding|ubiquitin protein ligase binding|negative regulation of lipopolysaccharide-mediated signaling pathway|positive regulation of proteasomal ubiquitin-dependent pr…
TCONS_00026770	NC_019464.2	76205890	76206771	-		XLOC_012552	XM_012181876.2	0	sense	genic	exonic	overlapping	XM_012181876.2	101000000	transmembrane protein 229B	GO:0016021	integral component of membrane
TCONS_00035665	NC_019469.2	59302189	59302466	+		XLOC_016606	XM_012187661.2	0	sense	genic	intronic	nested	XM_012187661.2	101000000	centrosomal protein 350kDa	GO:0005634,GO:0005813,GO:0005814,GO:0005819,GO:0008017,GO:0016020,GO:0034453,GO:0042995	nucleus|centrosome|centriole|spindle|microtubule binding|membrane|microtubule anchoring|cell projection
TCONS_00042307	NC_019472.2	3890761	3893724	+		XLOC_019650	XM_004015966.3	0	sense	genic	intronic	nested	XM_004015966.3	101000000	platelet derived growth factor D	GO:0000139,GO:0005161,GO:0005576,GO:0005615,GO:0005788,GO:0007275,GO:0007596,GO:0008083,GO:0008284,GO:0014068,GO:0030335,GO:0031954,GO:0036120,GO:0043406,GO:0048008,GO:0048146,GO:0048661,GO:0050730,GO:0051781,GO:0070062,GO:0070301,GO:0070374,GO:0071230,GO:0071560,GO:0071673,GO:0072126,GO:2000439	Golgi membrane|platelet-derived growth factor receptor binding|extracellular region|extracellular space|endoplasmic reticulum lumen|multicellular organism development|blood coagulation|growth factor activity|positive regulation of cell proliferation|positive regulation of phosphatidylinositol 3-kinase signaling|positive regulation of cell migration|positive regulation of protein autophosphorylati…	oas01521,oas04010,oas04014,oas04015,oas04072,oas04151,oas04510,oas04540,oas04810,oas05215,oas05218,oas05231	EGFR tyrosine kinase inhibitor resistance|MAPK signaling pathway|Ras signaling pathway|Rap1 signaling pathway|Phospholipase D signaling pathway|PI3K-Akt signaling pathway|Focal adhesion|Gap junction|Regulation of actin cytoskeleton|Prostate cancer|Melanoma|Choline metabolism in cancer
TCONS_00059354	NC_019482.2	3667845	3669792	-		XLOC_027482	XM_012104948.2	0	sense	genic	intronic	nested	XM_012104948.2	101000000	tetratricopeptide repeat domain 13
TCONS_00043936	NC_019472.2	68895788	68896824	-		XLOC_020431	XR_001435760.1	0	sense	genic	intronic	nested	XR_001435760.1
TCONS_00037998	NC_019470.2	69303871	69304653	+		XLOC_017675	XM_015099497.1	0	sense	genic	intronic	nested	XM_015099497.1	101000000	phospholipase C gamma 1	GO:0001701,GO:0001726,GO:0004435,GO:0004871,GO:0005509,GO:0008180,GO:0009395,GO:0010634,GO:0030027,GO:0035556,GO:0035924,GO:0071364	in utero embryonic development|ruffle|phosphatidylinositol phospholipase C activity|signal transducer activity|calcium ion binding|COP9 signalosome|phospholipid catabolic process|positive regulation of epithelial cell migration|lamellipodium|intracellular signal transduction|cellular response to vascular endothelial growth factor stimulus|cellular response to epidermal growth factor stimulus	oas00562,oas01521,oas04012,oas04014,oas04015,oas04020,oas04064,oas04066,oas04070,oas04072,oas04360,oas04370,oas04650,oas04658,oas04659,oas04660,oas04664,oas04666,oas04670,oas04722,oas04750,oas04919,oas04933,oas05167,oas05169,oas05170,oas05200,oas05205,oas05206,oas05214,oas05223,oas05225,oas05231	Inositol phosphate metabolism|EGFR tyrosine kinase inhibitor resistance|ErbB signaling pathway|Ras signaling pathway|Rap1 signaling pathway|Calcium signaling pathway|NF-kappa B signaling pathway|HIF-1 signaling pathway|Phosphatidylinositol signaling system|Phospholipase D signaling pathway|Axon guidance|VEGF signaling pathway|Natural killer cell mediated cytotoxicity|Th1 and Th2 cell differentiat…
TCONS_00024086	NC_019463.2	105000000	105000000	-		XLOC_011335	XM_015096631.1	6579	sense	intergenic	upstream	same_strand	XM_015096631.1	101000000	WD repeat domain 1	GO:0002102,GO:0030042,GO:0030054,GO:0030836,GO:0030864,GO:0040011,GO:0042643,GO:0042995,GO:0045214,GO:0051015	podosome|actin filament depolymerization|cell junction|positive regulation of actin filament depolymerization|cortical actin cytoskeleton|locomotion|actomyosin, actin portion|cell projection|sarcomere organization|actin filament binding
TCONS_00064111	NW_014644364.1	1	1049	-
TCONS_00050987	NC_019477.2	13047832	13053423	+		XLOC_023636	XM_004018797.3	0	antisense	genic	intronic	nested	XM_004018797.3	101000000	potassium channel	GO:0005249,GO:0005267,GO:0005887,GO:0006813,GO:0007588,GO:0022841,GO:0030322,GO:0034765	voltage-gated potassium channel activity|potassium channel activity|integral component of plasma membrane|potassium ion transport|excretion|potassium ion leak channel activity|stabilization of membrane potential|regulation of ion transmembrane transport	oas04742,oas04974	Taste transduction|Protein digestion and absorption
TCONS_00055052	NC_019479.2	17116412	17121111	-		XLOC_025491	XM_015103348.1	0	sense	genic	intronic	overlapping	XM_015103348.1	101000000	transmembrane 9 superfamily member 3	GO:0016021	integral component of membrane
TCONS_00059092	NC_019482.2	27826233	27839814	+		XLOC_027359	XM_015104417.1	0	sense	genic	exonic	overlapping	XM_015104417.1	101000000	carbohydrate (chondroitin 6) sulfotransferase 3	GO:0000139,GO:0001517,GO:0005975,GO:0006790,GO:0008146,GO:0008459,GO:0016021,GO:0030206	Golgi membrane|N-acetylglucosamine 6-O-sulfotransferase activity|carbohydrate metabolic process|sulfur compound metabolic process|sulfotransferase activity|chondroitin 6-sulfotransferase activity|integral component of membrane|chondroitin sulfate biosynthetic process	oas00532	Glycosaminoglycan biosynthesis - chondroitin sulfate / dermatan sulfate
TCONS_00028258	NC_019465.2	53398510	53402184	-		XLOC_013303	XM_015097398.1	0	sense	genic	intronic	nested	XM_015097398.1	101000000	protein tyrosine phosphatase	GO:0001750,GO:0004725,GO:0005886,GO:0005911,GO:0006470,GO:0007155,GO:0007165,GO:0007179,GO:0008013,GO:0008285,GO:0009986,GO:0010839,GO:0016021,GO:0016477,GO:0019901,GO:0030054,GO:0030336,GO:0030424,GO:0030425,GO:0031175,GO:0031256,GO:0034394,GO:0034614,GO:0034644,GO:0043025,GO:0043231,GO:0045295,GO:0045786,GO:0045892,GO:0048041	photoreceptor outer segment|protein tyrosine phosphatase activity|plasma membrane|cell-cell junction|protein dephosphorylation|cell adhesion|signal transduction|transforming growth factor beta receptor signaling pathway|beta-catenin binding|negative regulation of cell proliferation|cell surface|negative regulation of keratinocyte proliferation|integral component of membrane|cell migration|protein…
TCONS_00004851	NC_019458.2	122000000	122000000	-		XLOC_002184	XM_015091725.1	0	antisense	genic	intronic	nested	XM_015091725.1	106000000	translation initiation factor IF-2-like
TCONS_00010220	NC_019459.2	160000000	160000000	-		XLOC_004776	XM_015093429.1	62349	sense	intergenic	upstream	same_strand	XM_015093429.1	101000000	methyl-CpG binding domain protein 5	GO:0003682,GO:0005634,GO:0007399,GO:0010369,GO:0030496,GO:0040014,GO:0042593,GO:0060399	chromatin binding|nucleus|nervous system development|chromocenter|midbody|regulation of multicellular organism growth|glucose homeostasis|positive regulation of growth hormone receptor signaling pathway
TCONS_00017820	NC_019461.2	82760901	82762798	+		XLOC_008370	XM_004008008.3	0	sense	genic	exonic	nested	XM_004008008.3	101000000	LSM8 homolog%2C U6 small nuclear RNA associated	GO:0000398,GO:0003723,GO:0005654,GO:0005688,GO:0017070,GO:0046540,GO:0071011	mRNA splicing, via spliceosome|RNA binding|nucleoplasm|U6 snRNP|U6 snRNA binding|U4/U6 x U5 tri-snRNP complex|precatalytic spliceosome	oas03018,oas03040	RNA degradation|Spliceosome
TCONS_00016613	NC_019460.2	188000000	188000000	-		XLOC_007777	XM_015093964.1	210	antisense	intergenic	upstream	divergent	XM_015093964.1	101000000	basic helix-loop-helix family member e41	GO:0000122,GO:0000978,GO:0001078,GO:0001102,GO:0001191,GO:0003705,GO:0003714,GO:0005634,GO:0006351,GO:0008283,GO:0009887,GO:0010832,GO:0010944,GO:0030154,GO:0032922,GO:0042803,GO:0042826,GO:0043425,GO:0043426,GO:0045892,GO:0046982,GO:0070888	negative regulation of transcription from RNA polymerase II promoter|RNA polymerase II proximal promoter sequence-specific DNA binding|transcriptional repressor activity, RNA polymerase II proximal promoter sequence-specific DNA binding|RNA polymerase II activating transcription factor binding|transcriptional repressor activity, RNA polymerase II transcription factor binding|transcription factor …	oas04710	Circadian rhythm
TCONS_00008639	NC_019459.2	246000000	246000000	+		XLOC_004029	XM_012153658.2	0	sense	genic	intronic	nested	XM_012153658.2	101000000	capping protein (actin filament) muscle Z-line	GO:0000902,GO:0001669,GO:0003779,GO:0005884,GO:0005903,GO:0007010,GO:0008290,GO:0010591,GO:0014704,GO:0016020,GO:0022604,GO:0030018,GO:0030027,GO:0030032,GO:0030036,GO:0030863,GO:0031115,GO:0031175,GO:0033150,GO:0048487,GO:0048747,GO:0051015,GO:0051016,GO:0051490,GO:0071203,GO:0090036	cell morphogenesis|acrosomal vesicle|actin binding|actin filament|brush border|cytoskeleton organization|F-actin capping protein complex|regulation of lamellipodium assembly|intercalated disc|membrane|regulation of cell morphogenesis|Z disc|lamellipodium|lamellipodium assembly|actin cytoskeleton organization|cortical cytoskeleton|negative regulation of microtubule polymerization|neuron projection…	oas04144	Endocytosis
TCONS_00031093	NC_019467.2	19842734	19865159	-		XLOC_014624	XM_015098078.1	71179	antisense	intergenic	downstream	convergent	XM_015098078.1	101000000	potassium channel regulator	GO:0005783,GO:0042802,GO:0051260,GO:1902260	endoplasmic reticulum|identical protein binding|protein homooligomerization|negative regulation of delayed rectifier potassium channel activity
TCONS_00027418	NC_019465.2	40023819	40024901	+		XLOC_012848	XM_004011261.2	0	sense	genic	intronic	nested	XM_004011261.2	101000000	G protein-coupled receptor 63	GO:0004930,GO:0005634,GO:0005829,GO:0005886,GO:0016021,GO:0043235	G-protein coupled receptor activity|nucleus|cytosol|plasma membrane|integral component of membrane|receptor complex
TCONS_00043631	NC_019472.2	39742877	39743207	-		XLOC_020294	XM_015101014.1	0	sense	genic	intronic	nested	XM_015101014.1	101000000	parvin alpha	GO:0002040,GO:0003148,GO:0003779,GO:0005829,GO:0005856,GO:0005886,GO:0005925,GO:0007163,GO:0008360,GO:0030018,GO:0031532,GO:0034113,GO:0034446,GO:0045296,GO:0060271,GO:0070252,GO:0071670	sprouting angiogenesis|outflow tract septum morphogenesis|actin binding|cytosol|cytoskeleton|plasma membrane|focal adhesion|establishment or maintenance of cell polarity|regulation of cell shape|Z disc|actin cytoskeleton reorganization|heterotypic cell-cell adhesion|substrate adhesion-dependent cell spreading|cadherin binding|cilium assembly|actin-mediated cell contraction|smooth muscle cell chem…	oas04510	Focal adhesion
TCONS_00054782	NC_019479.2	45543146	45543903	+		XLOC_025360	XM_015103500.1	0	sense	genic	intronic	nested	XM_015103500.1	101000000	dedicator of cytokinesis 1	GO:0005089,GO:0005096,GO:0005634,GO:0005737,GO:0005829,GO:0006911,GO:0006915,GO:0007010,GO:0007165,GO:0007229,GO:0007264,GO:0007596,GO:0010634,GO:0016020,GO:0016477,GO:0016607,GO:0017124,GO:0032045,GO:0038096,GO:0048010,GO:1900026	Rho guanyl-nucleotide exchange factor activity|GTPase activator activity|nucleus|cytoplasm|cytosol|phagocytosis, engulfment|apoptotic process|cytoskeleton organization|signal transduction|integrin-mediated signaling pathway|small GTPase mediated signal transduction|blood coagulation|positive regulation of epithelial cell migration|membrane|cell migration|nuclear speck|SH3 domain binding|guanyl-nu…	oas04510,oas04810,oas05100	Focal adhesion|Regulation of actin cytoskeleton|Bacterial invasion of epithelial cells
TCONS_00045493	NC_019474.2	34448439	34449304	+		XLOC_021228	XM_015101536.1	0	sense	genic	exonic	overlapping	XM_015101536.1	106000000	nudix hydrolase 6
TCONS_00021422	NC_019462.2	15862885	15864042	-		XLOC_009989	XM_012178030.2	33924	antisense	intergenic	upstream	divergent	XM_012178030.2	101000000	regulatory factor X2	GO:0000978,GO:0001675,GO:0003700,GO:0005634,GO:0005737,GO:0006351,GO:0006357,GO:0007286,GO:0045944,GO:0060271,GO:1990830	RNA polymerase II proximal promoter sequence-specific DNA binding|acrosome assembly|DNA binding transcription factor activity|nucleus|cytoplasm|transcription, DNA-templated|regulation of transcription from RNA polymerase II promoter|spermatid development|positive regulation of transcription from RNA polymerase II promoter|cilium assembly|cellular response to leukemia inhibitory factor
TCONS_00027448	NC_019465.2	47174934	47176013	+
TCONS_00007311	NC_019459.2	118000000	118000000	+		XLOC_003440	XM_015093326.1	0	antisense	genic	exonic	overlapping	XM_015093326.1	101000000	major facilitator superfamily domain containing 6	GO:0016021	integral component of membrane
TCONS_00035158	NC_019469.2	25564991	25569011	+		XLOC_016375	XM_004013622.3	0	sense	genic	exonic	overlapping	XM_004013622.3	101000000	cornichon family AMPA receptor auxiliary protein 4	GO:0005783,GO:0005793,GO:0006888,GO:0015031,GO:0016021,GO:0031730	endoplasmic reticulum|endoplasmic reticulum-Golgi intermediate compartment|ER to Golgi vesicle-mediated transport|protein transport|integral component of membrane|CCR5 chemokine receptor binding
TCONS_00040009	NC_019471.2	44322681	44325875	+		XLOC_018598	XM_012190148.2	41833	sense	intergenic	downstream	same_strand	XM_012190148.2	101000000	androgen-binding protein homolog	GO:0005615	extracellular space
TCONS_00030231	NC_019466.2	89795947	89811678	-		XLOC_014220	XM_012184184.2	4525	sense	intergenic	upstream	same_strand	XM_012184184.2	101000000	E2F transcription factor 5			oas04110,oas04218,oas04350	Cell cycle|Cellular senescence|TGF-beta signaling pathway
TCONS_00033154	NC_019468.2	60729972	60733988	+		XLOC_015551	XM_015098990.1	10626	antisense	intergenic	downstream	convergent	XM_015098990.1	101000000	guanine nucleotide binding protein (G protein)	GO:0001569,GO:0001701,GO:0003924,GO:0004871,GO:0005085,GO:0005089,GO:0005525,GO:0005634,GO:0005829,GO:0005834,GO:0005886,GO:0005925,GO:0006928,GO:0007165,GO:0007186,GO:0007189,GO:0007204,GO:0007266,GO:0008360,GO:0016020,GO:0030154,GO:0030168,GO:0030334,GO:0031526,GO:0031584,GO:0031683,GO:0031702,GO:0031752,GO:0042470,GO:0043065,GO:0046872,GO:0051056,GO:0070062	branching involved in blood vessel morphogenesis|in utero embryonic development|GTPase activity|signal transducer activity|guanyl-nucleotide exchange factor activity|Rho guanyl-nucleotide exchange factor activity|GTP binding|nucleus|cytosol|heterotrimeric G-protein complex|plasma membrane|focal adhesion|movement of cell or subcellular component|signal transduction|G-protein coupled receptor signa…	oas04022,oas04071,oas04072,oas04270,oas04371,oas04611,oas04730,oas04810,oas04928,oas05163,oas05200	cGMP-PKG signaling pathway|Sphingolipid signaling pathway|Phospholipase D signaling pathway|Vascular smooth muscle contraction|Apelin signaling pathway|Platelet activation|Long-term depression|Regulation of actin cytoskeleton|Parathyroid hormone synthesis, secretion and action|Human cytomegalovirus infection|Pathways in cancer
TCONS_00025342	NC_019464.2	54745253	54748804	+		XLOC_011843	XR_001041712.1	0	sense	genic	exonic	nested	XR_001041712.1
TCONS_00004677	NC_019458.2	109000000	109000000	-		XLOC_002105	XM_015092328.1	115	sense	intergenic	downstream	same_strand	XM_015092328.1	101000000	immunoglobulin superfamily member 8
TCONS_00046415	NC_019474.2	17145187	17147210	-		XLOC_021608	XM_015101388.1	82260	antisense	intergenic	upstream	divergent	XM_015101388.1	101000000	mastermind like transcriptional coactivator 3	GO:0003713,GO:0005634,GO:0005654,GO:0006367,GO:0007219,GO:0007221,GO:0016607,GO:0045747,GO:0045944	transcription coactivator activity|nucleus|nucleoplasm|transcription initiation from RNA polymerase II promoter|Notch signaling pathway|positive regulation of transcription of Notch receptor target|nuclear speck|positive regulation of Notch signaling pathway|positive regulation of transcription from RNA polymerase II promoter	oas04330,oas04658,oas05165	Notch signaling pathway|Th1 and Th2 cell differentiation|Human papillomavirus infection
TCONS_00027042	NC_019464.2	98047408	98049197	-		XLOC_012654	XM_015096750.1	16751	sense	intergenic	upstream	same_strand	XM_015096750.1	101000000	forkhead box N3	GO:0003700,GO:0005634,GO:0006351,GO:0007049,GO:0030154,GO:0043565,GO:0045893	DNA binding transcription factor activity|nucleus|transcription, DNA-templated|cell cycle|cell differentiation|sequence-specific DNA binding|positive regulation of transcription, DNA-templated
TCONS_00029665	NC_019466.2	25275631	25308074	-
TCONS_00043029	NC_019472.2	65229151	65246665	+		XLOC_020003	XM_012096244.2	37564	sense	intergenic	downstream	same_strand	XM_012096244.2	101000000	chromosome 15 open reading frame	GO:0005929	cilium
TCONS_00021214	NC_019462.2	10507144	10508885	-		XLOC_009898	XM_015095615.1	0	antisense	genic	exonic	overlapping	XM_015095615.1	101000000	lymphoblastic leukemia associated hematopoiesis regulator 1			oas05202	Transcriptional misregulation in cancer
TCONS_00055495	NC_019480.2	813148	814077	+		XLOC_025695	XM_015103569.1	0	antisense	genic	intronic	nested	XM_015103569.1	101000000	ATPase	GO:0000287,GO:0004012,GO:0005524,GO:0005768,GO:0005802,GO:0005886,GO:0006890,GO:0006897,GO:0016021,GO:0048471	magnesium ion binding|phospholipid-translocating ATPase activity|ATP binding|endosome|trans-Golgi network|plasma membrane|retrograde vesicle-mediated transport, Golgi to ER|endocytosis|integral component of membrane|perinuclear region of cytoplasm
TCONS_00060803	NC_019484.2	43528710	43529161	+		XLOC_028248	XM_015104863.1	0	antisense	genic	exonic	nested	XM_015104863.1	101000000	zinc finger	GO:0003676,GO:0003700,GO:0005634,GO:0006351,GO:0045893,GO:0046872,GO:0070742	nucleic acid binding|DNA binding transcription factor activity|nucleus|transcription, DNA-templated|positive regulation of transcription, DNA-templated|metal ion binding|C2H2 zinc finger domain binding
TCONS_00048040	NC_019475.2	6149721	6159155	-		XLOC_022346	XM_012098348.2	0	sense	genic	intronic	nested	XM_012098348.2	101000000	myocyte enhancer factor 2A	GO:0000002,GO:0000122,GO:0000165,GO:0000790,GO:0000977,GO:0000978,GO:0000981,GO:0001077,GO:0001085,GO:0001105,GO:0003677,GO:0003682,GO:0003700,GO:0003705,GO:0005634,GO:0005654,GO:0005667,GO:0005829,GO:0006351,GO:0006355,GO:0006915,GO:0007399,GO:0010613,GO:0019901,GO:0033613,GO:0035035,GO:0042826,GO:0043565,GO:0045893,GO:0045944,GO:0046332,GO:0046982,GO:0048311,GO:0055005,GO:0061337,GO:0070375,GO:…	mitochondrial genome maintenance|negative regulation of transcription from RNA polymerase II promoter|MAPK cascade|nuclear chromatin|RNA polymerase II regulatory region sequence-specific DNA binding|RNA polymerase II proximal promoter sequence-specific DNA binding|RNA polymerase II transcription factor activity, sequence-specific DNA binding|transcriptional activator activity, RNA polymerase II p…	oas04022,oas04371,oas04928,oas05418	cGMP-PKG signaling pathway|Apelin signaling pathway|Parathyroid hormone synthesis, secretion and action|Fluid shear stress and atherosclerosis
TCONS_00046298	NC_019474.2	6239032	6242119	-		XLOC_021562	XM_015101495.1	72121	sense	intergenic	upstream	same_strand	XM_015101495.1	101000000	family with sequence similarity 160 member A1
TCONS_00035207	NC_019469.2	29208479	29209950	+		XLOC_016411	XM_004013647.3	0	sense	genic	intronic	nested	XM_004013647.3	101000000	SET and MYND domain containing 3
TCONS_00032662	NC_019468.2	44459841	44460656	+		XLOC_015358	XM_004012998.3	0	antisense	genic	intronic	nested	XM_004012998.3	101000000	pleckstrin homology and RUN domain containing M1	GO:0005730,GO:0005765,GO:0006914,GO:0010008,GO:0015031,GO:0032418,GO:0035556,GO:0043231,GO:0045780,GO:0046872,GO:1900029	nucleolus|lysosomal membrane|autophagy|endosome membrane|protein transport|lysosome localization|intracellular signal transduction|intracellular membrane-bounded organelle|positive regulation of bone resorption|metal ion binding|positive regulation of ruffle assembly
TCONS_00018022	NC_019461.2	111000000	111000000	+		XLOC_008470	XM_015095425.1	0	sense	genic	exonic	overlapping	XM_015095425.1	101000000	cullin 1	GO:0004842,GO:0005654,GO:0006511,GO:0006513,GO:0006915,GO:0008283,GO:0009887,GO:0016032,GO:0016567,GO:0019005,GO:0031146,GO:0031461,GO:0031625,GO:0042787,GO:1990452	ubiquitin-protein transferase activity|nucleoplasm|ubiquitin-dependent protein catabolic process|protein monoubiquitination|apoptotic process|cell proliferation|animal organ morphogenesis|viral process|protein ubiquitination|SCF ubiquitin ligase complex|SCF-dependent proteasomal ubiquitin-dependent protein catabolic process|cullin-RING ubiquitin ligase complex|ubiquitin protein ligase binding|pro…	oas04110,oas04114,oas04120,oas04141,oas04310,oas04340,oas04350,oas04710,oas05168,oas05170,oas05200	Cell cycle|Oocyte meiosis|Ubiquitin mediated proteolysis|Protein processing in endoplasmic reticulum|Wnt signaling pathway|Hedgehog signaling pathway|TGF-beta signaling pathway|Circadian rhythm|Herpes simplex infection|Human immunodeficiency virus 1 infection|Pathways in cancer
TCONS_00044628	NC_019473.2	70248205	70250791	+
TCONS_00056951	NC_019481.2	7686172	7686722	+		XLOC_026371	XM_004020761.3	0	antisense	genic	exonic	nested	XM_004020761.3	101000000	calcium regulated heat stable protein 1	GO:0000177,GO:0000932,GO:0003677,GO:0003730,GO:0005737,GO:0005829,GO:0006355,GO:0019722,GO:0043186,GO:0043488,GO:0070062	cytoplasmic exosome (RNase complex)|P-body|DNA binding|mRNA 3'-UTR binding|cytoplasm|cytosol|regulation of transcription, DNA-templated|calcium-mediated signaling|P granule|regulation of mRNA stability|extracellular exosome
TCONS_00050136	NC_019476.2	28400697	28402511	-		XLOC_023289	XM_015102331.1	0	antisense	genic	intronic	nested	XM_015102331.1	101000000	PDZ domain containing ring finger 3	GO:0004842,GO:0005634,GO:0005654,GO:0005829,GO:0007528,GO:0008270,GO:0016567,GO:0030054,GO:0031594,GO:0061630	ubiquitin-protein transferase activity|nucleus|nucleoplasm|cytosol|neuromuscular junction development|zinc ion binding|protein ubiquitination|cell junction|neuromuscular junction|ubiquitin protein ligase activity
TCONS_00022594	NC_019463.2	17346640	17348484	+		XLOC_010559	XM_004010035.3	0	antisense	genic	intronic	nested	XM_004010035.3	101000000	cytochrome P450 2U1	GO:0005506,GO:0005789,GO:0008395,GO:0016021,GO:0020037,GO:0031090,GO:0070330	iron ion binding|endoplasmic reticulum membrane|steroid hydroxylase activity|integral component of membrane|heme binding|organelle membrane|aromatase activity	oas00590	Arachidonic acid metabolism
TCONS_00011068	NC_019459.2	248000000	248000000	-		XLOC_005169	XM_015092881.1	0	sense	genic	intronic	nested	XM_015092881.1	101000000	Rho guanine nucleotide exchange factor 10 like	GO:0005089,GO:0005737,GO:0035023	Rho guanyl-nucleotide exchange factor activity|cytoplasm|regulation of Rho protein signal transduction
TCONS_00013858	NC_019460.2	212000000	212000000	+		XLOC_006439	XM_012175597.2	0	sense	genic	intronic	nested	XM_012175597.2	101000000	ELKS/RAB6-interacting/CAST family member 1	GO:0000139,GO:0005737,GO:0007252,GO:0008385,GO:0015031,GO:0017137,GO:0030165,GO:0042147,GO:0045202,GO:0045296,GO:0048786	Golgi membrane|cytoplasm|I-kappaB phosphorylation|IkappaB kinase complex|protein transport|Rab GTPase binding|PDZ domain binding|retrograde transport, endosome to Golgi|synapse|cadherin binding|presynaptic active zone	oas04064	NF-kappa B signaling pathway
TCONS_00033521	NC_019468.2	20438359	20440738	-		XLOC_015708	XM_004012519.3	0	antisense	genic	exonic	overlapping	XM_004012519.3	101000000	ankyrin repeat domain 13B	GO:0005737,GO:0005769,GO:0005770,GO:0005886,GO:0043231	cytoplasm|early endosome|late endosome|plasma membrane|intracellular membrane-bounded organelle
TCONS_00011161	NC_019459.2	249000000	249000000	-		XLOC_005194	XM_015092891.1	0	antisense	genic	intronic	nested	XM_015092891.1	101000000	EPH receptor A2			oas04010,oas04014,oas04015,oas04151,oas04360	MAPK signaling pathway|Ras signaling pathway|Rap1 signaling pathway|PI3K-Akt signaling pathway|Axon guidance
TCONS_00052180	NC_019477.2	30051410	30053372	-		XLOC_024176	XM_015102543.1	0	antisense	genic	exonic	nested	XM_015102543.1	101000000	zinc finger protein 184	GO:0003677,GO:0005634,GO:0006351,GO:0006355,GO:0046872	DNA binding|nucleus|transcription, DNA-templated|regulation of transcription, DNA-templated|metal ion binding
TCONS_00025761	NC_019464.2	81828402	81879655	+		XLOC_012042	XM_012182015.2	0	antisense	genic	exonic	overlapping	XM_012182015.2	101000000	HEAT repeat containing 4
TCONS_00026735	NC_019464.2	73949102	73951047	-		XLOC_012545	XM_004010721.2	0	sense	genic	intronic	nested	XM_004010721.2	101000000	ras-related protein Rab-15	GO:0003924,GO:0005525,GO:0005886,GO:0005929,GO:0006904,GO:0009306,GO:0010008,GO:0017157,GO:0048471,GO:1903307	GTPase activity|GTP binding|plasma membrane|cilium|vesicle docking involved in exocytosis|protein secretion|endosome membrane|regulation of exocytosis|perinuclear region of cytoplasm|positive regulation of regulated secretory pathway
TCONS_00037081	NC_019470.2	12094524	12103640	+		XLOC_017273	NM_001252183.1	54954	sense	intergenic	downstream	same_strand	NM_001252183.1	780483	GATA binding protein 3	GO:0000790,GO:0000977,GO:0000987,GO:0001046,GO:0001077,GO:0001078,GO:0001085,GO:0001158,GO:0001228,GO:0001701,GO:0001709,GO:0001764,GO:0001822,GO:0001823,GO:0002088,GO:0002572,GO:0003180,GO:0003215,GO:0003281,GO:0003682,GO:0003700,GO:0003713,GO:0005134,GO:0005634,GO:0005654,GO:0005667,GO:0006338,GO:0006959,GO:0007165,GO:0007411,GO:0008270,GO:0008285,GO:0008584,GO:0009615,GO:0009791,GO:0009967,GO:…	nuclear chromatin|RNA polymerase II regulatory region sequence-specific DNA binding|proximal promoter sequence-specific DNA binding|core promoter sequence-specific DNA binding|transcriptional activator activity, RNA polymerase II proximal promoter sequence-specific DNA binding|transcriptional repressor activity, RNA polymerase II proximal promoter sequence-specific DNA binding|RNA polymerase II t…	oas04658,oas04659,oas04928	Th1 and Th2 cell differentiation|Th17 cell differentiation|Parathyroid hormone synthesis, secretion and action
TCONS_00012070	NC_019460.2	56951052	56951451	+		XLOC_005598	XR_001037810.2	0	sense	genic	intronic	nested	XR_001037810.2
TCONS_00046695	NC_019474.2	53484395	53484841	-		XLOC_021731	XM_004017580.3	0	sense	genic	intronic	nested	XM_004017580.3	101000000	purinergic receptor P2X	GO:0001614,GO:0004931,GO:0005524,GO:0005639,GO:0005886,GO:0005887,GO:0008217,GO:0010524,GO:0010614,GO:0030054,GO:0034220,GO:0034405,GO:0043536,GO:0045296,GO:0048471,GO:0050850,GO:0051899,GO:0055117,GO:0055119,GO:0071318,GO:0097190,GO:0098794,GO:0099604,GO:2001028	purinergic nucleotide receptor activity|extracellularly ATP-gated cation channel activity|ATP binding|integral component of nuclear inner membrane|plasma membrane|integral component of plasma membrane|regulation of blood pressure|positive regulation of calcium ion transport into cytosol|negative regulation of cardiac muscle hypertrophy|cell junction|ion transmembrane transport|response to fluid s…	oas04020,oas04080	Calcium signaling pathway|Neuroactive ligand-receptor interaction
TCONS_00033577	NC_019468.2	22292444	22292939	-		XLOC_015735	XM_015098564.1	0	sense	genic	intronic	nested	XM_015098564.1	101000000	solute carrier family 43 (amino acid system L transporter)	GO:0005887,GO:0015175,GO:0015179	integral component of plasma membrane|neutral amino acid transmembrane transporter activity|L-amino acid transmembrane transporter activity
TCONS_00054625	NC_019479.2	33071230	33099046	+		XLOC_025289	XM_004020204.3	0	sense	genic	intronic	overlapping	XM_004020204.3	101000000	caspase 7	GO:0004197,GO:0005634,GO:0005654,GO:0005737,GO:0005829,GO:0006508,GO:0006915,GO:0008233,GO:0008234,GO:0008635,GO:0072734,GO:0097194,GO:0097200	cysteine-type endopeptidase activity|nucleus|nucleoplasm|cytoplasm|cytosol|proteolysis|apoptotic process|peptidase activity|cysteine-type peptidase activity|activation of cysteine-type endopeptidase activity involved in apoptotic process by cytochrome c|cellular response to staurosporine|execution phase of apoptosis|cysteine-type endopeptidase activity involved in execution phase of apoptosis	oas04210,oas04215,oas04668,oas04932,oas05010,oas05133,oas05134,oas05200	Apoptosis|Apoptosis - multiple species|TNF signaling pathway|Non-alcoholic fatty liver disease (NAFLD)|Alzheimer disease|Pertussis|Legionellosis|Pathways in cancer
TCONS_00019744	NC_019462.2	15853165	15854482	+		XLOC_009259	XM_004009341.3	35533	antisense	intergenic	upstream	divergent	XM_004009341.3	101000000	acyl-CoA synthetase bubblegum family member 2	GO:0004467,GO:0005524,GO:0005737,GO:0005739,GO:0005829,GO:0006631,GO:0007275,GO:0007283,GO:0016020,GO:0030154,GO:0031957,GO:0035338,GO:0047617,GO:0102391	long-chain fatty acid-CoA ligase activity|ATP binding|cytoplasm|mitochondrion|cytosol|fatty acid metabolic process|multicellular organism development|spermatogenesis|membrane|cell differentiation|very long-chain fatty acid-CoA ligase activity|long-chain fatty-acyl-CoA biosynthetic process|acyl-CoA hydrolase activity|decanoate--CoA ligase activity	oas00061,oas00071,oas03320,oas04920	Fatty acid biosynthesis|Fatty acid degradation|PPAR signaling pathway|Adipocytokine signaling pathway
TCONS_00022473	NC_019462.2	106000000	106000000	-		XLOC_010487	XM_012179041.2	2018	antisense	intergenic	downstream	convergent	XM_012179041.2	101000000	mannosidase	GO:0000139,GO:0001701,GO:0001889,GO:0004559,GO:0004572,GO:0005797,GO:0005801,GO:0006013,GO:0006486,GO:0006491,GO:0006517,GO:0007005,GO:0007033,GO:0007585,GO:0016020,GO:0016021,GO:0016799,GO:0030246,GO:0046872,GO:0048286,GO:0050769,GO:0060042,GO:0070062	Golgi membrane|in utero embryonic development|liver development|alpha-mannosidase activity|mannosyl-oligosaccharide 1,3-1,6-alpha-mannosidase activity|Golgi medial cisterna|cis-Golgi network|mannose metabolic process|protein glycosylation|N-glycan processing|protein deglycosylation|mitochondrion organization|vacuole organization|respiratory gaseous exchange|membrane|integral component of membrane…	oas00510	N-Glycan biosynthesis
TCONS_00015951	NC_019460.2	134000000	134000000	-		XLOC_007448	XM_012176027.1	1470	sense	intergenic	upstream	same_strand	XM_012176027.1	101000000	keratin	GO:0005198,GO:0045095	structural molecule activity|keratin filament
TCONS_00052707	NC_019478.2	17008755	17015130	+		XLOC_024429	XM_015103080.1	51615	sense	intergenic	downstream	same_strand	XM_015103080.1	101000000	asparaginyl-tRNA synthetase 2	GO:0003676,GO:0004816,GO:0005524,GO:0005654,GO:0005739,GO:0005759,GO:0005829,GO:0006421	nucleic acid binding|asparagine-tRNA ligase activity|ATP binding|nucleoplasm|mitochondrion|mitochondrial matrix|cytosol|asparaginyl-tRNA aminoacylation	oas00970	Aminoacyl-tRNA biosynthesis
TCONS_00035500	NC_019469.2	48447244	48447936	+		XLOC_016528	XM_015099270.1	0	sense	genic	intronic	nested	XM_015099270.1	101000000	MORN repeat containing 1
TCONS_00004615	NC_019458.2	105000000	105000000	-		XLOC_002077	XM_004002627.3	167	sense	intergenic	upstream	same_strand	XM_004002627.3	101000000	cellular retinoic acid binding protein 2	GO:0001972,GO:0005634,GO:0005737,GO:0005783,GO:0016918,GO:0019841,GO:0048385	retinoic acid binding|nucleus|cytoplasm|endoplasmic reticulum|retinal binding|retinol binding|regulation of retinoic acid receptor signaling pathway
TCONS_00001663	NC_019458.2	122000000	122000000	+		XLOC_000784	XM_015091725.1	0	sense	genic	intronic	nested	XM_015091725.1	106000000	translation initiation factor IF-2-like
TCONS_00012300	NC_019460.2	84224626	84231619	+		XLOC_005714	XM_015093890.1	0	sense	genic	exonic	nested	XM_015093890.1	101000000	THUMP domain containing 2	GO:0003723,GO:0016423,GO:0030488	RNA binding|tRNA (guanine) methyltransferase activity|tRNA methylation
TCONS_00018504	NC_019461.2	48279851	48281710	-		XLOC_008685	XM_012176711.2	0	antisense	genic	intronic	nested	XM_012176711.2	101000000	HMG-box transcription factor 1	GO:0003677,GO:0003723,GO:0005634,GO:0006351,GO:0006355,GO:0016055	DNA binding|RNA binding|nucleus|transcription, DNA-templated|regulation of transcription, DNA-templated|Wnt signaling pathway
TCONS_00015452	NC_019460.2	94040968	94101633	-		XLOC_007201	XM_012173629.2	0	sense	genic	intronic	nested	XM_012173629.2	101000000	exocyst complex component 6B	GO:0000145,GO:0006904,GO:0015031	exocyst|vesicle docking involved in exocytosis|protein transport
TCONS_00003572	NC_019458.2	28449002	28455429	-		XLOC_001666	XM_015091668.1	0	sense	genic	intronic	nested	XM_015091668.1	101000000	single stranded DNA binding protein 3	GO:0000978,GO:0001077,GO:0002244,GO:0003697,GO:0005634,GO:0006461,GO:0008284,GO:0021501,GO:0021547,GO:0043234,GO:0045893,GO:0045944,GO:0060322,GO:0060323,GO:2000744	RNA polymerase II proximal promoter sequence-specific DNA binding|transcriptional activator activity, RNA polymerase II proximal promoter sequence-specific DNA binding|hematopoietic progenitor cell differentiation|single-stranded DNA binding|nucleus|protein complex assembly|positive regulation of cell proliferation|prechordal plate formation|midbrain-hindbrain boundary initiation|protein complex|…
TCONS_00053564	NC_019478.2	24304414	24307757	-		XLOC_024829	XM_015102926.1	0	sense	genic	intronic	nested	XM_015102926.1	106000000	neuron navigator 2-like	GO:0003025,GO:0004386,GO:0005524,GO:0005614,GO:0005654,GO:0007605,GO:0007608,GO:0007626,GO:0008201,GO:0021554,GO:0021563,GO:0021564	regulation of systemic arterial blood pressure by baroreceptor feedback|helicase activity|ATP binding|interstitial matrix|nucleoplasm|sensory perception of sound|sensory perception of smell|locomotory behavior|heparin binding|optic nerve development|glossopharyngeal nerve development|vagus nerve development
TCONS_00062373	NW_014639112.1	1	1924	+
TCONS_00005444	NC_019458.2	196000000	197000000	-		XLOC_002478	XM_012097321.2	0	sense	genic	intronic	overlapping	XM_012097321.2	101000000	LIM domain containing preferred translocation partner in lipoma
TCONS_00053957	NC_019478.2	42223310	42224200	-		XLOC_024974	XM_015102967.1	0	sense	genic	exonic	overlapping	XM_015102967.1	101000000	mitogen-activated protein kinase kinase kinase kinase 2	GO:0000139,GO:0004674,GO:0005524,GO:0005737,GO:0006468,GO:0006903,GO:0006955,GO:0007254,GO:0007257,GO:0007346,GO:0008349,GO:0016323,GO:0031435,GO:0035556,GO:0042981,GO:0045087,GO:0046330	Golgi membrane|protein serine/threonine kinase activity|ATP binding|cytoplasm|protein phosphorylation|vesicle targeting|immune response|JNK cascade|activation of JUN kinase activity|regulation of mitotic cell cycle|MAP kinase kinase kinase kinase activity|basolateral plasma membrane|mitogen-activated protein kinase kinase kinase binding|intracellular signal transduction|regulation of apoptotic pr…	oas04010	MAPK signaling pathway
TCONS_00005435	NC_019458.2	196000000	196000000	-		XLOC_002470	XM_004003041.3	0	sense	genic	intronic	nested	XM_004003041.3	101000000	tumor protein p63			oas05206	MicroRNAs in cancer
TCONS_00010297	NC_019459.2	175000000	175000000	-		XLOC_004821	XM_012139266.1	0	sense	genic	intronic	nested	XM_012139266.1	101000000	mannosyl (alpha-1			oas00510	N-Glycan biosynthesis
TCONS_00053668	NC_019478.2	31666808	31669466	-		XLOC_024893	XM_015103108.1	31107	sense	intergenic	upstream	same_strand	XM_015103108.1	101000000	Rho GTPase activating protein 32	GO:0000139,GO:0001650,GO:0005096,GO:0005654,GO:0005789,GO:0005794,GO:0005829,GO:0005938,GO:0007264,GO:0010008,GO:0014069,GO:0015629,GO:0030054,GO:0035091,GO:0043197,GO:0045211,GO:0051056	Golgi membrane|fibrillar center|GTPase activator activity|nucleoplasm|endoplasmic reticulum membrane|Golgi apparatus|cytosol|cell cortex|small GTPase mediated signal transduction|endosome membrane|postsynaptic density|actin cytoskeleton|cell junction|phosphatidylinositol binding|dendritic spine|postsynaptic membrane|regulation of small GTPase mediated signal transduction
TCONS_00039161	NC_019470.2	77669354	77685120	-		XLOC_018205	XM_004014883.3	35623	antisense	intergenic	downstream	convergent	XM_004014883.3	443277	CCAAT/enhancer binding protein (C/EBP)	GO:0000122,GO:0001078,GO:0001541,GO:0003677,GO:0003705,GO:0005634,GO:0005737,GO:0006351,GO:0006355,GO:0032753,GO:0034976,GO:0042130,GO:0042742,GO:0042803,GO:0045600,GO:0045670,GO:0060850,GO:0072574,GO:0097421,GO:1901329	negative regulation of transcription from RNA polymerase II promoter|transcriptional repressor activity, RNA polymerase II proximal promoter sequence-specific DNA binding|ovarian follicle development|DNA binding|transcription factor activity, RNA polymerase II distal enhancer sequence-specific binding|nucleus|cytoplasm|transcription, DNA-templated|regulation of transcription, DNA-templated|positi…	oas04657,oas04668,oas05152,oas05202	IL-17 signaling pathway|TNF signaling pathway|Tuberculosis|Transcriptional misregulation in cancer
TCONS_00052165	NC_019477.2	29440731	29460264	-		XLOC_024164	XM_015102555.1	0	sense	genic	intronic	nested	XM_015102555.1	107000000	zinc finger protein 165	GO:0003677,GO:0003700,GO:0005634,GO:0006351,GO:0046872	DNA binding|DNA binding transcription factor activity|nucleus|transcription, DNA-templated|metal ion binding
TCONS_00011732	NC_019460.2	31201432	31233537	+		XLOC_005440	XM_015094242.1	0	sense	genic	intronic	nested	XM_015094242.1	101000000	kelch like family member 29	GO:0031463,GO:0042787	Cul3-RING ubiquitin ligase complex|protein ubiquitination involved in ubiquitin-dependent protein catabolic process
TCONS_00059471	NC_019482.2	17471769	17480899	-		XLOC_027543	XM_004021391.3	0	antisense	genic	intronic	nested	XM_004021391.3	101000000	chromosome 25 open reading frame	GO:0005509,GO:0005737,GO:0005813,GO:0036126	calcium ion binding|cytoplasm|centrosome|sperm flagellum
TCONS_00042611	NC_019472.2	30293905	30295440	+		XLOC_019782	XM_015100962.1	0	sense	genic	intronic	nested	XM_015100962.1	101000000	POU class 2 homeobox 3	GO:0000978,GO:0001077,GO:0005634,GO:0006357,GO:0008544,GO:0043565,GO:0043922,GO:0045944	RNA polymerase II proximal promoter sequence-specific DNA binding|transcriptional activator activity, RNA polymerase II proximal promoter sequence-specific DNA binding|nucleus|regulation of transcription from RNA polymerase II promoter|epidermis development|sequence-specific DNA binding|negative regulation by host of viral transcription|positive regulation of transcription from RNA polymerase II …
TCONS_00017802	NC_019461.2	79065780	79067040	+		XLOC_008358	XM_012177448.1	0	sense	genic	intronic	nested	XM_012177448.1	101000000	GLI family zinc finger 3	GO:0003677,GO:0003700,GO:0005634,GO:0005737,GO:0005929,GO:0006351,GO:0007224,GO:0009952,GO:0009953,GO:0045893,GO:0046872,GO:0048568	DNA binding|DNA binding transcription factor activity|nucleus|cytoplasm|cilium|transcription, DNA-templated|smoothened signaling pathway|anterior/posterior pattern specification|dorsal/ventral pattern formation|positive regulation of transcription, DNA-templated|metal ion binding|embryonic organ development	oas04024,oas04340,oas05200,oas05217	cAMP signaling pathway|Hedgehog signaling pathway|Pathways in cancer|Basal cell carcinoma
TCONS_00012895	NC_019460.2	134000000	134000000	+		XLOC_005968	XM_015094652.1	0	sense	genic	exonic	overlapping	XM_015094652.1	101000000	keratin 80	GO:0005198,GO:0045095	structural molecule activity|keratin filament
TCONS_00008825	NC_019459.2	2326792	2329164	-		XLOC_004090	XM_015092942.1	0	sense	genic	exonic	nested	XM_015092942.1	101000000	centriolin	GO:0000086,GO:0004713,GO:0005813,GO:0005829,GO:0010389,GO:0016020,GO:0051301,GO:0090543,GO:0097711,GO:0120103	G2/M transition of mitotic cell cycle|protein tyrosine kinase activity|centrosome|cytosol|regulation of G2/M transition of mitotic cell cycle|membrane|cell division|Flemming body|ciliary basal body-plasma membrane docking|centriolar subdistal appendage
TCONS_00039873	NC_019471.2	35369909	35403041	+		XLOC_018529	XM_004015093.3	0	sense	genic	exonic	overlapping	XM_004015093.3	101000000	cadherin 1	GO:0005509,GO:0005768,GO:0005794,GO:0005886,GO:0007156,GO:0016021,GO:0030054	calcium ion binding|endosome|Golgi apparatus|plasma membrane|homophilic cell adhesion via plasma membrane adhesion molecules|integral component of membrane|cell junction	oas04015,oas04371,oas04390,oas04514,oas04520,oas05100,oas05200,oas05213,oas05216,oas05218,oas05219,oas05226	Rap1 signaling pathway|Apelin signaling pathway|Hippo signaling pathway|Cell adhesion molecules (CAMs)|Adherens junction|Bacterial invasion of epithelial cells|Pathways in cancer|Endometrial cancer|Thyroid cancer|Melanoma|Bladder cancer|Gastric cancer
TCONS_00003832	NC_019458.2	68188460	68192312	-		XLOC_001799	XM_015092114.1	0	sense	genic	intronic	nested	XM_015092114.1	101000000	transforming growth factor beta receptor III
TCONS_00018031	NC_019461.2	112000000	112000000	+		XLOC_008475	XM_015095128.1	0	sense	genic	intronic	nested	XM_015095128.1	101000000	zinc finger protein 282	GO:0003677,GO:0005634,GO:0006351,GO:0006355,GO:0008270,GO:0045892	DNA binding|nucleus|transcription, DNA-templated|regulation of transcription, DNA-templated|zinc ion binding|negative regulation of transcription, DNA-templated
TCONS_00022159	NC_019462.2	60235912	60241400	-		XLOC_010327	XM_015096158.1	0	sense	genic	intronic	nested	XM_015096158.1	101000000	FAT atypical cadherin 2	GO:0005509,GO:0005634,GO:0005886,GO:0005913,GO:0007156,GO:0010631,GO:0016021,GO:0070062	calcium ion binding|nucleus|plasma membrane|cell-cell adherens junction|homophilic cell adhesion via plasma membrane adhesion molecules|epithelial cell migration|integral component of membrane|extracellular exosome
TCONS_00008623	NC_019459.2	246000000	246000000	+		XLOC_004021	XM_015093735.1	0	sense	genic	exonic	nested	XM_015093735.1	101000000	transmembrane and coiled-coil domains 4	GO:0016021	integral component of membrane
TCONS_00060052	NC_019483.2	37012213	37014864	+		XLOC_027848	XM_015104648.1	0	sense	genic	intronic	nested	XM_015104648.1	101000000	pleckstrin and Sec7 domain containing 3	GO:0005086,GO:0014069,GO:0030054,GO:0032012,GO:0032587,GO:0045211	ARF guanyl-nucleotide exchange factor activity|postsynaptic density|cell junction|regulation of ARF protein signal transduction|ruffle membrane|postsynaptic membrane	oas04144	Endocytosis
TCONS_00028878	NC_019466.2	16352419	16353848	+		XLOC_013565	XM_015097716.1	0	sense	genic	intronic	nested	XM_015097716.1	101000000	trafficking protein particle complex 9	GO:0005783,GO:0005802,GO:0030154	endoplasmic reticulum|trans-Golgi network|cell differentiation
TCONS_00025686	NC_019464.2	78396160	78413386	+		XLOC_012014	XM_015097141.1	0	antisense	genic	exonic	nested	XM_015097141.1	101000000	solute carrier family 10 (sodium/bile acid cotransporter)	GO:0001618,GO:0005886,GO:0005887,GO:0006810,GO:0008508,GO:0015721,GO:0016323	virus receptor activity|plasma membrane|integral component of plasma membrane|transport|bile acid:sodium symporter activity|bile acid and bile salt transport|basolateral plasma membrane	oas04976	Bile secretion
TCONS_00057294	NC_019481.2	27649770	27652772	+		XLOC_026526	XM_015104187.1	0	sense	genic	intronic	nested	XM_015104187.1	101000000	glioblastoma amplified sequence	GO:0005739,GO:0005741,GO:0005887,GO:0006119,GO:0006754,GO:0016020,GO:1901843,GO:2000984	mitochondrion|mitochondrial outer membrane|integral component of plasma membrane|oxidative phosphorylation|ATP biosynthetic process|membrane|positive regulation of high voltage-gated calcium channel activity|negative regulation of ATP citrate synthase activity
TCONS_00008739	NC_019459.2	249000000	249000000	+		XLOC_004058	XM_015092889.1	55	sense	intergenic	downstream	same_strand	XM_015092889.1	101000000	REM2 and RAB-like small GTPase 1	GO:0003924,GO:0005525,GO:0005654,GO:0005737,GO:0006887,GO:0015031,GO:0017157,GO:0031338,GO:0034613,GO:0036064,GO:0060271	GTPase activity|GTP binding|nucleoplasm|cytoplasm|exocytosis|protein transport|regulation of exocytosis|regulation of vesicle fusion|cellular protein localization|ciliary basal body|cilium assembly
TCONS_00017565	NC_019461.2	50427583	50510397	+		XLOC_008241	XM_012176228.2	0	sense	genic	intronic	nested	XM_012176228.2	100000000	cortactin binding protein 2	GO:0005938,GO:0043197	cell cortex|dendritic spine
TCONS_00017068	NC_019460.2	217000000	217000000	-		XLOC_007978	XM_004007026.2	0	sense	genic	intronic	overlapping	XM_004007026.2	101000000	transcription factor 20 (AR1)	GO:0003677,GO:0003700,GO:0003713,GO:0003723,GO:0005634,GO:0005654,GO:0006351,GO:0006355,GO:0016604,GO:0044212,GO:0045944,GO:0046872	DNA binding|DNA binding transcription factor activity|transcription coactivator activity|RNA binding|nucleus|nucleoplasm|transcription, DNA-templated|regulation of transcription, DNA-templated|nuclear body|transcription regulatory region DNA binding|positive regulation of transcription from RNA polymerase II promoter|metal ion binding
TCONS_00016418	NC_019460.2	168000000	168000000	-		XLOC_007677	XM_004006643.3	0	sense	genic	intronic	nested	XM_004006643.3	101000000	ankyrin repeat and sterile alpha motif domain containing 1B	GO:0005829,GO:0005886,GO:0014069,GO:0015030,GO:0030054,GO:0043197,GO:0043231,GO:0045211,GO:0046875,GO:1900383	cytosol|plasma membrane|postsynaptic density|Cajal body|cell junction|dendritic spine|intracellular membrane-bounded organelle|postsynaptic membrane|ephrin receptor binding|regulation of synaptic plasticity by receptor localization to synapse
TCONS_00008723	NC_019459.2	249000000	249000000	+		XLOC_004054	XM_004005177.3	0	sense	genic	intronic	nested	XM_004005177.3	101000000	F-box protein 42
TCONS_00016484	NC_019460.2	177000000	177000000	-
TCONS_00055397	NC_019479.2	43440452	43451837	-		XLOC_025655	XM_012103112.2	30120	sense	intergenic	upstream	same_strand	XM_012103112.2	101000000	C-terminal binding protein 2	GO:0003714,GO:0005634,GO:0005829,GO:0006351,GO:0016618,GO:0017053,GO:0030054,GO:0030267,GO:0042803,GO:0045202,GO:0045892,GO:0050872,GO:0051287	transcription corepressor activity|nucleus|cytosol|transcription, DNA-templated|hydroxypyruvate reductase activity|transcriptional repressor complex|cell junction|glyoxylate reductase (NADP) activity|protein homodimerization activity|synapse|negative regulation of transcription, DNA-templated|white fat cell differentiation|NAD binding	oas04310,oas04330,oas05200,oas05220	Wnt signaling pathway|Notch signaling pathway|Pathways in cancer|Chronic myeloid leukemia
TCONS_00046322	NC_019474.2	10155376	10206023	-		XLOC_021574	XM_015101370.1	0	sense	genic	intronic	overlapping	XM_015101370.1	101000000	Rho GTPase activating protein 10	GO:0005096,GO:0005829,GO:0005886,GO:0007010,GO:0007165,GO:0043066,GO:0048471	GTPase activator activity|cytosol|plasma membrane|cytoskeleton organization|signal transduction|negative regulation of apoptotic process|perinuclear region of cytoplasm	oas05100	Bacterial invasion of epithelial cells
TCONS_00043469	NC_019472.2	27022841	27025075	-		XLOC_020219	XM_012095498.2	0	sense	genic	intronic	nested	XM_012095498.2	101000000	SIK family kinase 3	GO:0000287,GO:0001958,GO:0004674,GO:0005524,GO:0005654,GO:0005737,GO:0006468,GO:0032880,GO:0035108,GO:0035264,GO:0048705,GO:0060351	magnesium ion binding|endochondral ossification|protein serine/threonine kinase activity|ATP binding|nucleoplasm|cytoplasm|protein phosphorylation|regulation of protein localization|limb morphogenesis|multicellular organism growth|skeletal system morphogenesis|cartilage development involved in endochondral bone morphogenesis
TCONS_00022375	NC_019462.2	92394524	92398328	-		XLOC_010431	NM_001127288.1	0	sense	genic	exonic	containing	NM_001127288.1	100000000	glutaredoxin (thioltransferase)	GO:0005737,GO:0009055,GO:0015035,GO:0045454	cytoplasm|electron transfer activity|protein disulfide oxidoreductase activity|cell redox homeostasis
TCONS_00042162	NC_019471.2	60669451	60692380	-		XLOC_019591	XM_015100127.1	0	sense	genic	intronic	nested	XM_015100127.1	106000000	ZFP28 zinc finger protein	GO:0003677,GO:0003700,GO:0005634,GO:0006351,GO:0006355,GO:0046872	DNA binding|DNA binding transcription factor activity|nucleus|transcription, DNA-templated|regulation of transcription, DNA-templated|metal ion binding
TCONS_00048582	NC_019475.2	58962448	58988901	-		XLOC_022612	XM_015102039.1	0	sense	genic	intronic	nested	XM_015102039.1	101000000	spectrin repeat containing	GO:0005635,GO:0005640,GO:0005791,GO:0007010,GO:0008360,GO:0016020,GO:0016021,GO:0031965,GO:0034993,GO:0051015,GO:0090150,GO:0090286	nuclear envelope|nuclear outer membrane|rough endoplasmic reticulum|cytoskeleton organization|regulation of cell shape|membrane|integral component of membrane|nuclear membrane|LINC complex|actin filament binding|establishment of protein localization to membrane|cytoskeletal anchoring at nuclear membrane
TCONS_00003130	NC_019458.2	5332230	5337499	-		XLOC_001462	XM_015091644.1	0	sense	genic	intronic	nested	XM_015091644.1	101000000	ArfGAP with GTPase domain	GO:0003924,GO:0005096,GO:0005525,GO:0005543,GO:0005737,GO:0015031,GO:0046872	GTPase activity|GTPase activator activity|GTP binding|phospholipid binding|cytoplasm|protein transport|metal ion binding	oas04144	Endocytosis
TCONS_00036186	NC_019469.2	25124800	25125526	-		XLOC_016850	XM_015099004.1	0	antisense	genic	intronic	nested	XM_015099004.1	100000000	calpain 2%2C (m/II) large subunit	GO:0000785,GO:0001824,GO:0004198,GO:0005509,GO:0005634,GO:0005737,GO:0005764,GO:0005794,GO:0005829,GO:0005886,GO:0006508,GO:0007520,GO:0030425,GO:0031143,GO:0045121,GO:0051493,GO:0051603,GO:0071230,GO:0097038	chromatin|blastocyst development|calcium-dependent cysteine-type endopeptidase activity|calcium ion binding|nucleus|cytoplasm|lysosome|Golgi apparatus|cytosol|plasma membrane|proteolysis|myoblast fusion|dendrite|pseudopodium|membrane raft|regulation of cytoskeleton organization|proteolysis involved in cellular protein catabolic process|cellular response to amino acid stimulus|perinuclear endoplas…	oas04141,oas04210,oas04217,oas04218,oas04510,oas05010	Protein processing in endoplasmic reticulum|Apoptosis|Necroptosis|Cellular senescence|Focal adhesion|Alzheimer disease
TCONS_00063919	NW_014643827.1	33	1466	-
TCONS_00017111	NC_019460.2	218000000	218000000	-		XLOC_008002	XM_015095055.1	0	sense	genic	intronic	nested	XM_015095055.1	101000000	protein kinase C and casein kinase substrate in neurons 2	GO:0005737,GO:0005768,GO:0005769,GO:0005829,GO:0005856,GO:0005886,GO:0005901,GO:0005911,GO:0007165,GO:0008092,GO:0008289,GO:0016607,GO:0019898,GO:0030036,GO:0030659,GO:0032587,GO:0036010,GO:0042802,GO:0043231,GO:0045296,GO:0045806,GO:0048858,GO:0055038,GO:0070300,GO:0070836,GO:0072584,GO:0097320	cytoplasm|endosome|early endosome|cytosol|cytoskeleton|plasma membrane|caveola|cell-cell junction|signal transduction|cytoskeletal protein binding|lipid binding|nuclear speck|extrinsic component of membrane|actin cytoskeleton organization|cytoplasmic vesicle membrane|ruffle membrane|protein localization to endosome|identical protein binding|intracellular membrane-bounded organelle|cadherin bindin…
TCONS_00012517	NC_019460.2	99762111	99763103	+		XLOC_005798	XM_015094486.1	218	antisense	intergenic	upstream	divergent	XM_015094486.1	101000000	mitogen-activated protein kinase kinase kinase kinase 4	GO:0004111,GO:0004674,GO:0005524,GO:0005737,GO:0006468,GO:0006950,GO:0007346,GO:0008349,GO:0031098,GO:0035556,GO:0042981,GO:0043066,GO:0046328,GO:0048812	creatine kinase activity|protein serine/threonine kinase activity|ATP binding|cytoplasm|protein phosphorylation|response to stress|regulation of mitotic cell cycle|MAP kinase kinase kinase kinase activity|stress-activated protein kinase signaling cascade|intracellular signal transduction|regulation of apoptotic process|negative regulation of apoptotic process|regulation of JNK cascade|neuron proj…	oas04010	MAPK signaling pathway
TCONS_00033094	NC_019468.2	57496285	57498507	+
TCONS_00010779	NC_019459.2	237000000	237000000	-		XLOC_005062	XM_015093626.1	0	antisense	genic	intronic	overlapping	XM_015093626.1	101000000	mitochondrial trans-2-enoyl-CoA reductase	GO:0005739,GO:0006631,GO:0006633,GO:0019166	mitochondrion|fatty acid metabolic process|fatty acid biosynthetic process|trans-2-enoyl-CoA reductase (NADPH) activity	oas00062	Fatty acid elongation
TCONS_00001189	NC_019458.2	100000000	100000000	+		XLOC_000563	XM_012181174.2	2237	sense	intergenic	downstream	same_strand	XM_012181174.2	101000000	tuftelin 1	GO:0005576,GO:0031214,GO:0042802	extracellular region|biomineral tissue development|identical protein binding
TCONS_00045324	NC_019474.2	6331878	6336007	+		XLOC_021124	XM_012097367.2	10269	sense	intergenic	upstream	same_strand	XM_012097367.2	101000000	SH3 domain containing 19	GO:0005654,GO:0005829,GO:0005886,GO:0007010,GO:0022604,GO:0051044,GO:0070064	nucleoplasm|cytosol|plasma membrane|cytoskeleton organization|regulation of cell morphogenesis|positive regulation of membrane protein ectodomain proteolysis|proline-rich region binding
TCONS_00055996	NC_019480.2	61309028	61312671	+		XLOC_025935	XM_015103557.1	0	sense	genic	intronic	nested	XM_015103557.1	101000000	PH domain and leucine rich repeat protein phosphatase 1	GO:0001932,GO:0002667,GO:0004722,GO:0005654,GO:0005737,GO:0005886,GO:0006470,GO:0006915,GO:0007623,GO:0009649,GO:0021766,GO:0031965,GO:0042981,GO:0043408,GO:0046328,GO:0046872,GO:0051897,GO:0051898,GO:0070373,GO:0090037,GO:0090038,GO:1900744	regulation of protein phosphorylation|regulation of T cell anergy|protein serine/threonine phosphatase activity|nucleoplasm|cytoplasm|plasma membrane|protein dephosphorylation|apoptotic process|circadian rhythm|entrainment of circadian clock|hippocampus development|nuclear membrane|regulation of apoptotic process|regulation of MAPK cascade|regulation of JNK cascade|metal ion binding|positive regu…	oas04151	PI3K-Akt signaling pathway
TCONS_00062269	NC_019484.2	119000000	119000000	-		XLOC_029072	XM_004022425.3	0	antisense	genic	intronic	overlapping	XM_004022425.3	101000000	acyl-CoA synthetase long-chain family member 4	GO:0004467,GO:0005524,GO:0005737,GO:0005741,GO:0005778,GO:0005789,GO:0005811,GO:0006629,GO:0006641,GO:0007584,GO:0008610,GO:0015908,GO:0016020,GO:0016021,GO:0030182,GO:0030307,GO:0031957,GO:0032307,GO:0035338,GO:0043025,GO:0044233,GO:0047676,GO:0060136,GO:0060996,GO:0070062,GO:0070672,GO:0102391	long-chain fatty acid-CoA ligase activity|ATP binding|cytoplasm|mitochondrial outer membrane|peroxisomal membrane|endoplasmic reticulum membrane|lipid droplet|lipid metabolic process|triglyceride metabolic process|response to nutrient|lipid biosynthetic process|fatty acid transport|membrane|integral component of membrane|neuron differentiation|positive regulation of cell growth|very long-chain fa…	oas00061,oas00071,oas03320,oas04146,oas04216,oas04714,oas04920	Fatty acid biosynthesis|Fatty acid degradation|PPAR signaling pathway|Peroxisome|Ferroptosis|Thermogenesis|Adipocytokine signaling pathway
TCONS_00027384	NC_019465.2	36153225	36153615	+		XLOC_012831	XM_004011246.3	0	sense	genic	intronic	nested	XM_004011246.3	101000000	activating signal cointegrator 1 complex subunit 3	GO:0003676,GO:0005524,GO:0005634,GO:0005829,GO:0006307,GO:0006351,GO:0006355,GO:0008283,GO:0032508,GO:0043140,GO:0099053	nucleic acid binding|ATP binding|nucleus|cytosol|DNA dealkylation involved in DNA repair|transcription, DNA-templated|regulation of transcription, DNA-templated|cell proliferation|DNA duplex unwinding|ATP-dependent 3'-5' DNA helicase activity|activating signal cointegrator 1 complex
TCONS_00052070	NC_019477.2	26943603	26947998	-		XLOC_024133	XM_015102530.1	0	sense	genic	exonic	nested	XM_015102530.1	101000000	MHC class I polypeptide-related sequence A	GO:0001913,GO:0002429,GO:0005886,GO:0006979,GO:0009408,GO:0009986,GO:0016021,GO:0016032,GO:0019835,GO:0032526,GO:0042267,GO:0046629,GO:0046703,GO:0050689,GO:0050776	T cell mediated cytotoxicity|immune response-activating cell surface receptor signaling pathway|plasma membrane|response to oxidative stress|response to heat|cell surface|integral component of membrane|viral process|cytolysis|response to retinoic acid|natural killer cell mediated cytotoxicity|gamma-delta T cell activation|natural killer cell lectin-like receptor binding|negative regulation of def…	oas04650,oas05167	Natural killer cell mediated cytotoxicity|Kaposi sarcoma-associated herpesvirus infection
TCONS_00023125	NC_019463.2	99453772	99460658	+		XLOC_010853	XM_012180293.2	0	sense	genic	intronic	nested	XM_012180293.2	101000000	Rho GTPase activating protein 24	GO:0001525,GO:0005096,GO:0005829,GO:0005856,GO:0005925,GO:0007165,GO:0030154,GO:0042995,GO:0051056	angiogenesis|GTPase activator activity|cytosol|cytoskeleton|focal adhesion|signal transduction|cell differentiation|cell projection|regulation of small GTPase mediated signal transduction
TCONS_00062755	NW_014640121.1	11932	12240	-		XLOC_029431	XM_015105184.1	0	sense	genic	intronic	nested	XM_015105184.1	101000000	serine/threonine-protein phosphatase 2A regulatory subunit B'' subunit beta-like	GO:0000159,GO:0004721,GO:0004722,GO:0005509,GO:0005634,GO:0005654,GO:0006470,GO:0007050,GO:0019888	protein phosphatase type 2A complex|phosphoprotein phosphatase activity|protein serine/threonine phosphatase activity|calcium ion binding|nucleus|nucleoplasm|protein dephosphorylation|cell cycle arrest|protein phosphatase regulator activity	oas03015,oas04071,oas04151,oas04152,oas04261,oas04728,oas05165	mRNA surveillance pathway|Sphingolipid signaling pathway|PI3K-Akt signaling pathway|AMPK signaling pathway|Adrenergic signaling in cardiomyocytes|Dopaminergic synapse|Human papillomavirus infection
TCONS_00046185	NC_019474.2	71951253	71953236	+		XLOC_021511	XM_012098119.2	36064	antisense	intergenic	downstream	convergent	XM_012098119.2	106000000	chromosome 17 open reading frame	GO:0005739,GO:0051881,GO:0097345	mitochondrion|regulation of mitochondrial membrane potential|mitochondrial outer membrane permeabilization
TCONS_00057678	NC_019481.2	41515677	41516983	+		XLOC_026698	XM_012104677.2	0	antisense	genic	exonic	overlapping	XM_012104677.2	101000000	Sad1 and UNC84 domain containing 1	GO:0001503,GO:0002080,GO:0002081,GO:0005521,GO:0005634,GO:0005635,GO:0005639,GO:0005737,GO:0006998,GO:0007129,GO:0007283,GO:0009612,GO:0016021,GO:0021817,GO:0031965,GO:0034993,GO:0043231,GO:0043495,GO:0051642,GO:0070197,GO:0090286,GO:0090292	ossification|acrosomal membrane|outer acrosomal membrane|lamin binding|nucleus|nuclear envelope|integral component of nuclear inner membrane|cytoplasm|nuclear envelope organization|synapsis|spermatogenesis|response to mechanical stimulus|integral component of membrane|nucleokinesis involved in cell motility in cerebral cortex radial glia guided migration|nuclear membrane|LINC complex|intracellula…
TCONS_00063312	NW_014641497.1	4262	6799	-
TCONS_00059187	NC_019482.2	34546143	34565430	+		XLOC_027412	XM_015104300.1	0	sense	genic	intronic	nested	XM_015104300.1	101000000	zinc finger	GO:0001570,GO:0001701,GO:0003007,GO:0005654,GO:0005737,GO:0006351,GO:0007296,GO:0007569,GO:0008270,GO:0016607,GO:0043231,GO:0045582,GO:0045747,GO:0045944,GO:0048146,GO:0048589,GO:0048844	vasculogenesis|in utero embryonic development|heart morphogenesis|nucleoplasm|cytoplasm|transcription, DNA-templated|vitellogenesis|cell aging|zinc ion binding|nuclear speck|intracellular membrane-bounded organelle|positive regulation of T cell differentiation|positive regulation of Notch signaling pathway|positive regulation of transcription from RNA polymerase II promoter|positive regulation of…
TCONS_00013318	NC_019460.2	163000000	163000000	+		XLOC_006169	XM_012174756.2	0	sense	genic	exonic	overlapping	XM_012174756.2	101000000	ring finger protein 41	GO:0000209,GO:0004842,GO:0005128,GO:0005135,GO:0006914,GO:0008270,GO:0008285,GO:0010498,GO:0017160,GO:0019904,GO:0030336,GO:0030971,GO:0043408,GO:0045619,GO:0045637,GO:0045732,GO:0048471,GO:0051091,GO:0051865,GO:0051896,GO:0061630,GO:0071782,GO:0097191,GO:1901525,GO:2000114,GO:2000379	protein polyubiquitination|ubiquitin-protein transferase activity|erythropoietin receptor binding|interleukin-3 receptor binding|autophagy|zinc ion binding|negative regulation of cell proliferation|proteasomal protein catabolic process|Ral GTPase binding|protein domain specific binding|negative regulation of cell migration|receptor tyrosine kinase binding|regulation of MAPK cascade|regulation of …	oas04144	Endocytosis
TCONS_00055380	NC_019479.2	43072377	43082482	-		XLOC_025649	XM_015103490.1	0	sense	genic	intronic	nested	XM_015103490.1	101000000	family with sequence similarity 53 member B	GO:0005634,GO:0016055,GO:0035411,GO:0090263	nucleus|Wnt signaling pathway|catenin import into nucleus|positive regulation of canonical Wnt signaling pathway
TCONS_00006192	NC_019458.2	271000000	271000000	-		XLOC_002876	XM_015091779.1	0	sense	genic	exonic	overlapping	XM_015091779.1	101000000	raftlin	GO:0001765,GO:0002457,GO:0003725,GO:0005737,GO:0005768,GO:0005769,GO:0005886,GO:0032596,GO:0032620,GO:0033227,GO:0034138,GO:0040007,GO:0043234,GO:0043330,GO:0045121,GO:0050852,GO:0050853,GO:0070062,GO:1903044	membrane raft assembly|T cell antigen processing and presentation|double-stranded RNA binding|cytoplasm|endosome|early endosome|plasma membrane|protein transport into membrane raft|interleukin-17 production|dsRNA transport|toll-like receptor 3 signaling pathway|growth|protein complex|response to exogenous dsRNA|membrane raft|T cell receptor signaling pathway|B cell receptor signaling pathway|extr…
TCONS_00006537	NC_019459.2	28833048	28833969	+		XLOC_003047	XM_012116041.2	0	sense	genic	intronic	nested	XM_012116041.2	101000000	nucleolar protein 8	GO:0003723,GO:0005730,GO:0006364,GO:1902570	RNA binding|nucleolus|rRNA processing|protein localization to nucleolus
TCONS_00017775	NC_019461.2	77397661	77398289	+		XLOC_008345	XM_012176980.2	0	sense	genic	intronic	nested	XM_012176980.2	101000000	cytochrome c oxidase assembly factor 1 homolog	GO:0003723,GO:0003735,GO:0005739,GO:0005829,GO:0006412,GO:0022625,GO:0031305,GO:0032981,GO:0033617	RNA binding|structural constituent of ribosome|mitochondrion|cytosol|translation|cytosolic large ribosomal subunit|integral component of mitochondrial inner membrane|mitochondrial respiratory chain complex I assembly|mitochondrial respiratory chain complex IV assembly	oas04714	Thermogenesis
TCONS_00027694	NC_019465.2	72441884	72443635	+		XLOC_013001	XM_012183076.2	0	sense	genic	intronic	nested	XM_012183076.2	101000000	SAM and SH3 domain containing 1	GO:0000209,GO:0008022,GO:0010595,GO:0019901,GO:0031435,GO:0031666,GO:0032947,GO:0043234,GO:0043507,GO:0045766,GO:1900044,GO:1900745,GO:1901224,GO:1902498	protein polyubiquitination|protein C-terminus binding|positive regulation of endothelial cell migration|protein kinase binding|mitogen-activated protein kinase kinase kinase binding|positive regulation of lipopolysaccharide-mediated signaling pathway|protein complex scaffold activity|protein complex|positive regulation of JUN kinase activity|positive regulation of angiogenesis|regulation of prote…
TCONS_00021965	NC_019462.2	47572927	47573193	-		XLOC_010234	XM_004008841.3	0	antisense	genic	intronic	nested	XM_004008841.3	101000000	catenin alpha 1	GO:0005198,GO:0005829,GO:0005886,GO:0005912,GO:0007015,GO:0008013,GO:0015629,GO:0045296,GO:0051015,GO:0090136	structural molecule activity|cytosol|plasma membrane|adherens junction|actin filament organization|beta-catenin binding|actin cytoskeleton|cadherin binding|actin filament binding|epithelial cell-cell adhesion	oas04390,oas04520,oas04670,oas05100,oas05200,oas05213,oas05226,oas05412	Hippo signaling pathway|Adherens junction|Leukocyte transendothelial migration|Bacterial invasion of epithelial cells|Pathways in cancer|Endometrial cancer|Gastric cancer|Arrhythmogenic right ventricular cardiomyopathy (ARVC)
TCONS_00043361	NC_019472.2	15072497	15078334	-		XLOC_020156	XM_015100890.1	0	sense	genic	intronic	nested	XM_015100890.1	101000000	angiomotin like 1	GO:0003365,GO:0005923,GO:0008180,GO:0016055,GO:0016324,GO:0030027,GO:0031410,GO:0035329,GO:0042802,GO:0043536	establishment of cell polarity involved in ameboidal cell migration|bicellular tight junction|COP9 signalosome|Wnt signaling pathway|apical plasma membrane|lamellipodium|cytoplasmic vesicle|hippo signaling|identical protein binding|positive regulation of blood vessel endothelial cell migration	oas04530	Tight junction
TCONS_00024369	NC_019464.2	387797	395156	+		XLOC_011447	XM_015096695.1	0	sense	genic	intronic	nested	XM_015096695.1	101000000	mutated in colorectal cancers	GO:0004872,GO:0005634,GO:0005654,GO:0005737,GO:0005829,GO:0005886,GO:0007165,GO:0010633,GO:0016055,GO:0030027,GO:0045184,GO:0050680,GO:0090090	receptor activity|nucleus|nucleoplasm|cytoplasm|cytosol|plasma membrane|signal transduction|negative regulation of epithelial cell migration|Wnt signaling pathway|lamellipodium|establishment of protein localization|negative regulation of epithelial cell proliferation|negative regulation of canonical Wnt signaling pathway
TCONS_00009824	NC_019459.2	111000000	111000000	-		XLOC_004558	XM_015092796.1	32024	sense	intergenic	upstream	same_strand	XM_015092796.1	101000000	palladin	GO:0001726,GO:0002102,GO:0003334,GO:0003382,GO:0003779,GO:0005634,GO:0005829,GO:0005884,GO:0005886,GO:0005925,GO:0007010,GO:0015629,GO:0016477,GO:0030018,GO:0030027,GO:0030036,GO:0030424,GO:0030426,GO:0051371	ruffle|podosome|keratinocyte development|epithelial cell morphogenesis|actin binding|nucleus|cytosol|actin filament|plasma membrane|focal adhesion|cytoskeleton organization|actin cytoskeleton|cell migration|Z disc|lamellipodium|actin cytoskeleton organization|axon|growth cone|muscle alpha-actinin binding
TCONS_00060757	NC_019484.2	35984217	35984584	+		XLOC_028216	XM_004022003.2	0	sense	genic	exonic	nested	XM_004022003.2	101000000	tetraspanin 7	GO:0005887,GO:0007166,GO:0016032	integral component of plasma membrane|cell surface receptor signaling pathway|viral process	oas05202	Transcriptional misregulation in cancer
TCONS_00054032	NC_019478.2	43282960	43285303	-		XLOC_025005	XM_004019686.3	56	sense	intergenic	downstream	same_strand	XM_004019686.3	101000000	eukaryotic translation initiation factor 1A domain containing	GO:0003743,GO:0005634	translation initiation factor activity|nucleus
TCONS_00050290	NC_019476.2	43474623	43474978	-		XLOC_023361	XM_012099839.2	0	sense	genic	intronic	nested	XM_012099839.2	101000000	sarcolemma associated protein	GO:0005615,GO:0005815,GO:0006936,GO:0016021,GO:0017048,GO:0030018,GO:0031430,GO:0042383,GO:0072659,GO:1900825,GO:1902305,GO:1905150	extracellular space|microtubule organizing center|muscle contraction|integral component of membrane|Rho GTPase binding|Z disc|M band|sarcolemma|protein localization to plasma membrane|regulation of membrane depolarization during cardiac muscle cell action potential|regulation of sodium ion transmembrane transport|regulation of voltage-gated sodium channel activity
TCONS_00063373	NW_014641657.1	2403	3437	-
TCONS_00060382	NC_019483.2	33123633	33171644	-		XLOC_028024	XM_012105982.2	0	sense	genic	intronic	overlapping	XM_012105982.2	101000000	ADAM metallopeptidase domain 2	GO:0004222,GO:0007155,GO:0007338,GO:0016021	metalloendopeptidase activity|cell adhesion|single fertilization|integral component of membrane
TCONS_00050899	NC_019477.2	9490486	9497874	+		XLOC_023608	XM_004018770.2	0	sense	genic	exonic	overlapping	XM_004018770.2	107000000	ribosomal protein L10a	GO:0000470,GO:0003723,GO:0003735,GO:0005634,GO:0005739,GO:0005925,GO:0006412,GO:0016020,GO:0022625,GO:0045471,GO:0070062	maturation of LSU-rRNA|RNA binding|structural constituent of ribosome|nucleus|mitochondrion|focal adhesion|translation|membrane|cytosolic large ribosomal subunit|response to ethanol|extracellular exosome	oas03010	Ribosome
TCONS_00063744	NW_014642981.1	63	1453	+
TCONS_00063622	NW_014642464.1	420	1683	-
TCONS_00063300	NW_014641463.1	5182	5739	-
TCONS_00063969	NW_014644010.1	39	1103	-
TCONS_00035920	NC_019469.2	77841650	77845885	+		XLOC_016725	XM_015099109.1	10804	sense	intergenic	downstream	same_strand	XM_015099109.1	101000000	plakophilin 1	GO:0005634,GO:0030057,GO:0098609	nucleus|desmosome|cell-cell adhesion
TCONS_00008638	NC_019459.2	246000000	246000000	+		XLOC_004029	XM_004005170.3	0	sense	genic	intronic	nested	XM_004005170.3	101000000	capping protein (actin filament) muscle Z-line	GO:0000902,GO:0001669,GO:0003779,GO:0005884,GO:0005903,GO:0007010,GO:0008290,GO:0010591,GO:0014704,GO:0016020,GO:0022604,GO:0030018,GO:0030027,GO:0030032,GO:0030036,GO:0030863,GO:0031115,GO:0031175,GO:0033150,GO:0048487,GO:0048747,GO:0051015,GO:0051016,GO:0051490,GO:0071203,GO:0090036	cell morphogenesis|acrosomal vesicle|actin binding|actin filament|brush border|cytoskeleton organization|F-actin capping protein complex|regulation of lamellipodium assembly|intercalated disc|membrane|regulation of cell morphogenesis|Z disc|lamellipodium|lamellipodium assembly|actin cytoskeleton organization|cortical cytoskeleton|negative regulation of microtubule polymerization|neuron projection…	oas04144	Endocytosis
TCONS_00054817	NC_019479.2	49877153	49882414	+		XLOC_025382	XM_015103299.1	0	sense	genic	exonic	overlapping	XM_015103299.1	101000000	PWWP domain containing 2B	GO:0005654	nucleoplasm
TCONS_00044592	NC_019473.2	63530165	63531586	+		XLOC_020754	XM_012097170.2	0	sense	genic	intronic	nested	XM_012097170.2	101000000	sema domain	GO:0001938,GO:0002043,GO:0005615,GO:0005886,GO:0007155,GO:0007162,GO:0007267,GO:0007399,GO:0007413,GO:0016020,GO:0016021,GO:0021536,GO:0030215,GO:0030836,GO:0035373,GO:0035413,GO:0038191,GO:0043395,GO:0045545,GO:0045766,GO:0048842,GO:0048843,GO:0050918,GO:0050919,GO:0051897,GO:0060326,GO:0070062,GO:1990256,GO:2000352,GO:2001028	positive regulation of endothelial cell proliferation|blood vessel endothelial cell proliferation involved in sprouting angiogenesis|extracellular space|plasma membrane|cell adhesion|negative regulation of cell adhesion|cell-cell signaling|nervous system development|axonal fasciculation|membrane|integral component of membrane|diencephalon development|semaphorin receptor binding|positive regulatio…	oas04360	Axon guidance
TCONS_00039856	NC_019471.2	34926576	34929956	+		XLOC_018522	XM_004015091.3	0	sense	genic	exonic	overlapping	XM_004015091.3	101000000	protein arginine methyltransferase 7	GO:0000387,GO:0005634,GO:0005829,GO:0006349,GO:0006351,GO:0006355,GO:0008469,GO:0018216,GO:0019918,GO:0030154,GO:0034969,GO:0035241,GO:0035242,GO:0035243,GO:0043046,GO:0044020	spliceosomal snRNP assembly|nucleus|cytosol|regulation of gene expression by genetic imprinting|transcription, DNA-templated|regulation of transcription, DNA-templated|histone-arginine N-methyltransferase activity|peptidyl-arginine methylation|peptidyl-arginine methylation, to symmetrical-dimethyl arginine|cell differentiation|histone arginine methylation|protein-arginine omega-N monomethyltransf…
TCONS_00024022	NC_019463.2	97753458	97758329	-		XLOC_011302	XM_012180286.2	0	sense	genic	intronic	overlapping	XM_012180286.2	101000000	family with sequence similarity 175 member A	GO:0005634,GO:0006302,GO:0010212,GO:0016569,GO:0016604,GO:0031593,GO:0045739,GO:0070531,GO:0072425	nucleus|double-strand break repair|response to ionizing radiation|covalent chromatin modification|nuclear body|polyubiquitin modification-dependent protein binding|positive regulation of DNA repair|BRCA1-A complex|signal transduction involved in G2 DNA damage checkpoint	oas03440	Homologous recombination
TCONS_00016593	NC_019460.2	187000000	187000000	-		XLOC_007764	XM_012175117.1	0	sense	genic	intronic	nested	XM_012175117.1	101000000	PTPRF interacting protein	GO:0005829,GO:0005886,GO:0005925,GO:0007155,GO:0045296	cytosol|plasma membrane|focal adhesion|cell adhesion|cadherin binding
TCONS_00062789	NW_014640218.1	18923	19466	-		XLOC_029459	XR_001025438.1	2423	sense	intergenic	upstream	same_strand	XR_001025438.1
TCONS_00018812	NC_019461.2	92287648	92288219	-		XLOC_008869	XM_004008037.3	0	sense	genic	exonic	overlapping	XM_004008037.3	101000000	leucine rich repeat containing 4	GO:0004860,GO:0005737,GO:0006469,GO:0016021,GO:0019221,GO:0030054,GO:0043197,GO:0045211,GO:0046426,GO:0050807,GO:0060076,GO:0097119	protein kinase inhibitor activity|cytoplasm|negative regulation of protein kinase activity|integral component of membrane|cytokine-mediated signaling pathway|cell junction|dendritic spine|postsynaptic membrane|negative regulation of JAK-STAT cascade|regulation of synapse organization|excitatory synapse|postsynaptic density protein 95 clustering	oas04360,oas04514	Axon guidance|Cell adhesion molecules (CAMs)
TCONS_00043172	NC_019472.2	75823681	75825331	+		XLOC_020060	XR_001435832.1	85796	sense	intergenic	upstream	same_strand	XR_001435832.1
TCONS_00039661	NC_019471.2	20991165	20993354	+		XLOC_018436	XM_012189766.2	0	sense	genic	exonic	overlapping	XM_012189766.2	101000000	chromodomain helicase DNA binding protein 9	GO:0003677,GO:0004386,GO:0005524,GO:0005654,GO:0005737,GO:0006351,GO:0006355,GO:0016569,GO:0019216	DNA binding|helicase activity|ATP binding|nucleoplasm|cytoplasm|transcription, DNA-templated|regulation of transcription, DNA-templated|covalent chromatin modification|regulation of lipid metabolic process
TCONS_00039439	NC_019471.2	10583216	10592476	+		XLOC_018341	XM_012189515.2	3669	antisense	intergenic	upstream	divergent	XM_012189515.2	100000000	zinc finger%2C DHHC-type containing 7	GO:0000139,GO:0005794,GO:0016021,GO:0016409,GO:0018230,GO:0018345,GO:0019706	Golgi membrane|Golgi apparatus|integral component of membrane|palmitoyltransferase activity|peptidyl-L-cysteine S-palmitoylation|protein palmitoylation|protein-cysteine S-palmitoyltransferase activity
TCONS_00015811	NC_019460.2	126000000	126000000	-		XLOC_007376	XM_015094585.1	0	sense	genic	intronic	nested	XM_015094585.1	101000000	ATPase	GO:0003407,GO:0005388,GO:0005516,GO:0005524,GO:0005634,GO:0005886,GO:0005887,GO:0006810,GO:0007420,GO:0007568,GO:0009409,GO:0009898,GO:0015085,GO:0016020,GO:0016323,GO:0016324,GO:0030165,GO:0032591,GO:0032809,GO:0034220,GO:0043231,GO:0045121,GO:0046872,GO:0051480,GO:0070062,GO:0071305,GO:0071386,GO:1903779,GO:1990034	neural retina development|calcium-transporting ATPase activity|calmodulin binding|ATP binding|nucleus|plasma membrane|integral component of plasma membrane|transport|brain development|aging|response to cold|cytoplasmic side of plasma membrane|calcium ion transmembrane transporter activity|membrane|basolateral plasma membrane|apical plasma membrane|PDZ domain binding|dendritic spine membrane|neuro…	oas04020,oas04022,oas04024,oas04261,oas04925,oas04970,oas04972	Calcium signaling pathway|cGMP-PKG signaling pathway|cAMP signaling pathway|Adrenergic signaling in cardiomyocytes|Aldosterone synthesis and secretion|Salivary secretion|Pancreatic secretion
TCONS_00049866	NC_019476.2	563140	610569	-		XLOC_023167	XM_012099278.2	0	sense	genic	intronic	containing	XM_012099278.2	101000000	LanC lantibiotic synthetase component C-like 2 (bacterial)	GO:0005524,GO:0005525,GO:0005634,GO:0005829,GO:0005886,GO:0009789,GO:0010314,GO:0030864,GO:0032266,GO:0045892,GO:0070273	ATP binding|GTP binding|nucleus|cytosol|plasma membrane|positive regulation of abscisic acid-activated signaling pathway|phosphatidylinositol-5-phosphate binding|cortical actin cytoskeleton|phosphatidylinositol-3-phosphate binding|negative regulation of transcription, DNA-templated|phosphatidylinositol-4-phosphate binding
TCONS_00025461	NC_019464.2	65492077	65495023	+		XLOC_011902	XM_012181703.2	0	sense	genic	intronic	nested	XM_012181703.2	101000000	pellino E3 ubiquitin protein ligase family member 2	GO:0000209,GO:0001934,GO:0004674,GO:0005829,GO:0006955,GO:0008063,GO:0034450,GO:0043123,GO:0043410,GO:0061630,GO:0070498	protein polyubiquitination|positive regulation of protein phosphorylation|protein serine/threonine kinase activity|cytosol|immune response|Toll signaling pathway|ubiquitin-ubiquitin ligase activity|positive regulation of I-kappaB kinase/NF-kappaB signaling|positive regulation of MAPK cascade|ubiquitin protein ligase activity|interleukin-1-mediated signaling pathway
TCONS_00026115	NC_019464.2	17403382	17406373	-		XLOC_012238	XM_012180862.2	0	sense	genic	intronic	nested	XM_012180862.2	101000000	uveal autoantigen with coiled-coil domains and ankyrin repeats	GO:0005634,GO:0005737,GO:0005856,GO:0097190,GO:1901222	nucleus|cytoplasm|cytoskeleton|apoptotic signaling pathway|regulation of NIK/NF-kappaB signaling
TCONS_00027104	NC_019464.2	99415857	99420647	-		XLOC_012681	XM_015097236.1	0	sense	genic	exonic	overlapping	XM_015097236.1	101000000	ribosomal protein S6 kinase	GO:0000287,GO:0001818,GO:0002223,GO:0004672,GO:0004674,GO:0005524,GO:0005634,GO:0005654,GO:0005737,GO:0006355,GO:0006468,GO:0006954,GO:0007173,GO:0007411,GO:0016572,GO:0032793,GO:0033129,GO:0035066,GO:0035556,GO:0043987,GO:0043988,GO:0043990,GO:0045892,GO:0045944,GO:0051092,GO:0070498	magnesium ion binding|negative regulation of cytokine production|stimulatory C-type lectin receptor signaling pathway|protein kinase activity|protein serine/threonine kinase activity|ATP binding|nucleus|nucleoplasm|cytoplasm|regulation of transcription, DNA-templated|protein phosphorylation|inflammatory response|epidermal growth factor receptor signaling pathway|axon guidance|histone phosphorylat…	oas04010,oas04261,oas04668,oas04713,oas04722,oas05200,oas05206,oas05219	MAPK signaling pathway|Adrenergic signaling in cardiomyocytes|TNF signaling pathway|Circadian entrainment|Neurotrophin signaling pathway|Pathways in cancer|MicroRNAs in cancer|Bladder cancer
TCONS_00038148	NC_019470.2	80106357	80113437	+		XLOC_017745	XM_015099939.1	0	sense	genic	intronic	nested	XM_015099939.1	101000000	teashirt zinc finger homeobox 2	GO:0001078,GO:0003677,GO:0003682,GO:0005634,GO:0006351,GO:0006357,GO:0007275,GO:0046872	transcriptional repressor activity, RNA polymerase II proximal promoter sequence-specific DNA binding|DNA binding|chromatin binding|nucleus|transcription, DNA-templated|regulation of transcription from RNA polymerase II promoter|multicellular organism development|metal ion binding
TCONS_00047874	NC_019475.2	66827165	66838303	+		XLOC_022276	XM_015102063.1	0	sense	genic	exonic	nested	XM_015102063.1	101000000	kinesin light chain 1	GO:0003774,GO:0003777,GO:0005829,GO:0005871,GO:0005874,GO:0006890,GO:0007018,GO:0016020,GO:0016032,GO:0019886,GO:0030426,GO:0031410,GO:0035617	motor activity|microtubule motor activity|cytosol|kinesin complex|microtubule|retrograde vesicle-mediated transport, Golgi to ER|microtubule-based movement|membrane|viral process|antigen processing and presentation of exogenous peptide antigen via MHC class II|growth cone|cytoplasmic vesicle|stress granule disassembly	oas05132	Salmonella infection
TCONS_00005621	NC_019458.2	210000000	210000000	-		XLOC_002556	XM_004003140.2	0	sense	genic	intronic	nested	XM_004003140.2	101000000	N-acetylated alpha-linked acidic dipeptidase-like 2	GO:0005654,GO:0016021	nucleoplasm|integral component of membrane
TCONS_00030131	NC_019466.2	81568423	81628406	-		XLOC_014175	XM_004011826.3	0	antisense	genic	exonic	overlapping	XM_004011826.3	101000000	chromosome 9 open reading frame%2C human C8orf37	GO:0005737,GO:0005829,GO:0005886,GO:0030054,GO:0097546	cytoplasm|cytosol|plasma membrane|cell junction|ciliary base
TCONS_00060108	NC_019483.2	40186141	40187211	+
TCONS_00054837	NC_019479.2	49993187	49994605	+		XLOC_025388	XM_015103300.1	0	sense	genic	intronic	nested	XM_015103300.1	101000000	inositol polyphosphate-5-phosphatase A	GO:0004445,GO:0005622,GO:0005886,GO:0016020,GO:0042731,GO:0043647,GO:0046855,GO:0046856,GO:0048016,GO:0052658,GO:0052659,GO:0070062	inositol-polyphosphate 5-phosphatase activity|intracellular|plasma membrane|membrane|PH domain binding|inositol phosphate metabolic process|inositol phosphate dephosphorylation|phosphatidylinositol dephosphorylation|inositol phosphate-mediated signaling|inositol-1,4,5-trisphosphate 5-phosphatase activity|inositol-1,3,4,5-tetrakisphosphate 5-phosphatase activity|extracellular exosome	oas00562,oas04070	Inositol phosphate metabolism|Phosphatidylinositol signaling system
TCONS_00010091	NC_019459.2	149000000	149000000	-		XLOC_004726	XM_012110932.2	0	antisense	genic	exonic	overlapping	XM_012110932.2	443209	integrin beta 6	GO:0001618,GO:0004872,GO:0005178,GO:0005654,GO:0005813,GO:0005925,GO:0006954,GO:0007160,GO:0007229,GO:0009897,GO:0033627,GO:0034685,GO:0038044	virus receptor activity|receptor activity|integrin binding|nucleoplasm|centrosome|focal adhesion|inflammatory response|cell-matrix adhesion|integrin-mediated signaling pathway|external side of plasma membrane|cell adhesion mediated by integrin|integrin alphav-beta6 complex|transforming growth factor-beta secretion	oas04151,oas04510,oas04512,oas04810,oas05165,oas05410,oas05412,oas05414	PI3K-Akt signaling pathway|Focal adhesion|ECM-receptor interaction|Regulation of actin cytoskeleton|Human papillomavirus infection|Hypertrophic cardiomyopathy (HCM)|Arrhythmogenic right ventricular cardiomyopathy (ARVC)|Dilated cardiomyopathy (DCM)
TCONS_00027386	NC_019465.2	36234272	36235108	+		XLOC_012833	XM_012182723.2	0	sense	genic	intronic	nested	XM_012182723.2	101000000	activating signal cointegrator 1 complex subunit 3	GO:0003676,GO:0005524,GO:0005634,GO:0005829,GO:0006307,GO:0006351,GO:0006355,GO:0008283,GO:0032508,GO:0043140,GO:0099053	nucleic acid binding|ATP binding|nucleus|cytosol|DNA dealkylation involved in DNA repair|transcription, DNA-templated|regulation of transcription, DNA-templated|cell proliferation|DNA duplex unwinding|ATP-dependent 3'-5' DNA helicase activity|activating signal cointegrator 1 complex
TCONS_00061976	NC_019484.2	73020478	73023561	-		XLOC_028905	XM_012107017.2	0	antisense	genic	exonic	overlapping	XM_012107017.2	101000000	zinc finger protein 711	GO:0005634,GO:0006351,GO:0043565,GO:0045893,GO:0046872,GO:0070062	nucleus|transcription, DNA-templated|sequence-specific DNA binding|positive regulation of transcription, DNA-templated|metal ion binding|extracellular exosome
TCONS_00019783	NC_019462.2	16491570	16493530	+		XLOC_009279	XM_015095878.1	2939	sense	intergenic	upstream	same_strand	XM_015095878.1	101000000	protein tyrosine phosphatase	GO:0004721,GO:0004725,GO:0005886,GO:0005887,GO:0006470,GO:0007155,GO:0008201,GO:0010977,GO:0021510,GO:0021549,GO:0021766,GO:0021987,GO:0022038,GO:0030054,GO:0030285,GO:0030424,GO:0030517,GO:0032687,GO:0032688,GO:0034164,GO:0035335,GO:0035374,GO:0043204,GO:0043395,GO:0048671,GO:0048681,GO:0061000,GO:0070062,GO:0090557,GO:0099061	phosphoprotein phosphatase activity|protein tyrosine phosphatase activity|plasma membrane|integral component of plasma membrane|protein dephosphorylation|cell adhesion|heparin binding|negative regulation of neuron projection development|spinal cord development|cerebellum development|hippocampus development|cerebral cortex development|corpus callosum development|cell junction|integral component of…
TCONS_00022532	NC_019463.2	11647568	11649749	+		XLOC_010527	XM_004009597.2	0	sense	genic	intronic	nested	XM_004009597.2	101000000	arylsulfatase family member J	GO:0004065,GO:0005576,GO:0005788,GO:0006687,GO:0043687,GO:0046872	arylsulfatase activity|extracellular region|endoplasmic reticulum lumen|glycosphingolipid metabolic process|post-translational protein modification|metal ion binding
TCONS_00011768	NC_019460.2	32465276	32467228	+		XLOC_005455	XM_015094255.1	0	antisense	genic	intronic	nested	XM_015094255.1	101000000	DNA (cytosine-5-)-methyltransferase 3 alpha	GO:0000122,GO:0000278,GO:0000775,GO:0000791,GO:0000792,GO:0001741,GO:0003677,GO:0003682,GO:0003886,GO:0005634,GO:0005654,GO:0005720,GO:0005737,GO:0006306,GO:0006346,GO:0006349,GO:0006351,GO:0007283,GO:0007568,GO:0008168,GO:0010212,GO:0010216,GO:0010288,GO:0010942,GO:0016363,GO:0030182,GO:0032355,GO:0033189,GO:0042220,GO:0042802,GO:0043045,GO:0043046,GO:0044027,GO:0046872,GO:0051719,GO:0071230,GO:…	negative regulation of transcription from RNA polymerase II promoter|mitotic cell cycle|chromosome, centromeric region|euchromatin|heterochromatin|XY body|DNA binding|chromatin binding|DNA (cytosine-5-)-methyltransferase activity|nucleus|nucleoplasm|nuclear heterochromatin|cytoplasm|DNA methylation|methylation-dependent chromatin silencing|regulation of gene expression by genetic imprinting|trans…	oas00270,oas05206	Cysteine and methionine metabolism|MicroRNAs in cancer
TCONS_00013676	NC_019460.2	202000000	202000000	+		XLOC_006357	XM_015094926.1	0	sense	genic	exonic	overlapping	XM_015094926.1	101000000	dual specificity phosphatase 16	GO:0000188,GO:0004721,GO:0004725,GO:0005634,GO:0005654,GO:0005737,GO:0005829,GO:0016311,GO:0016791,GO:0017017,GO:0031410,GO:0045204,GO:0045209	inactivation of MAPK activity|phosphoprotein phosphatase activity|protein tyrosine phosphatase activity|nucleus|nucleoplasm|cytoplasm|cytosol|dephosphorylation|phosphatase activity|MAP kinase tyrosine/serine/threonine phosphatase activity|cytoplasmic vesicle|MAPK export from nucleus|MAPK phosphatase export from nucleus, leptomycin B sensitive	oas04010	MAPK signaling pathway
TCONS_00022494	NC_019463.2	3836834	3839011	+		XLOC_010500	XM_012179394.2	0	sense	genic	intronic	overlapping	XM_012179394.2	101000000	annexin A5	GO:0005509,GO:0005544,GO:0005622,GO:0005829,GO:0007596,GO:0008201,GO:0016020,GO:0016021,GO:0050819,GO:0051283,GO:0060090	calcium ion binding|calcium-dependent phospholipid binding|intracellular|cytosol|blood coagulation|heparin binding|membrane|integral component of membrane|negative regulation of coagulation|negative regulation of sequestering of calcium ion|molecular adaptor activity
TCONS_00040250	NC_019471.2	49378409	49384407	+		XLOC_018712	XM_012190436.1	0	sense	genic	intronic	nested	XM_012190436.1	101000000	uncharacterized LOC101122718
TCONS_00036511	NC_019469.2	48350428	48351725	-		XLOC_016992	XM_015099054.1	36	sense	intergenic	downstream	same_strand	XM_015099054.1	101000000	phospholipase C eta 2	GO:0004435,GO:0004629,GO:0004871,GO:0005509,GO:0005737,GO:0005886,GO:0016042,GO:0035556,GO:0046488	phosphatidylinositol phospholipase C activity|phospholipase C activity|signal transducer activity|calcium ion binding|cytoplasm|plasma membrane|lipid catabolic process|intracellular signal transduction|phosphatidylinositol metabolic process	oas00562	Inositol phosphate metabolism
TCONS_00000343	NC_019458.2	15014633	15017007	+		XLOC_000142	XM_004001846.3	0	sense	genic	exonic	nested	XM_004001846.3	101000000	nuclear transcription factor Y subunit gamma	GO:0003677,GO:0003700,GO:0006351,GO:0016602,GO:0046982	DNA binding|DNA binding transcription factor activity|transcription, DNA-templated|CCAAT-binding factor complex|protein heterodimerization activity	oas04612,oas05152	Antigen processing and presentation|Tuberculosis
TCONS_00003097	NC_019458.2	5076267	5078724	-		XLOC_001453	XM_015091644.1	0	sense	genic	intronic	nested	XM_015091644.1	101000000	ArfGAP with GTPase domain	GO:0003924,GO:0005096,GO:0005525,GO:0005543,GO:0005737,GO:0015031,GO:0046872	GTPase activity|GTPase activator activity|GTP binding|phospholipid binding|cytoplasm|protein transport|metal ion binding	oas04144	Endocytosis
TCONS_00011239	NC_019460.2	1935825	1936238	+		XLOC_005226	XM_015093813.1	16769	sense	intergenic	upstream	same_strand	XM_015093813.1	101000000	bromodomain containing 3	GO:0003682,GO:0005634,GO:0006351,GO:0006357,GO:0016569,GO:0070577	chromatin binding|nucleus|transcription, DNA-templated|regulation of transcription from RNA polymerase II promoter|covalent chromatin modification|lysine-acetylated histone binding
TCONS_00031618	NC_019468.2	7653995	7656807	+		XLOC_014900	XM_015098295.1	0	sense	genic	intronic	nested	XM_015098295.1	101000000	musashi RNA binding protein 2			oas03015	mRNA surveillance pathway
TCONS_00050186	NC_019476.2	31812635	31823357	-		XLOC_023308	XM_012099676.2	0	sense	genic	intronic	nested	XM_012099676.2	101000000	microphthalmia-associated transcription factor	GO:0000122,GO:0000978,GO:0001077,GO:0001227,GO:0003682,GO:0003705,GO:0005634,GO:0005654,GO:0006355,GO:0006461,GO:0010628,GO:0016925,GO:0030316,GO:0030318,GO:0042127,GO:0043010,GO:0043234,GO:0044336,GO:0045165,GO:0045670,GO:0045893,GO:0045944,GO:0046849,GO:0046983,GO:0070888,GO:2000144,GO:2001141	negative regulation of transcription from RNA polymerase II promoter|RNA polymerase II proximal promoter sequence-specific DNA binding|transcriptional activator activity, RNA polymerase II proximal promoter sequence-specific DNA binding|transcriptional repressor activity, RNA polymerase II transcription regulatory region sequence-specific DNA binding|chromatin binding|transcription factor activit…	oas04137,oas04380,oas04916,oas05200,oas05202,oas05218	Mitophagy - animal|Osteoclast differentiation|Melanogenesis|Pathways in cancer|Transcriptional misregulation in cancer|Melanoma
TCONS_00059879	NC_019483.2	22415542	22460007	+		XLOC_027744	XM_012105839.2	0	sense	genic	exonic	overlapping	XM_012105839.2	101000000	DLC1 Rho GTPase activating protein	GO:0005096,GO:0005737,GO:0005925,GO:0007165,GO:0008289,GO:0016020,GO:0035023	GTPase activator activity|cytoplasm|focal adhesion|signal transduction|lipid binding|membrane|regulation of Rho protein signal transduction
TCONS_00018292	NC_019461.2	16173808	16174756	-		XLOC_008575	XM_012176403.1	0	sense	genic	intronic	nested	XM_012176403.1	101000000	islet cell autoantigen 1	GO:0000139,GO:0005737,GO:0005829,GO:0006836,GO:0019904,GO:0030054,GO:0030667,GO:0030672,GO:0043231,GO:0050796	Golgi membrane|cytoplasm|cytosol|neurotransmitter transport|protein domain specific binding|cell junction|secretory granule membrane|synaptic vesicle membrane|intracellular membrane-bounded organelle|regulation of insulin secretion	oas04940	Type I diabetes mellitus
[truncated: 8,044 more rows]
